# Supplementary material for: Toxicological and Functional Assessment of Minicell-Encapsulated dsRNA on Biocontrol Agents in Agriculture
Source: ACS Environ Au. 2025 Jun 17;5(4):427–41. doi: 10.1021/acsenvironau.5c00067 (PMC12272273; doi:10.1021/acsenvironau.5c00067)
Supplement: Supplementary file 2 [file vg5c00067_si_002.xlsx]

## Sheet: Title page
Toxicological and Functional Assessment of Minicell-Encapsulated dsRNA on Biocontrol Agents in Agriculture Mohammad Zarrabian1, Lovely Adhikary2, Mizuho Nita1, Lahiri Sriyanka2, Sherif M. Sherif1* 1 Virginia Tech, School of Plant and Environmental Sciences, Alson H. Smith Jr. Agricultural Research and Extension Center, Winchester, VA, 22602, United States. 2 University of Florida, Gulf Coast Rese…

## Sheet: Talbe S1
TableS1: Information on Commercial Biocontrol Products Used in This Experiment
Biocontrol agents	Product name	Company and address
Trichoderma harzianum strain T-22	Rootshield® WP	BioWorks Inc., Victor, NY, U.S.A
Ulocladium oudemansii strain U3	Botrstop® WP	BioWorks Inc., Victor, NY, U.S.A
Bacillus thuringiensis	Monterey Bt.	Montere lawn & Garden, California, U.S.A
Bacillus subtilis	Theia® Fungicide	Certis Biologicals, Columbia, MD, U.S.A.
Pseudomonas chlororaphis strain AFS009	Howler® EVO,	Certis Biologicals, Columbia, MD, U.S.A.
Bacillus amyloliquefaciens strain D747	Double NickelTM LC	Certis Biologicals, Columbia, MD, U.S.A.
Bacillus mycoides isolate J	LifeGard® WG	Certis Biologicals, Columbia, MD, U.S.A.
Amblyseius swirskii	BioSwirski Combo	Biobee Inc, MD, U.S.A
Phytoseiulus persimilis	BENEMITE Phytoseiulus Persimilis	Biotactics, Inc. Menifee, CA, U.S.A

## Sheet: Table S2
Table S2: List of 21-bp sequences generated from the 398-bp dsRNA used in this study
Sequance ID	Seq 5´---------3´
sequence_1	ATGGCAACGATAACGTTGCGT
sequence_10	ATAACGTTGCGTTTCAGGCTT
sequence_100	TTATCATCGTCCTCGTTTTCA
sequence_101	TATCATCGTCCTCGTTTTCAA
sequence_102	ATCATCGTCCTCGTTTTCAAC
sequence_103	TCATCGTCCTCGTTTTCAACA
sequence_104	CATCGTCCTCGTTTTCAACAA
sequence_105	ATCGTCCTCGTTTTCAACAAT
sequence_106	TCGTCCTCGTTTTCAACAATT
sequence_107	CGTCCTCGTTTTCAACAATTA
sequence_108	GTCCTCGTTTTCAACAATTAA
sequence_109	TCCTCGTTTTCAACAATTAAC
sequence_11	TAACGTTGCGTTTCAGGCTTT
sequence_110	CCTCGTTTTCAACAATTAACC
sequence_111	CTCGTTTTCAACAATTAACCC
sequence_112	TCGTTTTCAACAATTAACCCA
sequence_113	CGTTTTCAACAATTAACCCAG
sequence_114	GTTTTCAACAATTAACCCAGA
sequence_115	TTTTCAACAATTAACCCAGAA
sequence_116	GAATGGCTTCTCTGGCTCCCT
sequence_117	AGGCCCAAAGATGAATTCCAG
sequence_118	TCAACAATTAACCCAGAACTG
sequence_119	CAACAATTAACCCAGAACTGT
sequence_12	AACGTTGCGTTTCAGGCTTTC
sequence_120	AACAATTAACCCAGAACTGTC
sequence_121	ACAATTAACCCAGAACTGTCT
sequence_122	CAATTAACCCAGAACTGTCTG
sequence_123	AATTAACCCAGAACTGTCTGA
sequence_124	ATTAACCCAGAACTGTCTGAA
sequence_125	TTAACCCAGAACTGTCTGAAC
sequence_126	TAACCCAGAACTGTCTGAACA
sequence_127	AACCCAGAACTGTCTGAACAG
sequence_128	ACCCAGAACTGTCTGAACAGA
sequence_129	CCCAGAACTGTCTGAACAGAG
sequence_13	ACGTTGCGTTTCAGGCTTTCT
sequence_130	CCAGAACTGTCTGAACAGAGG
sequence_131	CAGAACTGTCTGAACAGAGGT
sequence_132	AGAACTGTCTGAACAGAGGTC
sequence_133	GAACTGTCTGAACAGAGGTCT
sequence_134	AACTGTCTGAACAGAGGTCTT
sequence_135	ACTGTCTGAACAGAGGTCTTC
sequence_136	CTGTCTGAACAGAGGTCTTCA
sequence_137	TGTCTGAACAGAGGTCTTCAA
sequence_138	GTCTGAACAGAGGTCTTCAAC
sequence_139	TCTGAACAGAGGTCTTCAACG
sequence_14	CGTTGCGTTTCAGGCTTTCTT
sequence_140	CTGAACAGAGGTCTTCAACGG
sequence_141	TGAACAGAGGTCTTCAACGGT
sequence_142	GAACAGAGGTCTTCAACGGTT
sequence_143	AACAGAGGTCTTCAACGGTTT
sequence_144	ACAGAGGTCTTCAACGGTTTC
sequence_145	CAGAGGTCTTCAACGGTTTCA
sequence_146	AGAGGTCTTCAACGGTTTCAT
sequence_147	GAGGTCTTCAACGGTTTCATT
sequence_148	AGGTCTTCAACGGTTTCATTA
sequence_149	GGTCTTCAACGGTTTCATTAA
sequence_15	GTTGCGTTTCAGGCTTTCTTC
sequence_150	GTCTTCAACGGTTTCATTAAG
sequence_151	TCTTCAACGGTTTCATTAAGT
sequence_152	CTTCAACGGTTTCATTAAGTC
sequence_153	TTCAACGGTTTCATTAAGTCG
sequence_154	TCAACGGTTTCATTAAGTCGT
sequence_155	CAACGGTTTCATTAAGTCGTT
sequence_156	AACGGTTTCATTAAGTCGTTC
sequence_157	ACGGTTTCATTAAGTCGTTCT
sequence_158	CGGTTTCATTAAGTCGTTCTC
sequence_159	GGTTTCATTAAGTCGTTCTCC
sequence_16	TTGCGTTTCAGGCTTTCTTCT
sequence_160	GTTTCATTAAGTCGTTCTCCT
sequence_161	TTTCATTAAGTCGTTCTCCTG
sequence_162	TTCATTAAGTCGTTCTCCTGA
sequence_163	TCATTAAGTCGTTCTCCTGAC
sequence_164	CATTAAGTCGTTCTCCTGACG
sequence_165	ATTAAGTCGTTCTCCTGACGT
sequence_166	TTAAGTCGTTCTCCTGACGTT
sequence_167	TAAGTCGTTCTCCTGACGTTA
sequence_168	AAGTCGTTCTCCTGACGTTAA
sequence_169	AGTCGTTCTCCTGACGTTAAA
sequence_17	TGCGTTTCAGGCTTTCTTCTA
sequence_170	GTCGTTCTCCTGACGTTAAAG
sequence_171	TCGTTCTCCTGACGTTAAAGC
sequence_172	CGTTCTCCTGACGTTAAAGCT
sequence_173	GTTCTCCTGACGTTAAAGCTA
sequence_174	TTCTCCTGACGTTAAAGCTAT
sequence_175	TCTCCTGACGTTAAAGCTATT
sequence_176	CTCCTGACGTTAAAGCTATTA
sequence_177	TCCTGACGTTAAAGCTATTAA
sequence_178	CCTGACGTTAAAGCTATTAAG
sequence_179	CTGACGTTAAAGCTATTAAGT
sequence_18	GCGTTTCAGGCTTTCTTCTAA
sequence_180	TGACGTTAAAGCTATTAAGTC
sequence_181	GACGTTAAAGCTATTAAGTCA
sequence_182	ACGTTAAAGCTATTAAGTCAC
sequence_183	CGTTAAAGCTATTAAGTCACG
sequence_184	GTTAAAGCTATTAAGTCACGA
sequence_185	TTAAAGCTATTAAGTCACGAA
sequence_186	TAAAGCTATTAAGTCACGAAT
sequence_187	AAAGCTATTAAGTCACGAATA
sequence_188	AAGCTATTAAGTCACGAATAA
sequence_189	AGCTATTAAGTCACGAATAAG
sequence_19	CGTTTCAGGCTTTCTTCTAAC
sequence_190	GCTATTAAGTCACGAATAAGA
sequence_191	CTATTAAGTCACGAATAAGAA
sequence_192	TATTAAGTCACGAATAAGAAG
sequence_193	ATTAAGTCACGAATAAGAAGA
sequence_194	TTAAGTCACGAATAAGAAGAT
sequence_195	TAAGTCACGAATAAGAAGATT
sequence_196	AAGTCACGAATAAGAAGATTT
sequence_197	AGTCACGAATAAGAAGATTTA
sequence_198	GTCACGAATAAGAAGATTTAT
sequence_199	TCACGAATAAGAAGATTTATT
sequence_2	TGGCAACGATAACGTTGCGTT
sequence_20	GTTTCAGGCTTTCTTCTAACA
sequence_200	CACGAATAAGAAGATTTATTA
sequence_201	ACGAATAAGAAGATTTATTAA
sequence_202	CGAATAAGAAGATTTATTAAA
sequence_203	GAATAAGAAGATTTATTAAAG
sequence_204	AATAAGAAGATTTATTAAAGA
sequence_205	ATAAGAAGATTTATTAAAGAA
sequence_206	TAAGAAGATTTATTAAAGAAT
sequence_207	AAGAAGATTTATTAAAGAATG
sequence_208	AGAAGATTTATTAAAGAATGG
sequence_209	GAAGATTTATTAAAGAATGGC
sequence_21	TTTCAGGCTTTCTTCTAACAT
sequence_210	AAGATTTATTAAAGAATGGCT
sequence_211	AGATTTATTAAAGAATGGCTT
sequence_212	GATTTATTAAAGAATGGCTTC
sequence_213	ATTTATTAAAGAATGGCTTCT
sequence_214	TTTATTAAAGAATGGCTTCTC
sequence_215	TTATTAAAGAATGGCTTCTCT
sequence_216	TATTAAAGAATGGCTTCTCTG
sequence_217	ATTAAAGAATGGCTTCTCTGG
sequence_218	TTAAAGAATGGCTTCTCTGGC
sequence_219	TAAAGAATGGCTTCTCTGGCT
sequence_22	TTCAGGCTTTCTTCTAACATC
sequence_220	AAAGAATGGCTTCTCTGGCTC
sequence_221	AAGAATGGCTTCTCTGGCTCC
sequence_222	AGAATGGCTTCTCTGGCTCCC
sequence_223	GAATGGCTTCTCTGGCTCCCT
sequence_224	AATGGCTTCTCTGGCTCCCTT
sequence_225	ATGGCTTCTCTGGCTCCCTTA
sequence_226	TGGCTTCTCTGGCTCCCTTAA
sequence_227	GGCTTCTCTGGCTCCCTTAAA
sequence_228	GCTTCTCTGGCTCCCTTAAAG
sequence_229	CTTCTCTGGCTCCCTTAAAGG
sequence_23	TCAGGCTTTCTTCTAACATCT
sequence_230	TTCTCTGGCTCCCTTAAAGGA
sequence_231	TCTCTGGCTCCCTTAAAGGAG
sequence_232	CTCTGGCTCCCTTAAAGGAGG
sequence_233	TCTGGCTCCCTTAAAGGAGGC
sequence_234	CTGGCTCCCTTAAAGGAGGCC
sequence_235	TGGCTCCCTTAAAGGAGGCCC
sequence_236	GGCTCCCTTAAAGGAGGCCCA
sequence_237	GCTCCCTTAAAGGAGGCCCAA
sequence_238	CTCCCTTAAAGGAGGCCCAAA
sequence_239	TCCCTTAAAGGAGGCCCAAAG
sequence_24	CAGGCTTTCTTCTAACATCTC
sequence_240	CCCTTAAAGGAGGCCCAAAGA
sequence_241	CCTTAAAGGAGGCCCAAAGAT
sequence_242	CTTAAAGGAGGCCCAAAGATG
sequence_243	TTAAAGGAGGCCCAAAGATGA
sequence_244	TAAAGGAGGCCCAAAGATGAA
sequence_245	AAAGGAGGCCCAAAGATGAAT
sequence_246	AAGGAGGCCCAAAGATGAATT
sequence_247	AGGAGGCCCAAAGATGAATTC
sequence_248	GGAGGCCCAAAGATGAATTCC
sequence_249	GAGGCCCAAAGATGAATTCCA
sequence_25	AGGCTTTCTTCTAACATCTCG
sequence_250	AGGCCCAAAGATGAATTCCAG
sequence_251	GGCCCAAAGATGAATTCCAGT
sequence_252	GCCCAAAGATGAATTCCAGTT
sequence_253	CCCAAAGATGAATTCCAGTTT
sequence_254	CCAAAGATGAATTCCAGTTTA
sequence_255	CAAAGATGAATTCCAGTTTAC
sequence_256	AAAGATGAATTCCAGTTTACT
sequence_257	AAGATGAATTCCAGTTTACTA
sequence_258	AGATGAATTCCAGTTTACTAT
sequence_259	GATGAATTCCAGTTTACTATC
sequence_26	GGCTTTCTTCTAACATCTCGA
sequence_260	ATGAATTCCAGTTTACTATCA
sequence_261	TGAATTCCAGTTTACTATCAG
sequence_262	GAATTCCAGTTTACTATCAGG
sequence_263	AATTCCAGTTTACTATCAGGT
sequence_264	ATTCCAGTTTACTATCAGGTG
sequence_265	TTCCAGTTTACTATCAGGTGA
sequence_266	TCCAGTTTACTATCAGGTGAA
sequence_267	CCAGTTTACTATCAGGTGAAA
sequence_268	CAGTTTACTATCAGGTGAAAG
sequence_269	AGTTTACTATCAGGTGAAAGA
sequence_27	GCTTTCTTCTAACATCTCGAG
sequence_270	GTTTACTATCAGGTGAAAGAG
sequence_271	TTTACTATCAGGTGAAAGAGA
sequence_272	TTACTATCAGGTGAAAGAGAG
sequence_273	TACTATCAGGTGAAAGAGAGG
sequence_274	ACTATCAGGTGAAAGAGAGGG
sequence_275	CTATCAGGTGAAAGAGAGGGA
sequence_276	TATCAGGTGAAAGAGAGGGAG
sequence_277	ATCAGGTGAAAGAGAGGGAGA
sequence_278	TCAGGTGAAAGAGAGGGAGAA
sequence_279	CAGGTGAAAGAGAGGGAGAAC
sequence_28	CTTTCTTCTAACATCTCGAGT
sequence_280	AGGTGAAAGAGAGGGAGAACT
sequence_281	GGTGAAAGAGAGGGAGAACTT
sequence_282	GTGAAAGAGAGGGAGAACTTT
sequence_283	TGAAAGAGAGGGAGAACTTTT
sequence_284	GAAAGAGAGGGAGAACTTTTG
sequence_285	AAAGAGAGGGAGAACTTTTGG
sequence_286	AAGAGAGGGAGAACTTTTGGC
sequence_287	AGAGAGGGAGAACTTTTGGCA
sequence_288	GAGAGGGAGAACTTTTGGCAT
sequence_289	AGAGGGAGAACTTTTGGCATC
sequence_29	TTTCTTCTAACATCTCGAGTT
sequence_290	GAGGGAGAACTTTTGGCATCA
sequence_291	AGGGAGAACTTTTGGCATCAC
sequence_292	GGGAGAACTTTTGGCATCACC
sequence_293	GGAGAACTTTTGGCATCACCT
sequence_294	GAGAACTTTTGGCATCACCTT
sequence_295	AGAACTTTTGGCATCACCTTG
sequence_296	GAACTTTTGGCATCACCTTGA
sequence_297	AACTTTTGGCATCACCTTGAT
sequence_298	ACTTTTGGCATCACCTTGATT
sequence_299	CTTTTGGCATCACCTTGATTG
sequence_3	GGCAACGATAACGTTGCGTTT
sequence_30	TTCTTCTAACATCTCGAGTTG
sequence_300	TTTTGGCATCACCTTGATTGC
sequence_301	TTTGGCATCACCTTGATTGCC
sequence_302	TTGGCATCACCTTGATTGCCG
sequence_303	TGGCATCACCTTGATTGCCGT
sequence_304	GGCATCACCTTGATTGCCGTT
sequence_305	GCATCACCTTGATTGCCGTTT
sequence_306	CATCACCTTGATTGCCGTTTG
sequence_307	ATCACCTTGATTGCCGTTTGA
sequence_308	TCACCTTGATTGCCGTTTGAA
sequence_309	CACCTTGATTGCCGTTTGAAG
sequence_31	TCTTCTAACATCTCGAGTTGA
sequence_310	ACCTTGATTGCCGTTTGAAGA
sequence_311	CCTTGATTGCCGTTTGAAGAT
sequence_312	CTTGATTGCCGTTTGAAGATG
sequence_313	TTGATTGCCGTTTGAAGATGA
sequence_314	TGATTGCCGTTTGAAGATGAT
sequence_315	GATTGCCGTTTGAAGATGATC
sequence_316	ATTGCCGTTTGAAGATGATCG
sequence_317	TTGCCGTTTGAAGATGATCGG
sequence_318	TGCCGTTTGAAGATGATCGGA
sequence_319	GCCGTTTGAAGATGATCGGAC
sequence_32	CTTCTAACATCTCGAGTTGAT
sequence_320	CCGTTTGAAGATGATCGGACT
sequence_321	CGTTTGAAGATGATCGGACTT
sequence_322	GTTTGAAGATGATCGGACTTG
sequence_323	TTTGAAGATGATCGGACTTGA
sequence_324	TTGAAGATGATCGGACTTGAG
sequence_325	TGAAGATGATCGGACTTGAGC
sequence_326	GAAGATGATCGGACTTGAGCA
sequence_327	AAGATGATCGGACTTGAGCAG
sequence_328	AGATGATCGGACTTGAGCAGA
sequence_329	GATGATCGGACTTGAGCAGAA
sequence_33	TTCTAACATCTCGAGTTGATA
sequence_330	ATGATCGGACTTGAGCAGAAT
sequence_331	TGATCGGACTTGAGCAGAATG
sequence_332	GATCGGACTTGAGCAGAATGA
sequence_333	ATCGGACTTGAGCAGAATGAG
sequence_334	TCGGACTTGAGCAGAATGAGA
sequence_335	CGGACTTGAGCAGAATGAGAA
sequence_336	GGACTTGAGCAGAATGAGAAG
sequence_337	GACTTGAGCAGAATGAGAAGA
sequence_338	ACTTGAGCAGAATGAGAAGAT
sequence_339	CTTGAGCAGAATGAGAAGATA
sequence_34	TCTAACATCTCGAGTTGATAT
sequence_340	TTGAGCAGAATGAGAAGATAC
sequence_341	TGAGCAGAATGAGAAGATACG
sequence_342	GAGCAGAATGAGAAGATACGG
sequence_343	AGCAGAATGAGAAGATACGGT
sequence_344	GCAGAATGAGAAGATACGGTA
sequence_345	CAGAATGAGAAGATACGGTAG
sequence_346	AGAATGAGAAGATACGGTAGC
sequence_347	GAATGAGAAGATACGGTAGCC
sequence_348	AATGAGAAGATACGGTAGCCT
sequence_349	ATGAGAAGATACGGTAGCCTG
sequence_35	CTAACATCTCGAGTTGATATG
sequence_350	TGAGAAGATACGGTAGCCTGT
sequence_351	GAGAAGATACGGTAGCCTGTT
sequence_352	AGAAGATACGGTAGCCTGTTT
sequence_353	GAAGATACGGTAGCCTGTTTG
sequence_354	AAGATACGGTAGCCTGTTTGA
sequence_355	AGATACGGTAGCCTGTTTGAG
sequence_356	GATACGGTAGCCTGTTTGAGG
sequence_357	ATACGGTAGCCTGTTTGAGGT
sequence_358	TACGGTAGCCTGTTTGAGGTA
sequence_359	ACGGTAGCCTGTTTGAGGTAA
sequence_36	TAACATCTCGAGTTGATATGT
sequence_360	CGGTAGCCTGTTTGAGGTAAC
sequence_361	GGTAGCCTGTTTGAGGTAACC
sequence_362	GTAGCCTGTTTGAGGTAACCA
sequence_363	TAGCCTGTTTGAGGTAACCAC
sequence_364	AGCCTGTTTGAGGTAACCACT
sequence_365	GCCTGTTTGAGGTAACCACTG
sequence_366	CCTGTTTGAGGTAACCACTGC
sequence_367	CTGTTTGAGGTAACCACTGCT
sequence_368	TGTTTGAGGTAACCACTGCTA
sequence_369	GTTTGAGGTAACCACTGCTAA
sequence_37	AACATCTCGAGTTGATATGTT
sequence_370	TTTGAGGTAACCACTGCTAAC
sequence_371	TTGAGGTAACCACTGCTAACA
sequence_372	TGAGGTAACCACTGCTAACAT
sequence_373	GAGGTAACCACTGCTAACATC
sequence_374	AGGTAACCACTGCTAACATCT
sequence_375	GGTAACCACTGCTAACATCTG
sequence_376	GTAACCACTGCTAACATCTGC
sequence_377	TAACCACTGCTAACATCTGCT
sequence_378	AACCACTGCTAACATCTGCTA
sequence_38	ACATCTCGAGTTGATATGTTC
sequence_39	CATCTCGAGTTGATATGTTCT
sequence_4	GCAACGATAACGTTGCGTTTC
sequence_40	ATCTCGAGTTGATATGTTCTA
sequence_41	TCTCGAGTTGATATGTTCTAG
sequence_42	CTCGAGTTGATATGTTCTAGG
sequence_43	TCGAGTTGATATGTTCTAGGA
sequence_44	CGAGTTGATATGTTCTAGGAG
sequence_45	GAGTTGATATGTTCTAGGAGT
sequence_46	AGTTGATATGTTCTAGGAGTA
sequence_47	GTTGATATGTTCTAGGAGTAA
sequence_48	TTGATATGTTCTAGGAGTAAC
sequence_49	TGATATGTTCTAGGAGTAACG
sequence_5	CAACGATAACGTTGCGTTTCA
sequence_50	GATATGTTCTAGGAGTAACGA
sequence_51	ATATGTTCTAGGAGTAACGAT
sequence_52	TATGTTCTAGGAGTAACGATC
sequence_53	ATGTTCTAGGAGTAACGATCA
sequence_54	TGTTCTAGGAGTAACGATCAC
sequence_55	GTTCTAGGAGTAACGATCACA
sequence_56	TTCTAGGAGTAACGATCACAA
sequence_57	TCTAGGAGTAACGATCACAAT
sequence_58	CTAGGAGTAACGATCACAATC
sequence_59	TAGGAGTAACGATCACAATCT
sequence_6	AACGATAACGTTGCGTTTCAG
sequence_60	AGGAGTAACGATCACAATCTC
sequence_61	GGAGTAACGATCACAATCTCA
sequence_62	GAGTAACGATCACAATCTCAC
sequence_63	AGTAACGATCACAATCTCACC
sequence_64	GTAACGATCACAATCTCACCC
sequence_65	TAACGATCACAATCTCACCCT
sequence_66	AACGATCACAATCTCACCCTT
sequence_67	ACGATCACAATCTCACCCTTT
sequence_68	CGATCACAATCTCACCCTTTT
sequence_69	GATCACAATCTCACCCTTTTC
sequence_7	ACGATAACGTTGCGTTTCAGG
sequence_70	ATCACAATCTCACCCTTTTCA
sequence_71	TCACAATCTCACCCTTTTCAC
sequence_72	CACAATCTCACCCTTTTCACC
sequence_73	ACAATCTCACCCTTTTCACCT
sequence_74	CAATCTCACCCTTTTCACCTG
sequence_75	AATCTCACCCTTTTCACCTGC
sequence_76	ATCTCACCCTTTTCACCTGCA
sequence_77	TCTCACCCTTTTCACCTGCAC
sequence_78	CTCACCCTTTTCACCTGCACT
sequence_79	TCACCCTTTTCACCTGCACTA
sequence_8	CGATAACGTTGCGTTTCAGGC
sequence_80	CACCCTTTTCACCTGCACTAT
sequence_81	ACCCTTTTCACCTGCACTATT
sequence_82	CCCTTTTCACCTGCACTATTA
sequence_83	CCTTTTCACCTGCACTATTAT
sequence_84	CTTTTCACCTGCACTATTATC
sequence_85	TTTTCACCTGCACTATTATCA
sequence_86	TTTCACCTGCACTATTATCAT
sequence_87	TTCACCTGCACTATTATCATC
sequence_88	TCACCTGCACTATTATCATCG
sequence_89	CACCTGCACTATTATCATCGT
sequence_9	GATAACGTTGCGTTTCAGGCT
sequence_90	ACCTGCACTATTATCATCGTC
sequence_91	CCTGCACTATTATCATCGTCC
sequence_92	CTGCACTATTATCATCGTCCT
sequence_93	TGCACTATTATCATCGTCCTC
sequence_94	GCACTATTATCATCGTCCTCG
sequence_95	CACTATTATCATCGTCCTCGT
sequence_96	ACTATTATCATCGTCCTCGTT
sequence_97	CTATTATCATCGTCCTCGTTT
sequence_98	TATTATCATCGTCCTCGTTTT
sequence_99	ATTATCATCGTCCTCGTTTTC

## Sheet: Table S3
Table S3: Number of the blast hit based on nucleotide matches against the query sequence (without mismatches) based on the blast gainst the core_nt
Species	5bp	6bp	7bp	8bp	9bp	10bp	11bp	12bp	13bp	14bp	15bp	16bp	17bp	18bp	19bp	20bp	overall number of hit
U. oudemansii	-	-	4085	1174	405	84	74	12	9	2	6	-	-	-	-	-	5851
T. harzianum	-	-	-	-	34801	13225	21341	10060	2497	1545	717	174	73	27	13	-	84473
S. dorsalis	-	11	68005	25410	8499	2231	341	173	29	28	8	5	-	-	-	-	104740
P. persimilis	5		50656	14639	1510	343	157	60	23	18	36	6	4	-	-	-	67457
T. urticae	-	-	-	-	-	5743	11232	15748	7383	2924	1610	626	196	119	31	-	45612
A. swirskii	16	10	55154	12369	5227	1458	658	199	8	1	10	20					75130

## Sheet: Table S4
Table S4: Number of BLAST hits for different databases after applying criteria
	mismacth	lengthof match	Alignment Position within 21-bp Sequence (5' ---- 3')	number of hit			Hited sequance based on Core_nt	Target mRNA function
				core_nt (taxid:5544)
T. harzianum	0	16	1--16	4			224&278&305&349	all of them are hypothetical protein
	0	19	1--19	1			353	hypothetical protein
	0	15	2--16	20			100&101&144&150&20&203&219&218&223&250&273&283&318&326&358&39&75&8&81	all of them are hypothetical protein
	0	16	2--17	4			277&304&348&223	all of them are hypothetical protein
	1	18	2--20	2			125 &311	carbohydrate esterase family 3 protein & hypothetical protein
	1	19	2--21	1			301	hypothetical protein
	1	19	1--20	1			sequence_302	hypothetical protein
	2	19	1--21	8			228&229&236&334&335&339&340&84	all of them are hypothetical protein
	2	18	1--20	8			100&196&237&251&260&341&65&85	all of them are hypothetical protein
				core_nt (taxid:32264)
T.urticae	0	16	1--16	29
	0	17	1--17	13
	0	18	1--18	1			111	regulating the dynamic behavior of microtubules
	0	15	2--16	55
	0	16	2--17	16
	0	17	2--18	12
	0	18	2--19	1			110	regulating the dynamic behavior of microtubules
	1	18	2--20	7
	1	19	2--21	3			340	probable serine/threonine-protein kinase DDB_G0267686 and also uncharacterized LOC112539531
	1	19	1--20	3			341	probable serine/threonine-protein kinase DDB_G0267686 and also uncharacterized LOC112539532
	2	18	2--21	43
	2	19	1--21	25
	2	18	1--20	45
P. persimilis				core_nt (taxid:44414)	based on SRR27237291 database
	0	16	1--16	0	447
	0	17	1--17	0	157
	0	18	1--18	0	93
	0	15	2--16	0	1061
	0	16	2--17	0	290
	0	17	2--18	0	64
	0	18	2--19	0	93
	1	18	2--20	0	156
	1	19	2--21	0	85
	1	19	1--20	0	85
	1	20	1--21	0	10
	2	19	1--21	0	9
A. swirskii				core_nt (taxid759916)	based on SRR7851390 database	based on SRR8266222 database
	0	16	1--16	0	329	1
	0	17	1--17	0	126	-
	0	18	1--18	0	11	-
	0	19	1--19	0	8	-
	0	20	1--20	0	7	-
	0	15	2--16	0	1427	-
	0	16	2--17	0	207	1
	0	17	2--18	0	115	-
	0	18	2--19	0	3	-
	0	19	2--20	0	1	-
	0	20	2--21	0	7	-
	0	19	3--21	0	8	-
	1	18	2--20	0	198	-
	1	19	2--21	0	12	-
	1	20	1--21	0	4	-
	2	19	1--21	0	11	-

## Sheet: Table S5
Table S5: BLAST Results of 21-bp Fragments Derived from a 398-bp dsRNA against the U. oudemansii (taxid:551006)
query acc.ver	subject acc.ver	% identity	alignment length	mismatches,	gap opens	q. start	q. end	s. start	s. end	evalue	bit score
sequence_1	HQ906742.1	100	10	0	0	1	10	35	26	0.1	20.3
sequence_1	HQ906742.1	100	7	0	0	15	21	992	986	6.5	14.4
sequence_1	NG_067644.1	100	9	0	0	6	14	43	35	0.41	18.3
sequence_1	KC584486.1	100	9	0	0	9	17	677	685	0.41	18.3
sequence_1	KC584175.1	100	8	0	0	1	8	314	321	1.6	16.4
sequence_1	HQ906761.1	100	8	0	0	1	8	776	769	1.6	16.4
sequence_1	HQ906761.1	100	7	0	0	14	20	97	91	6.5	14.4
sequence_1	HQ906761.1	100	7	0	0	4	10	92	98	6.5	14.4
sequence_1	HQ906761.1	100	7	0	0	5	11	706	712	6.5	14.4
sequence_1	HQ906761.1	100	7	0	0	11	17	751	745	6.5	14.4
sequence_1	HQ906717.1	100	8	0	0	3	10	201	194	1.6	16.4
sequence_1	HQ906717.1	100	7	0	0	4	10	23	17	6.5	14.4
sequence_1	HQ906717.1	100	7	0	0	15	21	818	812	6.5	14.4
sequence_1	HQ906717.1	100	7	0	0	6	12	1091	1085	6.5	14.4
sequence_1	FJ266499.1	100	8	0	0	1	8	314	321	1.6	16.4
sequence_1	FJ266514.1	100	7	0	0	3	9	438	444	6.5	14.4
sequence_10	EU684148.1	100	8	0	0	14	21	132	125	1.6	16.4
sequence_10	FJ266514.1	100	8	0	0	14	21	135	128	1.6	16.4
sequence_10	NG_067644.1	100	8	0	0	8	15	744	751	1.6	16.4
sequence_10	NG_067644.1	100	7	0	0	14	20	321	315	6.5	14.4
sequence_10	KC584486.1	100	8	0	0	1	8	678	685	1.6	16.4
sequence_10	KC584486.1	100	7	0	0	15	21	144	150	6.5	14.4
sequence_10	HQ906742.1	100	7	0	0	14	20	568	562	6.5	14.4
sequence_10	HQ906742.1	100	7	0	0	6	12	992	986	6.5	14.4
sequence_10	HQ906761.1	100	7	0	0	5	11	97	91	6.5	14.4
sequence_10	HQ906761.1	100	7	0	0	9	15	425	419	6.5	14.4
sequence_10	HQ906761.1	100	7	0	0	2	8	751	745	6.5	14.4
sequence_10	HQ906717.1	100	7	0	0	15	21	415	409	6.5	14.4
sequence_10	HQ906717.1	100	7	0	0	6	12	818	812	6.5	14.4
sequence_100	HQ906717.1	100	8	0	0	4	11	183	190	1.6	16.4
sequence_100	HQ906717.1	100	7	0	0	3	9	351	357	6.5	14.4
sequence_100	HQ906717.1	100	7	0	0	5	11	1203	1197	6.5	14.4
sequence_100	NG_067644.1	100	8	0	0	10	17	465	458	1.6	16.4
sequence_100	NG_067644.1	100	7	0	0	15	21	881	887	6.5	14.4
sequence_100	NG_067644.1	100	7	0	0	1	7	181	175	6.5	14.4
sequence_100	HQ906742.1	100	7	0	0	3	9	55	61	6.5	14.4
sequence_100	KC584486.1	100	7	0	0	3	9	213	219	6.5	14.4
sequence_100	KC584486.1	100	7	0	0	1	7	681	675	6.5	14.4
sequence_100	FJ266488.1	100	7	0	0	3	9	309	315	6.5	14.4
sequence_101	NG_067644.1	100	8	0	0	9	16	465	458	1.6	16.4
sequence_101	NG_067644.1	100	7	0	0	15	21	680	674	6.5	14.4
sequence_101	NG_067644.1	100	7	0	0	14	20	881	887	6.5	14.4
sequence_101	HQ906717.1	100	8	0	0	3	10	183	190	1.6	16.4
sequence_101	HQ906717.1	100	7	0	0	4	10	1203	1197	6.5	14.4
sequence_101	HQ906717.1	100	7	0	0	2	8	351	357	6.5	14.4
sequence_101	HQ906742.1	100	7	0	0	2	8	55	61	6.5	14.4
sequence_101	KC584486.1	100	7	0	0	2	8	213	219	6.5	14.4
sequence_101	FJ266488.1	100	7	0	0	2	8	309	315	6.5	14.4
sequence_101	FJ266488.1	100	7	0	0	15	21	526	532	6.5	14.4
sequence_102	NG_067644.1	100	8	0	0	8	15	465	458	1.6	16.4
sequence_102	NG_067644.1	100	7	0	0	15	21	561	555	6.5	14.4
sequence_102	NG_067644.1	100	7	0	0	14	20	680	674	6.5	14.4
sequence_102	NG_067644.1	100	7	0	0	15	21	272	278	6.5	14.4
sequence_102	NG_067644.1	100	7	0	0	13	19	881	887	6.5	14.4
sequence_102	HQ906717.1	100	8	0	0	2	9	183	190	1.6	16.4
sequence_102	HQ906717.1	100	7	0	0	3	9	1203	1197	6.5	14.4
sequence_102	HQ906717.1	100	7	0	0	1	7	351	357	6.5	14.4
sequence_102	FJ266488.1	100	8	0	0	14	21	526	533	1.6	16.4
sequence_102	FJ266488.1	100	7	0	0	15	21	225	231	6.5	14.4
sequence_102	FJ266488.1	100	7	0	0	1	7	309	315	6.5	14.4
sequence_102	KC584361.1	100	7	0	0	15	21	348	342	6.5	14.4
sequence_102	MH866103.1	100	7	0	0	15	21	378	372	6.5	14.4
sequence_102	HQ906742.1	100	7	0	0	1	7	55	61	6.5	14.4
sequence_102	KC584486.1	100	7	0	0	1	7	213	219	6.5	14.4
sequence_103	NG_067644.1	100	8	0	0	7	14	465	458	1.6	16.4
sequence_103	NG_067644.1	100	7	0	0	14	20	561	555	6.5	14.4
sequence_103	NG_067644.1	100	7	0	0	13	19	680	674	6.5	14.4
sequence_103	NG_067644.1	100	7	0	0	14	20	272	278	6.5	14.4
sequence_103	NG_067644.1	100	7	0	0	12	18	881	887	6.5	14.4
sequence_103	KC584361.1	100	8	0	0	14	21	348	341	1.6	16.4
sequence_103	MH866103.1	100	8	0	0	14	21	378	371	1.6	16.4
sequence_103	HQ906717.1	100	8	0	0	1	8	183	190	1.6	16.4
sequence_103	HQ906717.1	100	7	0	0	15	21	638	632	6.5	14.4
sequence_103	HQ906717.1	100	7	0	0	2	8	1203	1197	6.5	14.4
sequence_103	FJ266488.1	100	8	0	0	14	21	225	232	1.6	16.4
sequence_103	FJ266488.1	100	8	0	0	13	20	526	533	1.6	16.4
sequence_103	KC584486.1	100	7	0	0	15	21	644	638	6.5	14.4
sequence_103	EU684148.1	100	7	0	0	15	21	158	164	6.5	14.4
sequence_103	HQ906742.1	100	7	0	0	15	21	976	982	6.5	14.4
sequence_103	FJ266514.1	100	7	0	0	15	21	161	167	6.5	14.4
sequence_104	KC584361.1	100	9	0	0	13	21	348	340	0.41	18.3
sequence_104	FJ266488.1	100	9	0	0	13	21	225	233	0.41	18.3
sequence_104	FJ266488.1	100	8	0	0	12	19	526	533	1.6	16.4
sequence_104	MH866103.1	100	9	0	0	13	21	378	370	0.41	18.3
sequence_104	NG_067644.1	100	8	0	0	6	13	465	458	1.6	16.4
sequence_104	NG_067644.1	100	7	0	0	13	19	272	278	6.5	14.4
sequence_104	NG_067644.1	100	7	0	0	13	19	561	555	6.5	14.4
sequence_104	NG_067644.1	100	7	0	0	12	18	680	674	6.5	14.4
sequence_104	NG_067644.1	100	7	0	0	11	17	881	887	6.5	14.4
sequence_104	KC584486.1	100	8	0	0	14	21	644	637	1.6	16.4
sequence_104	EU684148.1	100	7	0	0	14	20	158	164	6.5	14.4
sequence_104	HQ906742.1	100	7	0	0	14	20	976	982	6.5	14.4
sequence_104	HQ906761.1	100	7	0	0	15	21	899	905	6.5	14.4
sequence_104	HQ906717.1	100	7	0	0	1	7	184	190	6.5	14.4
sequence_104	HQ906717.1	100	7	0	0	14	20	638	632	6.5	14.4
sequence_104	HQ906717.1	100	7	0	0	1	7	1203	1197	6.5	14.4
sequence_104	FJ266514.1	100	7	0	0	14	20	161	167	6.5	14.4
sequence_105	KC584361.1	100	10	0	0	12	21	348	339	0.1	20.3
sequence_105	MH866103.1	100	10	0	0	12	21	378	369	0.1	20.3
sequence_105	FJ266488.1	100	9	0	0	12	20	225	233	0.41	18.3
sequence_105	FJ266488.1	100	8	0	0	11	18	526	533	1.6	16.4
sequence_105	NG_067644.1	100	8	0	0	5	12	465	458	1.6	16.4
sequence_105	NG_067644.1	100	7	0	0	12	18	272	278	6.5	14.4
sequence_105	NG_067644.1	100	7	0	0	12	18	561	555	6.5	14.4
sequence_105	NG_067644.1	100	7	0	0	11	17	680	674	6.5	14.4
sequence_105	NG_067644.1	100	7	0	0	10	16	881	887	6.5	14.4
sequence_105	KC584486.1	100	8	0	0	13	20	644	637	1.6	16.4
sequence_105	EU684148.1	100	7	0	0	13	19	158	164	6.5	14.4
sequence_105	HQ906742.1	100	7	0	0	13	19	976	982	6.5	14.4
sequence_105	HQ906761.1	100	7	0	0	14	20	899	905	6.5	14.4
sequence_105	HQ906717.1	100	7	0	0	13	19	638	632	6.5	14.4
sequence_105	FJ266514.1	100	7	0	0	13	19	161	167	6.5	14.4
sequence_106	KC584361.1	100	11	0	0	11	21	348	338	0.026	22.3
sequence_106	MH866103.1	100	11	0	0	11	21	378	368	0.026	22.3
sequence_106	FJ266488.1	100	9	0	0	11	19	225	233	0.41	18.3
sequence_106	FJ266488.1	100	8	0	0	10	17	526	533	1.6	16.4
sequence_106	NG_067644.1	100	8	0	0	4	11	465	458	1.6	16.4
sequence_106	NG_067644.1	100	7	0	0	11	17	561	555	6.5	14.4
sequence_106	NG_067644.1	100	7	0	0	10	16	680	674	6.5	14.4
sequence_106	NG_067644.1	100	7	0	0	11	17	272	278	6.5	14.4
sequence_106	NG_067644.1	100	7	0	0	15	21	465	471	6.5	14.4
sequence_106	NG_067644.1	100	7	0	0	9	15	881	887	6.5	14.4
sequence_106	KC584486.1	100	8	0	0	12	19	644	637	1.6	16.4
sequence_106	HQ906717.1	100	7	0	0	12	18	638	632	6.5	14.4
sequence_106	EU684148.1	100	7	0	0	12	18	158	164	6.5	14.4
sequence_106	HQ906742.1	100	7	0	0	12	18	976	982	6.5	14.4
sequence_106	HQ906761.1	100	7	0	0	13	19	899	905	6.5	14.4
sequence_106	FJ266514.1	100	7	0	0	12	18	161	167	6.5	14.4
sequence_107	KC584361.1	100	11	0	0	10	20	348	338	0.026	22.3
sequence_107	MH866103.1	100	11	0	0	10	20	378	368	0.026	22.3
sequence_107	FJ266488.1	100	9	0	0	10	18	225	233	0.41	18.3
sequence_107	FJ266488.1	100	8	0	0	9	16	526	533	1.6	16.4
sequence_107	NG_067644.1	100	8	0	0	3	10	465	458	1.6	16.4
sequence_107	NG_067644.1	100	7	0	0	10	16	272	278	6.5	14.4
sequence_107	NG_067644.1	100	7	0	0	14	20	465	471	6.5	14.4
sequence_107	NG_067644.1	100	7	0	0	10	16	561	555	6.5	14.4
sequence_107	NG_067644.1	100	7	0	0	9	15	680	674	6.5	14.4
sequence_107	NG_067644.1	100	7	0	0	8	14	881	887	6.5	14.4
sequence_107	KC584486.1	100	8	0	0	11	18	644	637	1.6	16.4
sequence_107	EU684148.1	100	7	0	0	11	17	158	164	6.5	14.4
sequence_107	HQ906742.1	100	7	0	0	11	17	976	982	6.5	14.4
sequence_107	KC584175.1	100	7	0	0	15	21	47	53	6.5	14.4
sequence_107	HQ906761.1	100	7	0	0	12	18	899	905	6.5	14.4
sequence_107	HQ906717.1	100	7	0	0	11	17	638	632	6.5	14.4
sequence_107	FJ266499.1	100	7	0	0	15	21	47	53	6.5	14.4
sequence_107	FJ266514.1	100	7	0	0	11	17	161	167	6.5	14.4
sequence_108	KC584361.1	100	11	0	0	9	19	348	338	0.026	22.3
sequence_108	MH866103.1	100	11	0	0	9	19	378	368	0.026	22.3
sequence_108	FJ266488.1	100	9	0	0	9	17	225	233	0.41	18.3
sequence_108	FJ266488.1	100	8	0	0	8	15	526	533	1.6	16.4
sequence_108	NG_067644.1	100	8	0	0	2	9	465	458	1.6	16.4
sequence_108	NG_067644.1	100	7	0	0	9	15	272	278	6.5	14.4
sequence_108	NG_067644.1	100	7	0	0	13	19	465	471	6.5	14.4
sequence_108	NG_067644.1	100	7	0	0	9	15	561	555	6.5	14.4
sequence_108	NG_067644.1	100	7	0	0	8	14	680	674	6.5	14.4
sequence_108	NG_067644.1	100	7	0	0	7	13	881	887	6.5	14.4
sequence_108	KC584486.1	100	8	0	0	10	17	644	637	1.6	16.4
sequence_108	EU684148.1	100	7	0	0	10	16	158	164	6.5	14.4
sequence_108	HQ906742.1	100	7	0	0	10	16	976	982	6.5	14.4
sequence_108	KC584175.1	100	7	0	0	14	20	47	53	6.5	14.4
sequence_108	HQ906761.1	100	7	0	0	11	17	899	905	6.5	14.4
sequence_108	HQ906717.1	100	7	0	0	10	16	638	632	6.5	14.4
sequence_108	HQ906717.1	100	7	0	0	15	21	955	961	6.5	14.4
sequence_108	FJ266499.1	100	7	0	0	14	20	47	53	6.5	14.4
sequence_108	FJ266514.1	100	7	0	0	10	16	161	167	6.5	14.4
sequence_109	KC584361.1	100	11	0	0	8	18	348	338	0.026	22.3
sequence_109	MH866103.1	100	11	0	0	8	18	378	368	0.026	22.3
sequence_109	FJ266488.1	100	9	0	0	8	16	225	233	0.41	18.3
sequence_109	FJ266488.1	100	8	0	0	7	14	526	533	1.6	16.4
sequence_109	NG_067644.1	100	8	0	0	1	8	465	458	1.6	16.4
sequence_109	NG_067644.1	100	7	0	0	8	14	272	278	6.5	14.4
sequence_109	NG_067644.1	100	7	0	0	12	18	465	471	6.5	14.4
sequence_109	NG_067644.1	100	7	0	0	8	14	561	555	6.5	14.4
sequence_109	NG_067644.1	100	7	0	0	7	13	680	674	6.5	14.4
sequence_109	NG_067644.1	100	7	0	0	6	12	881	887	6.5	14.4
sequence_109	HQ906717.1	100	8	0	0	14	21	955	962	1.6	16.4
sequence_109	HQ906717.1	100	7	0	0	9	15	638	632	6.5	14.4
sequence_109	KC584486.1	100	8	0	0	9	16	644	637	1.6	16.4
sequence_109	EU684148.1	100	7	0	0	9	15	158	164	6.5	14.4
sequence_109	HQ906742.1	100	7	0	0	9	15	976	982	6.5	14.4
sequence_109	KC584175.1	100	7	0	0	13	19	47	53	6.5	14.4
sequence_109	HQ906761.1	100	7	0	0	10	16	899	905	6.5	14.4
sequence_109	FJ266499.1	100	7	0	0	13	19	47	53	6.5	14.4
sequence_109	FJ266514.1	100	7	0	0	9	15	161	167	6.5	14.4
sequence_11	EU684148.1	100	8	0	0	13	20	132	125	1.6	16.4
sequence_11	HQ906717.1	100	8	0	0	14	21	415	408	1.6	16.4
sequence_11	HQ906717.1	100	7	0	0	5	11	818	812	6.5	14.4
sequence_11	FJ266514.1	100	8	0	0	13	20	135	128	1.6	16.4
sequence_11	NG_067644.1	100	8	0	0	7	14	744	751	1.6	16.4
sequence_11	NG_067644.1	100	7	0	0	13	19	321	315	6.5	14.4
sequence_11	HQ906742.1	100	7	0	0	13	19	568	562	6.5	14.4
sequence_11	HQ906742.1	100	7	0	0	5	11	992	986	6.5	14.4
sequence_11	HQ906742.1	100	7	0	0	15	21	1013	1019	6.5	14.4
sequence_11	HQ906761.1	100	7	0	0	4	10	97	91	6.5	14.4
sequence_11	HQ906761.1	100	7	0	0	8	14	425	419	6.5	14.4
sequence_11	HQ906761.1	100	7	0	0	1	7	751	745	6.5	14.4
sequence_11	FJ266488.1	100	7	0	0	15	21	524	518	6.5	14.4
sequence_11	KC584486.1	100	7	0	0	14	20	144	150	6.5	14.4
sequence_11	KC584486.1	100	7	0	0	1	7	679	685	6.5	14.4
sequence_110	KC584361.1	100	11	0	0	7	17	348	338	0.026	22.3
sequence_110	MH866103.1	100	11	0	0	7	17	378	368	0.026	22.3
sequence_110	FJ266488.1	100	9	0	0	7	15	225	233	0.41	18.3
sequence_110	FJ266488.1	100	8	0	0	6	13	526	533	1.6	16.4
sequence_110	HQ906717.1	100	8	0	0	13	20	955	962	1.6	16.4
sequence_110	HQ906717.1	100	7	0	0	8	14	638	632	6.5	14.4
sequence_110	KC584486.1	100	8	0	0	8	15	644	637	1.6	16.4
sequence_110	EU684148.1	100	7	0	0	8	14	158	164	6.5	14.4
sequence_110	HQ906742.1	100	7	0	0	8	14	976	982	6.5	14.4
sequence_110	NG_067644.1	100	7	0	0	7	13	272	278	6.5	14.4
sequence_110	NG_067644.1	100	7	0	0	1	7	464	458	6.5	14.4
sequence_110	NG_067644.1	100	7	0	0	11	17	465	471	6.5	14.4
sequence_110	NG_067644.1	100	7	0	0	7	13	561	555	6.5	14.4
sequence_110	NG_067644.1	100	7	0	0	6	12	680	674	6.5	14.4
sequence_110	NG_067644.1	100	7	0	0	5	11	881	887	6.5	14.4
sequence_110	KC584175.1	100	7	0	0	12	18	47	53	6.5	14.4
sequence_110	HQ906761.1	100	7	0	0	9	15	899	905	6.5	14.4
sequence_110	FJ266499.1	100	7	0	0	12	18	47	53	6.5	14.4
sequence_110	FJ266514.1	100	7	0	0	8	14	161	167	6.5	14.4
sequence_111	KC584361.1	100	11	0	0	6	16	348	338	0.026	22.3
sequence_111	MH866103.1	100	11	0	0	6	16	378	368	0.026	22.3
sequence_111	FJ266488.1	100	9	0	0	6	14	225	233	0.41	18.3
sequence_111	FJ266488.1	100	8	0	0	5	12	526	533	1.6	16.4
sequence_111	HQ906717.1	100	8	0	0	12	19	955	962	1.6	16.4
sequence_111	HQ906717.1	100	7	0	0	7	13	638	632	6.5	14.4
sequence_111	KC584486.1	100	8	0	0	7	14	644	637	1.6	16.4
sequence_111	EU684148.1	100	7	0	0	7	13	158	164	6.5	14.4
sequence_111	HQ906742.1	100	7	0	0	7	13	976	982	6.5	14.4
sequence_111	NG_067644.1	100	7	0	0	6	12	272	278	6.5	14.4
sequence_111	NG_067644.1	100	7	0	0	10	16	465	471	6.5	14.4
sequence_111	NG_067644.1	100	7	0	0	6	12	561	555	6.5	14.4
sequence_111	NG_067644.1	100	7	0	0	5	11	680	674	6.5	14.4
sequence_111	NG_067644.1	100	7	0	0	4	10	881	887	6.5	14.4
sequence_111	KC584175.1	100	7	0	0	11	17	47	53	6.5	14.4
sequence_111	HQ906761.1	100	7	0	0	8	14	899	905	6.5	14.4
sequence_111	FJ266499.1	100	7	0	0	11	17	47	53	6.5	14.4
sequence_111	FJ266514.1	100	7	0	0	7	13	161	167	6.5	14.4
sequence_112	KC584361.1	100	11	0	0	5	15	348	338	0.026	22.3
sequence_112	MH866103.1	100	11	0	0	5	15	378	368	0.026	22.3
sequence_112	FJ266488.1	100	9	0	0	5	13	225	233	0.41	18.3
sequence_112	FJ266488.1	100	8	0	0	4	11	526	533	1.6	16.4
sequence_112	HQ906717.1	100	8	0	0	11	18	955	962	1.6	16.4
sequence_112	HQ906717.1	100	7	0	0	6	12	638	632	6.5	14.4
sequence_112	KC584486.1	100	8	0	0	6	13	644	637	1.6	16.4
sequence_112	EU684148.1	100	7	0	0	6	12	158	164	6.5	14.4
sequence_112	HQ906742.1	100	7	0	0	6	12	976	982	6.5	14.4
sequence_112	NG_067644.1	100	7	0	0	5	11	272	278	6.5	14.4
sequence_112	NG_067644.1	100	7	0	0	9	15	465	471	6.5	14.4
sequence_112	NG_067644.1	100	7	0	0	5	11	561	555	6.5	14.4
sequence_112	NG_067644.1	100	7	0	0	4	10	680	674	6.5	14.4
sequence_112	NG_067644.1	100	7	0	0	3	9	881	887	6.5	14.4
sequence_112	KC584175.1	100	7	0	0	10	16	47	53	6.5	14.4
sequence_112	HQ906761.1	100	7	0	0	7	13	899	905	6.5	14.4
sequence_112	FJ266499.1	100	7	0	0	10	16	47	53	6.5	14.4
sequence_112	FJ266514.1	100	7	0	0	6	12	161	167	6.5	14.4
sequence_113	KC584361.1	100	11	0	0	4	14	348	338	0.026	22.3
sequence_113	MH866103.1	100	11	0	0	4	14	378	368	0.026	22.3
sequence_113	FJ266488.1	100	9	0	0	4	12	225	233	0.41	18.3
sequence_113	FJ266488.1	100	8	0	0	3	10	526	533	1.6	16.4
sequence_113	KC584486.1	100	8	0	0	5	12	644	637	1.6	16.4
sequence_113	KC584486.1	100	7	0	0	15	21	314	308	6.5	14.4
sequence_113	HQ906717.1	100	8	0	0	10	17	955	962	1.6	16.4
sequence_113	HQ906717.1	100	7	0	0	5	11	638	632	6.5	14.4
sequence_113	NG_067644.1	100	7	0	0	4	10	561	555	6.5	14.4
sequence_113	NG_067644.1	100	7	0	0	3	9	680	674	6.5	14.4
sequence_113	NG_067644.1	100	7	0	0	4	10	272	278	6.5	14.4
sequence_113	NG_067644.1	100	7	0	0	8	14	465	471	6.5	14.4
sequence_113	NG_067644.1	100	7	0	0	2	8	881	887	6.5	14.4
sequence_113	EU684148.1	100	7	0	0	5	11	158	164	6.5	14.4
sequence_113	HQ906742.1	100	7	0	0	5	11	976	982	6.5	14.4
sequence_113	KC584175.1	100	7	0	0	9	15	47	53	6.5	14.4
sequence_113	HQ906761.1	100	7	0	0	6	12	899	905	6.5	14.4
sequence_113	FJ266499.1	100	7	0	0	9	15	47	53	6.5	14.4
sequence_113	FJ266514.1	100	7	0	0	5	11	161	167	6.5	14.4
sequence_114	KC584361.1	100	11	0	0	3	13	348	338	0.026	22.3
sequence_114	MH866103.1	100	11	0	0	3	13	378	368	0.026	22.3
sequence_114	FJ266488.1	100	9	0	0	3	11	225	233	0.41	18.3
sequence_114	FJ266488.1	100	8	0	0	2	9	526	533	1.6	16.4
sequence_114	HQ906717.1	100	8	0	0	9	16	955	962	1.6	16.4
sequence_114	HQ906717.1	100	7	0	0	4	10	638	632	6.5	14.4
sequence_114	KC584486.1	100	8	0	0	14	21	314	307	1.6	16.4
sequence_114	KC584486.1	100	8	0	0	4	11	644	637	1.6	16.4
sequence_114	EU684148.1	100	7	0	0	4	10	158	164	6.5	14.4
sequence_114	HQ906742.1	100	7	0	0	4	10	976	982	6.5	14.4
sequence_114	NG_067644.1	100	7	0	0	3	9	272	278	6.5	14.4
sequence_114	NG_067644.1	100	7	0	0	7	13	465	471	6.5	14.4
sequence_114	NG_067644.1	100	7	0	0	3	9	561	555	6.5	14.4
sequence_114	NG_067644.1	100	7	0	0	2	8	680	674	6.5	14.4
sequence_114	NG_067644.1	100	7	0	0	1	7	881	887	6.5	14.4
sequence_114	KC584175.1	100	7	0	0	8	14	47	53	6.5	14.4
sequence_114	HQ906761.1	100	7	0	0	5	11	899	905	6.5	14.4
sequence_114	FJ266499.1	100	7	0	0	8	14	47	53	6.5	14.4
sequence_114	FJ266514.1	100	7	0	0	4	10	161	167	6.5	14.4
sequence_115	KC584361.1	100	11	0	0	2	12	348	338	0.026	22.3
sequence_115	MH866103.1	100	11	0	0	2	12	378	368	0.026	22.3
sequence_115	FJ266488.1	100	9	0	0	2	10	225	233	0.41	18.3
sequence_115	FJ266488.1	100	8	0	0	1	8	526	533	1.6	16.4
sequence_115	HQ906717.1	100	8	0	0	8	15	955	962	1.6	16.4
sequence_115	HQ906717.1	100	7	0	0	3	9	638	632	6.5	14.4
sequence_115	KC584486.1	100	8	0	0	13	20	314	307	1.6	16.4
sequence_115	KC584486.1	100	8	0	0	3	10	644	637	1.6	16.4
sequence_115	EU684148.1	100	7	0	0	3	9	158	164	6.5	14.4
sequence_115	HQ906742.1	100	7	0	0	3	9	976	982	6.5	14.4
sequence_115	NG_067644.1	100	7	0	0	2	8	272	278	6.5	14.4
sequence_115	NG_067644.1	100	7	0	0	6	12	465	471	6.5	14.4
sequence_115	NG_067644.1	100	7	0	0	2	8	561	555	6.5	14.4
sequence_115	NG_067644.1	100	7	0	0	1	7	680	674	6.5	14.4
sequence_115	KC584175.1	100	7	0	0	7	13	47	53	6.5	14.4
sequence_115	HQ906761.1	100	7	0	0	4	10	899	905	6.5	14.4
sequence_115	FJ266499.1	100	7	0	0	7	13	47	53	6.5	14.4
sequence_115	FJ266514.1	100	7	0	0	3	9	161	167	6.5	14.4
sequence_116	KC584361.1	100	11	0	0	1	11	348	338	0.026	22.3
sequence_116	MH866103.1	100	11	0	0	1	11	378	368	0.026	22.3
sequence_116	FJ266488.1	100	9	0	0	1	9	225	233	0.41	18.3
sequence_116	FJ266488.1	100	7	0	0	15	21	251	245	6.5	14.4
sequence_116	FJ266488.1	100	7	0	0	1	7	527	533	6.5	14.4
sequence_116	HQ906717.1	100	8	0	0	7	14	955	962	1.6	16.4
sequence_116	HQ906717.1	100	7	0	0	2	8	638	632	6.5	14.4
sequence_116	KC584486.1	100	8	0	0	12	19	314	307	1.6	16.4
sequence_116	KC584486.1	100	8	0	0	2	9	644	637	1.6	16.4
sequence_116	EU684148.1	100	7	0	0	2	8	158	164	6.5	14.4
sequence_116	HQ906742.1	100	7	0	0	2	8	976	982	6.5	14.4
sequence_116	NG_067644.1	100	7	0	0	1	7	272	278	6.5	14.4
sequence_116	NG_067644.1	100	7	0	0	5	11	465	471	6.5	14.4
sequence_116	NG_067644.1	100	7	0	0	1	7	561	555	6.5	14.4
sequence_116	KC584175.1	100	7	0	0	6	12	47	53	6.5	14.4
sequence_116	HQ906761.1	100	7	0	0	3	9	899	905	6.5	14.4
sequence_116	FJ266499.1	100	7	0	0	6	12	47	53	6.5	14.4
sequence_116	FJ266514.1	100	7	0	0	2	8	161	167	6.5	14.4
sequence_117	KC584361.1	100	10	0	0	1	10	347	338	0.1	20.3
sequence_117	MH866103.1	100	10	0	0	1	10	377	368	0.1	20.3
sequence_117	HQ906717.1	100	8	0	0	6	13	955	962	1.6	16.4
sequence_117	HQ906717.1	100	7	0	0	1	7	638	632	6.5	14.4
sequence_117	KC584486.1	100	8	0	0	11	18	314	307	1.6	16.4
sequence_117	KC584486.1	100	8	0	0	1	8	644	637	1.6	16.4
sequence_117	FJ266488.1	100	8	0	0	1	8	226	233	1.6	16.4
sequence_117	FJ266488.1	100	7	0	0	14	20	251	245	6.5	14.4
sequence_117	EU684148.1	100	7	0	0	1	7	158	164	6.5	14.4
sequence_117	HQ906742.1	100	7	0	0	1	7	976	982	6.5	14.4
sequence_117	NG_067644.1	100	7	0	0	4	10	465	471	6.5	14.4
sequence_117	KC584175.1	100	7	0	0	5	11	47	53	6.5	14.4
sequence_117	HQ906761.1	100	7	0	0	15	21	438	432	6.5	14.4
sequence_117	HQ906761.1	100	7	0	0	2	8	899	905	6.5	14.4
sequence_117	FJ266499.1	100	7	0	0	5	11	47	53	6.5	14.4
sequence_117	FJ266514.1	100	7	0	0	1	7	161	167	6.5	14.4
sequence_118	KC584361.1	100	9	0	0	1	9	346	338	0.41	18.3
sequence_118	MH866103.1	100	9	0	0	1	9	376	368	0.41	18.3
sequence_118	HQ906717.1	100	8	0	0	5	12	955	962	1.6	16.4
sequence_118	HQ906717.1	100	7	0	0	15	21	468	462	6.5	14.4
sequence_118	HQ906761.1	100	8	0	0	14	21	438	431	1.6	16.4
sequence_118	HQ906761.1	100	7	0	0	1	7	899	905	6.5	14.4
sequence_118	KC584486.1	100	8	0	0	10	17	314	307	1.6	16.4
sequence_118	KC584486.1	100	7	0	0	1	7	643	637	6.5	14.4
sequence_118	NG_067644.1	100	7	0	0	3	9	465	471	6.5	14.4
sequence_118	KC584175.1	100	7	0	0	4	10	47	53	6.5	14.4
sequence_118	KC584175.1	100	7	0	0	15	21	202	196	6.5	14.4
sequence_118	FJ266499.1	100	7	0	0	4	10	47	53	6.5	14.4
sequence_118	FJ266499.1	100	7	0	0	15	21	202	196	6.5	14.4
sequence_118	FJ266488.1	100	7	0	0	1	7	227	233	6.5	14.4
sequence_118	FJ266488.1	100	7	0	0	13	19	251	245	6.5	14.4
sequence_119	HQ906717.1	100	8	0	0	4	11	955	962	1.6	16.4
sequence_119	HQ906717.1	100	7	0	0	14	20	468	462	6.5	14.4
sequence_119	KC584361.1	100	8	0	0	1	8	345	338	1.6	16.4
sequence_119	HQ906761.1	100	8	0	0	13	20	438	431	1.6	16.4
sequence_119	KC584486.1	100	8	0	0	9	16	314	307	1.6	16.4
sequence_119	MH866103.1	100	8	0	0	1	8	375	368	1.6	16.4
sequence_119	NG_067644.1	100	7	0	0	2	8	465	471	6.5	14.4
sequence_119	KC584175.1	100	7	0	0	3	9	47	53	6.5	14.4
sequence_119	KC584175.1	100	7	0	0	14	20	202	196	6.5	14.4
sequence_119	FJ266499.1	100	7	0	0	3	9	47	53	6.5	14.4
sequence_119	FJ266499.1	100	7	0	0	14	20	202	196	6.5	14.4
sequence_119	FJ266488.1	100	7	0	0	12	18	251	245	6.5	14.4
sequence_12	HQ906717.1	100	9	0	0	13	21	415	407	0.41	18.3
sequence_12	HQ906717.1	100	7	0	0	15	21	213	207	6.5	14.4
sequence_12	HQ906717.1	100	7	0	0	4	10	818	812	6.5	14.4
sequence_12	EU684148.1	100	8	0	0	12	19	132	125	1.6	16.4
sequence_12	NG_067644.1	100	8	0	0	6	13	744	751	1.6	16.4
sequence_12	NG_067644.1	100	7	0	0	12	18	321	315	6.5	14.4
sequence_12	FJ266514.1	100	8	0	0	12	19	135	128	1.6	16.4
sequence_12	HQ906742.1	100	7	0	0	12	18	568	562	6.5	14.4
sequence_12	HQ906742.1	100	7	0	0	4	10	992	986	6.5	14.4
sequence_12	HQ906742.1	100	7	0	0	14	20	1013	1019	6.5	14.4
sequence_12	HQ906761.1	100	7	0	0	3	9	97	91	6.5	14.4
sequence_12	HQ906761.1	100	7	0	0	7	13	425	419	6.5	14.4
sequence_12	KC584486.1	100	7	0	0	13	19	144	150	6.5	14.4
sequence_12	FJ266488.1	100	7	0	0	14	20	524	518	6.5	14.4
sequence_120	HQ906717.1	100	8	0	0	3	10	955	962	1.6	16.4
sequence_120	HQ906717.1	100	7	0	0	13	19	468	462	6.5	14.4
sequence_120	HQ906761.1	100	8	0	0	12	19	438	431	1.6	16.4
sequence_120	KC584486.1	100	8	0	0	8	15	314	307	1.6	16.4
sequence_120	NG_067644.1	100	7	0	0	1	7	465	471	6.5	14.4
sequence_120	KC584175.1	100	7	0	0	2	8	47	53	6.5	14.4
sequence_120	KC584175.1	100	7	0	0	13	19	202	196	6.5	14.4
sequence_120	FJ266499.1	100	7	0	0	2	8	47	53	6.5	14.4
sequence_120	FJ266499.1	100	7	0	0	13	19	202	196	6.5	14.4
sequence_120	KC584361.1	100	7	0	0	1	7	344	338	6.5	14.4
sequence_120	KC584746.1	100	7	0	0	15	21	32	26	6.5	14.4
sequence_120	FJ266488.1	100	7	0	0	11	17	251	245	6.5	14.4
sequence_120	MH866103.1	100	7	0	0	1	7	374	368	6.5	14.4
sequence_121	HQ906717.1	100	8	0	0	2	9	955	962	1.6	16.4
sequence_121	HQ906717.1	100	7	0	0	12	18	468	462	6.5	14.4
sequence_121	HQ906761.1	100	8	0	0	11	18	438	431	1.6	16.4
sequence_121	KC584486.1	100	8	0	0	7	14	314	307	1.6	16.4
sequence_121	KC584175.1	100	7	0	0	1	7	47	53	6.5	14.4
sequence_121	KC584175.1	100	7	0	0	12	18	202	196	6.5	14.4
sequence_121	FJ266499.1	100	7	0	0	1	7	47	53	6.5	14.4
sequence_121	FJ266499.1	100	7	0	0	12	18	202	196	6.5	14.4
sequence_121	KC584746.1	100	7	0	0	14	20	32	26	6.5	14.4
sequence_121	FJ266488.1	100	7	0	0	10	16	251	245	6.5	14.4
sequence_122	HQ906761.1	100	8	0	0	10	17	438	431	1.6	16.4
sequence_122	KC584486.1	100	8	0	0	6	13	314	307	1.6	16.4
sequence_122	HQ906717.1	100	8	0	0	1	8	955	962	1.6	16.4
sequence_122	HQ906717.1	100	7	0	0	11	17	468	462	6.5	14.4
sequence_122	KC584175.1	100	7	0	0	11	17	202	196	6.5	14.4
sequence_122	KC584746.1	100	7	0	0	13	19	32	26	6.5	14.4
sequence_122	FJ266499.1	100	7	0	0	11	17	202	196	6.5	14.4
sequence_122	FJ266488.1	100	7	0	0	9	15	251	245	6.5	14.4
sequence_122	HQ906742.1	100	7	0	0	15	21	316	322	6.5	14.4
sequence_123	HQ906761.1	100	8	0	0	9	16	438	431	1.6	16.4
sequence_123	KC584486.1	100	8	0	0	5	12	314	307	1.6	16.4
sequence_123	HQ906742.1	100	7	0	0	14	20	316	322	6.5	14.4
sequence_123	KC584175.1	100	7	0	0	10	16	202	196	6.5	14.4
sequence_123	KC584746.1	100	7	0	0	12	18	32	26	6.5	14.4
sequence_123	HQ906717.1	100	7	0	0	10	16	468	462	6.5	14.4
sequence_123	HQ906717.1	100	7	0	0	1	7	956	962	6.5	14.4
sequence_123	FJ266499.1	100	7	0	0	10	16	202	196	6.5	14.4
sequence_123	FJ266488.1	100	7	0	0	8	14	251	245	6.5	14.4
sequence_123	FJ266514.1	100	7	0	0	15	21	370	364	6.5	14.4
sequence_124	HQ906761.1	100	8	0	0	8	15	438	431	1.6	16.4
sequence_124	KC584486.1	100	8	0	0	4	11	314	307	1.6	16.4
sequence_124	FJ266514.1	100	8	0	0	14	21	370	363	1.6	16.4
sequence_124	HQ906742.1	100	7	0	0	13	19	316	322	6.5	14.4
sequence_124	KC584175.1	100	7	0	0	9	15	202	196	6.5	14.4
sequence_124	KC584746.1	100	7	0	0	11	17	32	26	6.5	14.4
sequence_124	HQ906717.1	100	7	0	0	9	15	468	462	6.5	14.4
sequence_124	FJ266499.1	100	7	0	0	9	15	202	196	6.5	14.4
sequence_124	FJ266488.1	100	7	0	0	7	13	251	245	6.5	14.4
sequence_125	HQ906761.1	100	8	0	0	7	14	438	431	1.6	16.4
sequence_125	KC584486.1	100	8	0	0	3	10	314	307	1.6	16.4
sequence_125	FJ266514.1	100	8	0	0	13	20	370	363	1.6	16.4
sequence_125	KC584175.1	100	7	0	0	8	14	202	196	6.5	14.4
sequence_125	KC584746.1	100	7	0	0	10	16	32	26	6.5	14.4
sequence_125	HQ906717.1	100	7	0	0	8	14	468	462	6.5	14.4
sequence_125	FJ266499.1	100	7	0	0	8	14	202	196	6.5	14.4
sequence_125	FJ266488.1	100	7	0	0	6	12	251	245	6.5	14.4
sequence_125	HQ906742.1	100	7	0	0	12	18	316	322	6.5	14.4
sequence_126	HQ906761.1	100	8	0	0	6	13	438	431	1.6	16.4
sequence_126	KC584486.1	100	8	0	0	2	9	314	307	1.6	16.4
sequence_126	FJ266514.1	100	8	0	0	12	19	370	363	1.6	16.4
sequence_126	HQ906742.1	100	7	0	0	11	17	316	322	6.5	14.4
sequence_126	KC584175.1	100	7	0	0	7	13	202	196	6.5	14.4
sequence_126	KC584746.1	100	7	0	0	9	15	32	26	6.5	14.4
sequence_126	HQ906717.1	100	7	0	0	7	13	468	462	6.5	14.4
sequence_126	FJ266499.1	100	7	0	0	7	13	202	196	6.5	14.4
sequence_126	FJ266488.1	100	7	0	0	5	11	251	245	6.5	14.4
sequence_127	HQ906742.1	91.667	12	1	0	10	21	316	327	1.6	16.4
sequence_127	HQ906761.1	100	8	0	0	5	12	438	431	1.6	16.4
sequence_127	KC584486.1	100	8	0	0	1	8	314	307	1.6	16.4
sequence_127	FJ266514.1	100	8	0	0	11	18	370	363	1.6	16.4
sequence_127	KC584175.1	100	7	0	0	6	12	202	196	6.5	14.4
sequence_127	KC584746.1	100	7	0	0	8	14	32	26	6.5	14.4
sequence_127	HQ906717.1	100	7	0	0	6	12	468	462	6.5	14.4
sequence_127	FJ266499.1	100	7	0	0	6	12	202	196	6.5	14.4
sequence_127	FJ266488.1	100	7	0	0	4	10	251	245	6.5	14.4
sequence_128	HQ906742.1	92.308	13	1	0	9	21	316	328	0.41	18.3
sequence_128	HQ906742.1	100	7	0	0	15	21	507	501	6.5	14.4
sequence_128	HQ906761.1	100	8	0	0	4	11	438	431	1.6	16.4
sequence_128	FJ266514.1	100	8	0	0	10	17	370	363	1.6	16.4
sequence_128	KC584175.1	100	7	0	0	5	11	202	196	6.5	14.4
sequence_128	KC584746.1	100	7	0	0	7	13	32	26	6.5	14.4
sequence_128	HQ906717.1	100	7	0	0	5	11	468	462	6.5	14.4
sequence_128	KC584486.1	100	7	0	0	1	7	313	307	6.5	14.4
sequence_128	FJ266499.1	100	7	0	0	5	11	202	196	6.5	14.4
sequence_128	FJ266488.1	100	7	0	0	3	9	251	245	6.5	14.4
sequence_129	HQ906742.1	92.308	13	1	0	8	20	316	328	0.41	18.3
sequence_129	HQ906742.1	100	8	0	0	14	21	507	500	1.6	16.4
sequence_129	HQ906761.1	100	8	0	0	3	10	438	431	1.6	16.4
sequence_129	FJ266514.1	100	8	0	0	9	16	370	363	1.6	16.4
sequence_129	KC584175.1	100	7	0	0	4	10	202	196	6.5	14.4
sequence_129	KC584746.1	100	7	0	0	6	12	32	26	6.5	14.4
sequence_129	HQ906717.1	100	7	0	0	4	10	468	462	6.5	14.4
sequence_129	HQ906717.1	100	7	0	0	15	21	635	629	6.5	14.4
sequence_129	FJ266499.1	100	7	0	0	4	10	202	196	6.5	14.4
sequence_129	FJ266488.1	100	7	0	0	2	8	251	245	6.5	14.4
sequence_13	HQ906717.1	100	9	0	0	12	20	415	407	0.41	18.3
sequence_13	HQ906717.1	100	8	0	0	14	21	213	206	1.6	16.4
sequence_13	HQ906717.1	100	7	0	0	15	21	221	215	6.5	14.4
sequence_13	HQ906717.1	100	7	0	0	3	9	818	812	6.5	14.4
sequence_13	EU684148.1	100	8	0	0	11	18	132	125	1.6	16.4
sequence_13	FJ266514.1	100	8	0	0	11	18	135	128	1.6	16.4
sequence_13	NG_067644.1	100	8	0	0	5	12	744	751	1.6	16.4
sequence_13	NG_067644.1	100	7	0	0	11	17	321	315	6.5	14.4
sequence_13	HQ906742.1	100	7	0	0	11	17	568	562	6.5	14.4
sequence_13	HQ906742.1	100	7	0	0	3	9	992	986	6.5	14.4
sequence_13	HQ906742.1	100	7	0	0	13	19	1013	1019	6.5	14.4
sequence_13	HQ906761.1	100	7	0	0	2	8	97	91	6.5	14.4
sequence_13	HQ906761.1	100	7	0	0	6	12	425	419	6.5	14.4
sequence_13	FJ266488.1	100	7	0	0	13	19	524	518	6.5	14.4
sequence_13	KC584486.1	100	7	0	0	12	18	144	150	6.5	14.4
sequence_130	HQ906742.1	92.308	13	1	0	7	19	316	328	0.41	18.3
sequence_130	HQ906742.1	100	8	0	0	13	20	507	500	1.6	16.4
sequence_130	HQ906761.1	100	8	0	0	2	9	438	431	1.6	16.4
sequence_130	HQ906761.1	100	7	0	0	15	21	19	25	6.5	14.4
sequence_130	FJ266514.1	100	8	0	0	8	15	370	363	1.6	16.4
sequence_130	KC584175.1	100	7	0	0	3	9	202	196	6.5	14.4
sequence_130	KC584746.1	100	7	0	0	5	11	32	26	6.5	14.4
sequence_130	HQ906717.1	100	7	0	0	3	9	468	462	6.5	14.4
sequence_130	HQ906717.1	100	7	0	0	14	20	635	629	6.5	14.4
sequence_130	FJ266499.1	100	7	0	0	3	9	202	196	6.5	14.4
sequence_130	FJ266488.1	100	7	0	0	1	7	251	245	6.5	14.4
sequence_130	KC584361.1	100	7	0	0	15	21	138	144	6.5	14.4
sequence_130	MH866103.1	100	7	0	0	15	21	168	174	6.5	14.4
sequence_131	HQ906742.1	92.308	13	1	0	6	18	316	328	0.41	18.3
sequence_131	HQ906742.1	100	8	0	0	12	19	507	500	1.6	16.4
sequence_131	HQ906761.1	100	8	0	0	1	8	438	431	1.6	16.4
sequence_131	HQ906761.1	100	7	0	0	14	20	19	25	6.5	14.4
sequence_131	FJ266514.1	100	8	0	0	7	14	370	363	1.6	16.4
sequence_131	NG_067644.1	100	7	0	0	15	21	821	827	6.5	14.4
sequence_131	KC584175.1	100	7	0	0	2	8	202	196	6.5	14.4
sequence_131	KC584361.1	100	7	0	0	14	20	138	144	6.5	14.4
sequence_131	KC584746.1	100	7	0	0	4	10	32	26	6.5	14.4
sequence_131	HQ906717.1	100	7	0	0	2	8	468	462	6.5	14.4
sequence_131	HQ906717.1	100	7	0	0	13	19	635	629	6.5	14.4
sequence_131	FJ266499.1	100	7	0	0	2	8	202	196	6.5	14.4
sequence_131	MH866103.1	100	7	0	0	14	20	168	174	6.5	14.4
sequence_132	HQ906742.1	92.308	13	1	0	5	17	316	328	0.41	18.3
sequence_132	HQ906742.1	100	8	0	0	11	18	507	500	1.6	16.4
sequence_132	FJ266514.1	100	8	0	0	6	13	370	363	1.6	16.4
sequence_132	NG_067644.1	100	7	0	0	14	20	821	827	6.5	14.4
sequence_132	KC584175.1	100	7	0	0	1	7	202	196	6.5	14.4
sequence_132	KC584361.1	100	7	0	0	13	19	138	144	6.5	14.4
sequence_132	KC584746.1	100	7	0	0	3	9	32	26	6.5	14.4
sequence_132	HQ906761.1	100	7	0	0	13	19	19	25	6.5	14.4
sequence_132	HQ906761.1	100	7	0	0	1	7	437	431	6.5	14.4
sequence_132	HQ906717.1	100	7	0	0	1	7	468	462	6.5	14.4
sequence_132	HQ906717.1	100	7	0	0	12	18	635	629	6.5	14.4
sequence_132	FJ266499.1	100	7	0	0	1	7	202	196	6.5	14.4
sequence_132	MH866103.1	100	7	0	0	13	19	168	174	6.5	14.4
sequence_133	HQ906742.1	92.308	13	1	0	4	16	316	328	0.41	18.3
sequence_133	HQ906742.1	100	8	0	0	10	17	507	500	1.6	16.4
sequence_133	FJ266514.1	100	8	0	0	5	12	370	363	1.6	16.4
sequence_133	NG_067644.1	100	7	0	0	13	19	821	827	6.5	14.4
sequence_133	KC584361.1	100	7	0	0	12	18	138	144	6.5	14.4
sequence_133	KC584746.1	100	7	0	0	2	8	32	26	6.5	14.4
sequence_133	HQ906761.1	100	7	0	0	12	18	19	25	6.5	14.4
sequence_133	HQ906717.1	100	7	0	0	11	17	635	629	6.5	14.4
sequence_133	MH866103.1	100	7	0	0	12	18	168	174	6.5	14.4
sequence_134	HQ906742.1	92.308	13	1	0	3	15	316	328	0.41	18.3
sequence_134	HQ906742.1	100	8	0	0	9	16	507	500	1.6	16.4
sequence_134	FJ266514.1	100	8	0	0	4	11	370	363	1.6	16.4
sequence_134	NG_067644.1	100	7	0	0	12	18	821	827	6.5	14.4
sequence_134	KC584361.1	100	7	0	0	11	17	138	144	6.5	14.4
sequence_134	KC584746.1	100	7	0	0	1	7	32	26	6.5	14.4
sequence_134	HQ906761.1	100	7	0	0	11	17	19	25	6.5	14.4
sequence_134	HQ906717.1	100	7	0	0	15	21	327	321	6.5	14.4
sequence_134	HQ906717.1	100	7	0	0	10	16	635	629	6.5	14.4
sequence_134	HQ906717.1	100	7	0	0	15	21	1037	1043	6.5	14.4
sequence_134	MH866103.1	100	7	0	0	11	17	168	174	6.5	14.4
sequence_135	HQ906742.1	92.308	13	1	0	2	14	316	328	0.41	18.3
sequence_135	HQ906742.1	100	8	0	0	8	15	507	500	1.6	16.4
sequence_135	FJ266514.1	100	8	0	0	3	10	370	363	1.6	16.4
sequence_135	NG_067644.1	100	7	0	0	11	17	821	827	6.5	14.4
sequence_135	KC584361.1	100	7	0	0	10	16	138	144	6.5	14.4
sequence_135	HQ906761.1	100	7	0	0	10	16	19	25	6.5	14.4
sequence_135	HQ906717.1	100	7	0	0	14	20	327	321	6.5	14.4
sequence_135	HQ906717.1	100	7	0	0	9	15	635	629	6.5	14.4
sequence_135	HQ906717.1	100	7	0	0	14	20	1037	1043	6.5	14.4
sequence_135	MH866103.1	100	7	0	0	10	16	168	174	6.5	14.4
sequence_136	HQ906742.1	92.308	13	1	0	1	13	316	328	0.41	18.3
sequence_136	HQ906742.1	100	8	0	0	7	14	507	500	1.6	16.4
sequence_136	FJ266514.1	100	8	0	0	2	9	370	363	1.6	16.4
sequence_136	NG_067644.1	100	7	0	0	10	16	821	827	6.5	14.4
sequence_136	NG_067644.1	100	7	0	0	15	21	851	845	6.5	14.4
sequence_136	KC584175.1	100	7	0	0	15	21	427	433	6.5	14.4
sequence_136	KC584361.1	100	7	0	0	9	15	138	144	6.5	14.4
sequence_136	EU684152.1	100	7	0	0	15	21	427	433	6.5	14.4
sequence_136	HQ906761.1	100	7	0	0	9	15	19	25	6.5	14.4
sequence_136	HQ906717.1	100	7	0	0	13	19	327	321	6.5	14.4
sequence_136	HQ906717.1	100	7	0	0	8	14	635	629	6.5	14.4
sequence_136	HQ906717.1	100	7	0	0	15	21	641	635	6.5	14.4
sequence_136	HQ906717.1	100	7	0	0	13	19	1037	1043	6.5	14.4
sequence_136	FJ266499.1	100	7	0	0	15	21	427	433	6.5	14.4
sequence_136	MH866103.1	100	7	0	0	9	15	168	174	6.5	14.4
sequence_137	HQ906742.1	100	8	0	0	6	13	507	500	1.6	16.4
sequence_137	HQ906742.1	100	7	0	0	15	21	182	188	6.5	14.4
sequence_137	HQ906717.1	100	8	0	0	14	21	641	634	1.6	16.4
sequence_137	HQ906717.1	100	7	0	0	12	18	327	321	6.5	14.4
sequence_137	HQ906717.1	100	7	0	0	7	13	635	629	6.5	14.4
sequence_137	HQ906717.1	100	7	0	0	12	18	1037	1043	6.5	14.4
sequence_137	FJ266514.1	100	8	0	0	1	8	370	363	1.6	16.4
sequence_137	NG_067644.1	100	7	0	0	9	15	821	827	6.5	14.4
sequence_137	NG_067644.1	100	7	0	0	14	20	851	845	6.5	14.4
sequence_137	KC584175.1	100	7	0	0	14	20	427	433	6.5	14.4
sequence_137	KC584361.1	100	7	0	0	8	14	138	144	6.5	14.4
sequence_137	EU684152.1	100	7	0	0	14	20	427	433	6.5	14.4
sequence_137	HQ906761.1	100	7	0	0	8	14	19	25	6.5	14.4
sequence_137	FJ266499.1	100	7	0	0	14	20	427	433	6.5	14.4
sequence_137	MH866103.1	100	7	0	0	8	14	168	174	6.5	14.4
sequence_138	HQ906717.1	100	9	0	0	13	21	641	633	0.41	18.3
sequence_138	HQ906717.1	100	7	0	0	11	17	327	321	6.5	14.4
sequence_138	HQ906717.1	100	7	0	0	6	12	635	629	6.5	14.4
sequence_138	HQ906717.1	100	7	0	0	11	17	1037	1043	6.5	14.4
sequence_138	HQ906742.1	100	8	0	0	5	12	507	500	1.6	16.4
sequence_138	HQ906742.1	100	7	0	0	14	20	182	188	6.5	14.4
sequence_138	HQ906742.1	100	7	0	0	15	21	975	981	6.5	14.4
sequence_138	EU684148.1	100	7	0	0	15	21	157	163	6.5	14.4
sequence_138	NG_067644.1	100	7	0	0	8	14	821	827	6.5	14.4
sequence_138	NG_067644.1	100	7	0	0	13	19	851	845	6.5	14.4
sequence_138	KC584175.1	100	7	0	0	13	19	427	433	6.5	14.4
sequence_138	KC584361.1	100	7	0	0	7	13	138	144	6.5	14.4
sequence_138	EU684152.1	100	7	0	0	13	19	427	433	6.5	14.4
sequence_138	HQ906761.1	100	7	0	0	7	13	19	25	6.5	14.4
sequence_138	FJ266499.1	100	7	0	0	13	19	427	433	6.5	14.4
sequence_138	FJ266514.1	100	7	0	0	15	21	160	166	6.5	14.4
sequence_138	FJ266514.1	100	7	0	0	1	7	369	363	6.5	14.4
sequence_138	MH866103.1	100	7	0	0	7	13	168	174	6.5	14.4
sequence_139	HQ906717.1	100	9	0	0	12	20	641	633	0.41	18.3
sequence_139	HQ906717.1	100	7	0	0	10	16	327	321	6.5	14.4
sequence_139	HQ906717.1	100	7	0	0	5	11	635	629	6.5	14.4
sequence_139	HQ906717.1	100	7	0	0	10	16	1037	1043	6.5	14.4
sequence_139	HQ906717.1	100	7	0	0	15	21	1119	1125	6.5	14.4
sequence_139	HQ906742.1	100	8	0	0	4	11	507	500	1.6	16.4
sequence_139	HQ906742.1	100	7	0	0	13	19	182	188	6.5	14.4
sequence_139	HQ906742.1	100	7	0	0	14	20	975	981	6.5	14.4
sequence_139	EU684148.1	100	7	0	0	14	20	157	163	6.5	14.4
sequence_139	NG_067644.1	100	7	0	0	15	21	273	279	6.5	14.4
sequence_139	NG_067644.1	100	7	0	0	7	13	821	827	6.5	14.4
sequence_139	NG_067644.1	100	7	0	0	12	18	851	845	6.5	14.4
sequence_139	KC584175.1	100	7	0	0	12	18	427	433	6.5	14.4
sequence_139	KC584361.1	100	7	0	0	6	12	138	144	6.5	14.4
sequence_139	EU684152.1	100	7	0	0	12	18	427	433	6.5	14.4
sequence_139	HQ906761.1	100	7	0	0	6	12	19	25	6.5	14.4
sequence_139	FJ266499.1	100	7	0	0	12	18	427	433	6.5	14.4
sequence_139	FJ266514.1	100	7	0	0	14	20	160	166	6.5	14.4
sequence_139	MH866103.1	100	7	0	0	6	12	168	174	6.5	14.4
sequence_14	HQ906717.1	100	9	0	0	11	19	415	407	0.41	18.3
sequence_14	HQ906717.1	100	8	0	0	13	20	213	206	1.6	16.4
sequence_14	HQ906717.1	100	8	0	0	14	21	221	214	1.6	16.4
sequence_14	HQ906717.1	100	7	0	0	2	8	818	812	6.5	14.4
sequence_14	NG_067644.1	100	8	0	0	4	11	744	751	1.6	16.4
sequence_14	NG_067644.1	100	7	0	0	10	16	321	315	6.5	14.4
sequence_14	EU684148.1	100	8	0	0	10	17	132	125	1.6	16.4
sequence_14	FJ266514.1	100	8	0	0	10	17	135	128	1.6	16.4
sequence_14	HQ906742.1	100	7	0	0	12	18	1013	1019	6.5	14.4
sequence_14	HQ906742.1	100	7	0	0	10	16	568	562	6.5	14.4
sequence_14	HQ906742.1	100	7	0	0	2	8	992	986	6.5	14.4
sequence_14	KC584486.1	100	7	0	0	11	17	144	150	6.5	14.4
sequence_14	HQ906761.1	100	7	0	0	1	7	97	91	6.5	14.4
sequence_14	HQ906761.1	100	7	0	0	5	11	425	419	6.5	14.4
sequence_14	FJ266488.1	100	7	0	0	12	18	524	518	6.5	14.4
sequence_140	HQ906717.1	100	9	0	0	11	19	641	633	0.41	18.3
sequence_140	HQ906717.1	100	7	0	0	9	15	327	321	6.5	14.4
sequence_140	HQ906717.1	100	7	0	0	4	10	635	629	6.5	14.4
sequence_140	HQ906717.1	100	7	0	0	9	15	1037	1043	6.5	14.4
sequence_140	HQ906717.1	100	7	0	0	14	20	1119	1125	6.5	14.4
sequence_140	HQ906742.1	100	8	0	0	3	10	507	500	1.6	16.4
sequence_140	HQ906742.1	100	7	0	0	12	18	182	188	6.5	14.4
sequence_140	HQ906742.1	100	7	0	0	13	19	975	981	6.5	14.4
sequence_140	NG_067644.1	100	8	0	0	14	21	273	280	1.6	16.4
sequence_140	NG_067644.1	100	7	0	0	6	12	821	827	6.5	14.4
sequence_140	NG_067644.1	100	7	0	0	11	17	851	845	6.5	14.4
sequence_140	EU684148.1	100	7	0	0	13	19	157	163	6.5	14.4
sequence_140	KC584175.1	100	7	0	0	15	21	332	338	6.5	14.4
sequence_140	KC584175.1	100	7	0	0	11	17	427	433	6.5	14.4
sequence_140	KC584361.1	100	7	0	0	5	11	138	144	6.5	14.4
sequence_140	EU684152.1	100	7	0	0	15	21	332	338	6.5	14.4
sequence_140	EU684152.1	100	7	0	0	11	17	427	433	6.5	14.4
sequence_140	HQ906761.1	100	7	0	0	5	11	19	25	6.5	14.4
sequence_140	KC584486.1	100	7	0	0	15	21	298	304	6.5	14.4
sequence_140	FJ266499.1	100	7	0	0	15	21	332	338	6.5	14.4
sequence_140	FJ266499.1	100	7	0	0	11	17	427	433	6.5	14.4
sequence_140	FJ266514.1	100	7	0	0	13	19	160	166	6.5	14.4
sequence_140	MH866103.1	100	7	0	0	5	11	168	174	6.5	14.4
sequence_141	HQ906717.1	100	9	0	0	10	18	641	633	0.41	18.3
sequence_141	HQ906717.1	100	7	0	0	8	14	327	321	6.5	14.4
sequence_141	HQ906717.1	100	7	0	0	3	9	635	629	6.5	14.4
sequence_141	HQ906717.1	100	7	0	0	8	14	1037	1043	6.5	14.4
sequence_141	HQ906717.1	100	7	0	0	13	19	1119	1125	6.5	14.4
sequence_141	HQ906742.1	100	8	0	0	2	9	507	500	1.6	16.4
sequence_141	HQ906742.1	100	7	0	0	11	17	182	188	6.5	14.4
sequence_141	HQ906742.1	100	7	0	0	12	18	975	981	6.5	14.4
sequence_141	NG_067644.1	100	8	0	0	13	20	273	280	1.6	16.4
sequence_141	NG_067644.1	100	7	0	0	5	11	821	827	6.5	14.4
sequence_141	NG_067644.1	100	7	0	0	10	16	851	845	6.5	14.4
sequence_141	KC584486.1	100	8	0	0	14	21	298	305	1.6	16.4
sequence_141	EU684148.1	100	7	0	0	12	18	157	163	6.5	14.4
sequence_141	KC584175.1	100	7	0	0	14	20	332	338	6.5	14.4
sequence_141	KC584175.1	100	7	0	0	10	16	427	433	6.5	14.4
sequence_141	KC584361.1	100	7	0	0	4	10	138	144	6.5	14.4
sequence_141	EU684152.1	100	7	0	0	14	20	332	338	6.5	14.4
sequence_141	EU684152.1	100	7	0	0	10	16	427	433	6.5	14.4
sequence_141	HQ906761.1	100	7	0	0	4	10	19	25	6.5	14.4
sequence_141	FJ266499.1	100	7	0	0	14	20	332	338	6.5	14.4
sequence_141	FJ266499.1	100	7	0	0	10	16	427	433	6.5	14.4
sequence_141	FJ266514.1	100	7	0	0	12	18	160	166	6.5	14.4
sequence_141	MH866103.1	100	7	0	0	4	10	168	174	6.5	14.4
sequence_142	HQ906717.1	100	9	0	0	9	17	641	633	0.41	18.3
sequence_142	HQ906717.1	100	7	0	0	7	13	327	321	6.5	14.4
sequence_142	HQ906717.1	100	7	0	0	2	8	635	629	6.5	14.4
sequence_142	HQ906717.1	100	7	0	0	7	13	1037	1043	6.5	14.4
sequence_142	HQ906717.1	100	7	0	0	12	18	1119	1125	6.5	14.4
sequence_142	HQ906742.1	100	8	0	0	1	8	507	500	1.6	16.4
sequence_142	HQ906742.1	100	7	0	0	10	16	182	188	6.5	14.4
sequence_142	HQ906742.1	100	7	0	0	11	17	975	981	6.5	14.4
sequence_142	NG_067644.1	100	8	0	0	12	19	273	280	1.6	16.4
sequence_142	NG_067644.1	100	7	0	0	4	10	821	827	6.5	14.4
sequence_142	NG_067644.1	100	7	0	0	9	15	851	845	6.5	14.4
sequence_142	KC584486.1	100	8	0	0	13	20	298	305	1.6	16.4
sequence_142	EU684148.1	100	7	0	0	11	17	157	163	6.5	14.4
sequence_142	KC584175.1	100	7	0	0	13	19	332	338	6.5	14.4
sequence_142	KC584175.1	100	7	0	0	9	15	427	433	6.5	14.4
sequence_142	KC584361.1	100	7	0	0	3	9	138	144	6.5	14.4
sequence_142	EU684152.1	100	7	0	0	13	19	332	338	6.5	14.4
sequence_142	EU684152.1	100	7	0	0	9	15	427	433	6.5	14.4
sequence_142	HQ906761.1	100	7	0	0	3	9	19	25	6.5	14.4
sequence_142	FJ266499.1	100	7	0	0	13	19	332	338	6.5	14.4
sequence_142	FJ266499.1	100	7	0	0	9	15	427	433	6.5	14.4
sequence_142	FJ266514.1	100	7	0	0	11	17	160	166	6.5	14.4
sequence_142	MH866103.1	100	7	0	0	3	9	168	174	6.5	14.4
sequence_143	HQ906717.1	100	9	0	0	8	16	641	633	0.41	18.3
sequence_143	HQ906717.1	100	7	0	0	6	12	327	321	6.5	14.4
sequence_143	HQ906717.1	100	7	0	0	1	7	635	629	6.5	14.4
sequence_143	HQ906717.1	100	7	0	0	6	12	1037	1043	6.5	14.4
sequence_143	HQ906717.1	100	7	0	0	11	17	1119	1125	6.5	14.4
sequence_143	NG_067644.1	100	8	0	0	11	18	273	280	1.6	16.4
sequence_143	NG_067644.1	100	7	0	0	3	9	821	827	6.5	14.4
sequence_143	NG_067644.1	100	7	0	0	8	14	851	845	6.5	14.4
sequence_143	KC584486.1	100	8	0	0	12	19	298	305	1.6	16.4
sequence_143	EU684148.1	100	7	0	0	10	16	157	163	6.5	14.4
sequence_143	HQ906742.1	100	7	0	0	9	15	182	188	6.5	14.4
sequence_143	HQ906742.1	100	7	0	0	1	7	506	500	6.5	14.4
sequence_143	HQ906742.1	100	7	0	0	10	16	975	981	6.5	14.4
sequence_143	KC584175.1	100	7	0	0	12	18	332	338	6.5	14.4
sequence_143	KC584175.1	100	7	0	0	8	14	427	433	6.5	14.4
sequence_143	KC584361.1	100	7	0	0	2	8	138	144	6.5	14.4
sequence_143	EU684152.1	100	7	0	0	12	18	332	338	6.5	14.4
sequence_143	EU684152.1	100	7	0	0	8	14	427	433	6.5	14.4
sequence_143	HQ906761.1	100	7	0	0	2	8	19	25	6.5	14.4
sequence_143	HQ906761.1	100	7	0	0	15	21	815	809	6.5	14.4
sequence_143	FJ266499.1	100	7	0	0	12	18	332	338	6.5	14.4
sequence_143	FJ266499.1	100	7	0	0	8	14	427	433	6.5	14.4
sequence_143	FJ266514.1	100	7	0	0	10	16	160	166	6.5	14.4
sequence_143	MH866103.1	100	7	0	0	2	8	168	174	6.5	14.4
sequence_144	HQ906717.1	100	9	0	0	7	15	641	633	0.41	18.3
sequence_144	HQ906717.1	100	7	0	0	5	11	327	321	6.5	14.4
sequence_144	HQ906717.1	100	7	0	0	5	11	1037	1043	6.5	14.4
sequence_144	HQ906717.1	100	7	0	0	10	16	1119	1125	6.5	14.4
sequence_144	NG_067644.1	100	8	0	0	10	17	273	280	1.6	16.4
sequence_144	NG_067644.1	100	7	0	0	2	8	821	827	6.5	14.4
sequence_144	NG_067644.1	100	7	0	0	7	13	851	845	6.5	14.4
sequence_144	HQ906761.1	100	8	0	0	14	21	815	808	1.6	16.4
sequence_144	HQ906761.1	100	7	0	0	1	7	19	25	6.5	14.4
sequence_144	KC584486.1	100	8	0	0	11	18	298	305	1.6	16.4
sequence_144	EU684148.1	100	7	0	0	9	15	157	163	6.5	14.4
sequence_144	HQ906742.1	100	7	0	0	8	14	182	188	6.5	14.4
sequence_144	HQ906742.1	100	7	0	0	9	15	975	981	6.5	14.4
sequence_144	KC584175.1	100	7	0	0	11	17	332	338	6.5	14.4
sequence_144	KC584175.1	100	7	0	0	7	13	427	433	6.5	14.4
sequence_144	KC584361.1	100	7	0	0	1	7	138	144	6.5	14.4
sequence_144	EU684152.1	100	7	0	0	11	17	332	338	6.5	14.4
sequence_144	EU684152.1	100	7	0	0	7	13	427	433	6.5	14.4
sequence_144	FJ266499.1	100	7	0	0	11	17	332	338	6.5	14.4
sequence_144	FJ266499.1	100	7	0	0	7	13	427	433	6.5	14.4
sequence_144	FJ266514.1	100	7	0	0	9	15	160	166	6.5	14.4
sequence_144	MH866103.1	100	7	0	0	1	7	168	174	6.5	14.4
sequence_145	HQ906717.1	100	9	0	0	6	14	641	633	0.41	18.3
sequence_145	HQ906717.1	100	7	0	0	4	10	327	321	6.5	14.4
sequence_145	HQ906717.1	100	7	0	0	4	10	1037	1043	6.5	14.4
sequence_145	HQ906717.1	100	7	0	0	9	15	1119	1125	6.5	14.4
sequence_145	NG_067644.1	100	8	0	0	9	16	273	280	1.6	16.4
sequence_145	NG_067644.1	100	7	0	0	15	21	270	276	6.5	14.4
sequence_145	NG_067644.1	100	7	0	0	1	7	821	827	6.5	14.4
sequence_145	NG_067644.1	100	7	0	0	6	12	851	845	6.5	14.4
sequence_145	HQ906761.1	100	8	0	0	13	20	815	808	1.6	16.4
sequence_145	KC584486.1	100	8	0	0	10	17	298	305	1.6	16.4
sequence_145	EU684148.1	100	7	0	0	8	14	157	163	6.5	14.4
sequence_145	HQ906742.1	100	7	0	0	7	13	182	188	6.5	14.4
sequence_145	HQ906742.1	100	7	0	0	8	14	975	981	6.5	14.4
sequence_145	KC584175.1	100	7	0	0	15	21	26	32	6.5	14.4
sequence_145	KC584175.1	100	7	0	0	10	16	332	338	6.5	14.4
sequence_145	KC584175.1	100	7	0	0	6	12	427	433	6.5	14.4
sequence_145	EU684152.1	100	7	0	0	15	21	26	32	6.5	14.4
sequence_145	EU684152.1	100	7	0	0	10	16	332	338	6.5	14.4
sequence_145	EU684152.1	100	7	0	0	6	12	427	433	6.5	14.4
sequence_145	FJ266499.1	100	7	0	0	15	21	26	32	6.5	14.4
sequence_145	FJ266499.1	100	7	0	0	10	16	332	338	6.5	14.4
sequence_145	FJ266499.1	100	7	0	0	6	12	427	433	6.5	14.4
sequence_145	FJ266514.1	100	7	0	0	8	14	160	166	6.5	14.4
sequence_146	HQ906717.1	100	9	0	0	5	13	641	633	0.41	18.3
sequence_146	HQ906717.1	100	7	0	0	3	9	327	321	6.5	14.4
sequence_146	HQ906717.1	100	7	0	0	3	9	1037	1043	6.5	14.4
sequence_146	HQ906717.1	100	7	0	0	8	14	1119	1125	6.5	14.4
sequence_146	NG_067644.1	100	8	0	0	8	15	273	280	1.6	16.4
sequence_146	NG_067644.1	100	7	0	0	14	20	270	276	6.5	14.4
sequence_146	NG_067644.1	100	7	0	0	5	11	851	845	6.5	14.4
sequence_146	HQ906761.1	100	8	0	0	12	19	815	808	1.6	16.4
sequence_146	KC584486.1	100	8	0	0	9	16	298	305	1.6	16.4
sequence_146	EU684148.1	100	7	0	0	7	13	157	163	6.5	14.4
sequence_146	HQ906742.1	100	7	0	0	6	12	182	188	6.5	14.4
sequence_146	HQ906742.1	100	7	0	0	7	13	975	981	6.5	14.4
sequence_146	KC584175.1	100	7	0	0	14	20	26	32	6.5	14.4
sequence_146	KC584175.1	100	7	0	0	9	15	332	338	6.5	14.4
sequence_146	KC584175.1	100	7	0	0	5	11	427	433	6.5	14.4
sequence_146	EU684152.1	100	7	0	0	14	20	26	32	6.5	14.4
sequence_146	EU684152.1	100	7	0	0	9	15	332	338	6.5	14.4
sequence_146	EU684152.1	100	7	0	0	5	11	427	433	6.5	14.4
sequence_146	FJ266499.1	100	7	0	0	14	20	26	32	6.5	14.4
sequence_146	FJ266499.1	100	7	0	0	9	15	332	338	6.5	14.4
sequence_146	FJ266499.1	100	7	0	0	5	11	427	433	6.5	14.4
sequence_146	FJ266514.1	100	7	0	0	7	13	160	166	6.5	14.4
sequence_147	HQ906717.1	100	9	0	0	4	12	641	633	0.41	18.3
sequence_147	HQ906717.1	100	7	0	0	2	8	327	321	6.5	14.4
sequence_147	HQ906717.1	100	7	0	0	2	8	1037	1043	6.5	14.4
sequence_147	HQ906717.1	100	7	0	0	7	13	1119	1125	6.5	14.4
sequence_147	HQ906761.1	100	8	0	0	11	18	815	808	1.6	16.4
sequence_147	NG_067644.1	100	8	0	0	7	14	273	280	1.6	16.4
sequence_147	NG_067644.1	100	7	0	0	4	10	851	845	6.5	14.4
sequence_147	NG_067644.1	100	7	0	0	13	19	270	276	6.5	14.4
sequence_147	NG_067644.1	100	7	0	0	15	21	883	889	6.5	14.4
sequence_147	KC584486.1	100	8	0	0	8	15	298	305	1.6	16.4
sequence_147	KC584361.1	100	7	0	0	15	21	640	634	6.5	14.4
sequence_147	MH866103.1	100	7	0	0	15	21	670	664	6.5	14.4
sequence_147	EU684148.1	100	7	0	0	6	12	157	163	6.5	14.4
sequence_147	HQ906742.1	100	7	0	0	5	11	182	188	6.5	14.4
sequence_147	HQ906742.1	100	7	0	0	6	12	975	981	6.5	14.4
sequence_147	KC584175.1	100	7	0	0	13	19	26	32	6.5	14.4
sequence_147	KC584175.1	100	7	0	0	8	14	332	338	6.5	14.4
sequence_147	KC584175.1	100	7	0	0	4	10	427	433	6.5	14.4
sequence_147	EU684152.1	100	7	0	0	13	19	26	32	6.5	14.4
sequence_147	EU684152.1	100	7	0	0	8	14	332	338	6.5	14.4
sequence_147	EU684152.1	100	7	0	0	4	10	427	433	6.5	14.4
sequence_147	FJ266499.1	100	7	0	0	13	19	26	32	6.5	14.4
sequence_147	FJ266499.1	100	7	0	0	8	14	332	338	6.5	14.4
sequence_147	FJ266499.1	100	7	0	0	4	10	427	433	6.5	14.4
sequence_147	FJ266514.1	100	7	0	0	6	12	160	166	6.5	14.4
sequence_148	HQ906717.1	100	9	0	0	3	11	641	633	0.41	18.3
sequence_148	HQ906717.1	100	7	0	0	1	7	327	321	6.5	14.4
sequence_148	HQ906717.1	100	7	0	0	1	7	1037	1043	6.5	14.4
sequence_148	HQ906717.1	100	7	0	0	6	12	1119	1125	6.5	14.4
sequence_148	NG_067644.1	100	8	0	0	6	13	273	280	1.6	16.4
sequence_148	NG_067644.1	100	8	0	0	14	21	883	890	1.6	16.4
sequence_148	NG_067644.1	100	7	0	0	12	18	270	276	6.5	14.4
sequence_148	NG_067644.1	100	7	0	0	3	9	851	845	6.5	14.4
sequence_148	KC584361.1	100	8	0	0	14	21	640	633	1.6	16.4
sequence_148	HQ906761.1	100	8	0	0	10	17	815	808	1.6	16.4
sequence_148	HQ906761.1	100	7	0	0	15	21	661	667	6.5	14.4
sequence_148	KC584486.1	100	8	0	0	7	14	298	305	1.6	16.4
sequence_148	MH866103.1	100	8	0	0	14	21	670	663	1.6	16.4
sequence_148	EU684148.1	100	7	0	0	5	11	157	163	6.5	14.4
sequence_148	HQ906742.1	100	7	0	0	4	10	182	188	6.5	14.4
sequence_148	HQ906742.1	100	7	0	0	5	11	975	981	6.5	14.4
sequence_148	KC584175.1	100	7	0	0	12	18	26	32	6.5	14.4
sequence_148	KC584175.1	100	7	0	0	7	13	332	338	6.5	14.4
sequence_148	KC584175.1	100	7	0	0	3	9	427	433	6.5	14.4
sequence_148	EU684152.1	100	7	0	0	12	18	26	32	6.5	14.4
sequence_148	EU684152.1	100	7	0	0	7	13	332	338	6.5	14.4
sequence_148	EU684152.1	100	7	0	0	3	9	427	433	6.5	14.4
sequence_148	FJ266499.1	100	7	0	0	12	18	26	32	6.5	14.4
sequence_148	FJ266499.1	100	7	0	0	7	13	332	338	6.5	14.4
sequence_148	FJ266499.1	100	7	0	0	3	9	427	433	6.5	14.4
sequence_148	FJ266514.1	100	7	0	0	5	11	160	166	6.5	14.4
sequence_149	NG_067644.1	100	9	0	0	13	21	883	891	0.41	18.3
sequence_149	NG_067644.1	100	8	0	0	5	12	273	280	1.6	16.4
sequence_149	NG_067644.1	100	7	0	0	15	21	24	30	6.5	14.4
sequence_149	NG_067644.1	100	7	0	0	11	17	270	276	6.5	14.4
sequence_149	NG_067644.1	100	7	0	0	2	8	851	845	6.5	14.4
sequence_149	HQ906717.1	100	9	0	0	2	10	641	633	0.41	18.3
sequence_149	HQ906717.1	100	7	0	0	5	11	1119	1125	6.5	14.4
sequence_149	KC584361.1	100	8	0	0	13	20	640	633	1.6	16.4
sequence_149	HQ906761.1	100	8	0	0	9	16	815	808	1.6	16.4
sequence_149	HQ906761.1	100	7	0	0	14	20	661	667	6.5	14.4
sequence_149	KC584486.1	100	8	0	0	6	13	298	305	1.6	16.4
sequence_149	MH866103.1	100	8	0	0	13	20	670	663	1.6	16.4
sequence_149	EU684148.1	100	7	0	0	4	10	157	163	6.5	14.4
sequence_149	HQ906742.1	100	7	0	0	3	9	182	188	6.5	14.4
sequence_149	HQ906742.1	100	7	0	0	4	10	975	981	6.5	14.4
sequence_149	KC584175.1	100	7	0	0	11	17	26	32	6.5	14.4
sequence_149	KC584175.1	100	7	0	0	6	12	332	338	6.5	14.4
sequence_149	KC584175.1	100	7	0	0	2	8	427	433	6.5	14.4
sequence_149	EU684152.1	100	7	0	0	11	17	26	32	6.5	14.4
sequence_149	EU684152.1	100	7	0	0	6	12	332	338	6.5	14.4
sequence_149	EU684152.1	100	7	0	0	2	8	427	433	6.5	14.4
sequence_149	FJ266499.1	100	7	0	0	11	17	26	32	6.5	14.4
sequence_149	FJ266499.1	100	7	0	0	6	12	332	338	6.5	14.4
sequence_149	FJ266499.1	100	7	0	0	2	8	427	433	6.5	14.4
sequence_149	FJ266514.1	100	7	0	0	4	10	160	166	6.5	14.4
sequence_15	HQ906717.1	100	9	0	0	10	18	415	407	0.41	18.3
sequence_15	HQ906717.1	100	8	0	0	12	19	213	206	1.6	16.4
sequence_15	HQ906717.1	100	8	0	0	13	20	221	214	1.6	16.4
sequence_15	HQ906717.1	100	7	0	0	1	7	818	812	6.5	14.4
sequence_15	NG_067644.1	100	8	0	0	3	10	744	751	1.6	16.4
sequence_15	NG_067644.1	100	7	0	0	9	15	321	315	6.5	14.4
sequence_15	EU684148.1	100	8	0	0	9	16	132	125	1.6	16.4
sequence_15	FJ266514.1	100	8	0	0	9	16	135	128	1.6	16.4
sequence_15	HQ906742.1	100	7	0	0	11	17	1013	1019	6.5	14.4
sequence_15	HQ906742.1	100	7	0	0	9	15	568	562	6.5	14.4
sequence_15	HQ906742.1	100	7	0	0	1	7	992	986	6.5	14.4
sequence_15	KC584361.1	100	7	0	0	15	21	239	245	6.5	14.4
sequence_15	KC584486.1	100	7	0	0	10	16	144	150	6.5	14.4
sequence_15	MH866103.1	100	7	0	0	15	21	269	275	6.5	14.4
sequence_15	HQ906761.1	100	7	0	0	4	10	425	419	6.5	14.4
sequence_15	FJ266488.1	100	7	0	0	11	17	524	518	6.5	14.4
sequence_150	NG_067644.1	100	9	0	0	12	20	883	891	0.41	18.3
sequence_150	NG_067644.1	100	8	0	0	4	11	273	280	1.6	16.4
sequence_150	NG_067644.1	100	7	0	0	14	20	24	30	6.5	14.4
sequence_150	NG_067644.1	100	7	0	0	10	16	270	276	6.5	14.4
sequence_150	NG_067644.1	100	7	0	0	1	7	851	845	6.5	14.4
sequence_150	HQ906717.1	100	9	0	0	1	9	641	633	0.41	18.3
sequence_150	HQ906717.1	100	7	0	0	4	10	1119	1125	6.5	14.4
sequence_150	KC584361.1	100	8	0	0	12	19	640	633	1.6	16.4
sequence_150	HQ906761.1	100	8	0	0	8	15	815	808	1.6	16.4
sequence_150	HQ906761.1	100	7	0	0	13	19	661	667	6.5	14.4
sequence_150	KC584486.1	100	8	0	0	5	12	298	305	1.6	16.4
sequence_150	MH866103.1	100	8	0	0	12	19	670	663	1.6	16.4
sequence_150	EU684148.1	100	7	0	0	3	9	157	163	6.5	14.4
sequence_150	HQ906742.1	100	7	0	0	2	8	182	188	6.5	14.4
sequence_150	HQ906742.1	100	7	0	0	3	9	975	981	6.5	14.4
sequence_150	KC584175.1	100	7	0	0	10	16	26	32	6.5	14.4
sequence_150	KC584175.1	100	7	0	0	5	11	332	338	6.5	14.4
sequence_150	KC584175.1	100	7	0	0	1	7	427	433	6.5	14.4
sequence_150	EU684152.1	100	7	0	0	10	16	26	32	6.5	14.4
sequence_150	EU684152.1	100	7	0	0	5	11	332	338	6.5	14.4
sequence_150	EU684152.1	100	7	0	0	1	7	427	433	6.5	14.4
sequence_150	FJ266499.1	100	7	0	0	10	16	26	32	6.5	14.4
sequence_150	FJ266499.1	100	7	0	0	5	11	332	338	6.5	14.4
sequence_150	FJ266499.1	100	7	0	0	1	7	427	433	6.5	14.4
sequence_150	FJ266514.1	100	7	0	0	3	9	160	166	6.5	14.4
sequence_151	NG_067644.1	100	9	0	0	11	19	883	891	0.41	18.3
sequence_151	NG_067644.1	100	8	0	0	3	10	273	280	1.6	16.4
sequence_151	NG_067644.1	100	7	0	0	13	19	24	30	6.5	14.4
sequence_151	NG_067644.1	100	7	0	0	9	15	270	276	6.5	14.4
sequence_151	KC584361.1	100	8	0	0	11	18	640	633	1.6	16.4
sequence_151	HQ906761.1	100	8	0	0	7	14	815	808	1.6	16.4
sequence_151	HQ906761.1	100	7	0	0	12	18	661	667	6.5	14.4
sequence_151	HQ906717.1	100	8	0	0	1	8	640	633	1.6	16.4
sequence_151	HQ906717.1	100	7	0	0	3	9	1119	1125	6.5	14.4
sequence_151	MH866103.1	100	8	0	0	11	18	670	663	1.6	16.4
sequence_151	KC584486.1	100	8	0	0	4	11	298	305	1.6	16.4
sequence_151	EU684148.1	100	7	0	0	2	8	157	163	6.5	14.4
sequence_151	HQ906742.1	100	7	0	0	1	7	182	188	6.5	14.4
sequence_151	HQ906742.1	100	7	0	0	2	8	975	981	6.5	14.4
sequence_151	KC584175.1	100	7	0	0	9	15	26	32	6.5	14.4
sequence_151	KC584175.1	100	7	0	0	4	10	332	338	6.5	14.4
sequence_151	EU684152.1	100	7	0	0	9	15	26	32	6.5	14.4
sequence_151	EU684152.1	100	7	0	0	4	10	332	338	6.5	14.4
sequence_151	FJ266499.1	100	7	0	0	9	15	26	32	6.5	14.4
sequence_151	FJ266499.1	100	7	0	0	4	10	332	338	6.5	14.4
sequence_151	FJ266514.1	100	7	0	0	2	8	160	166	6.5	14.4
sequence_152	NG_067644.1	100	9	0	0	10	18	883	891	0.41	18.3
sequence_152	NG_067644.1	100	8	0	0	2	9	273	280	1.6	16.4
sequence_152	NG_067644.1	100	7	0	0	12	18	24	30	6.5	14.4
sequence_152	NG_067644.1	100	7	0	0	8	14	270	276	6.5	14.4
sequence_152	KC584361.1	100	8	0	0	10	17	640	633	1.6	16.4
sequence_152	HQ906761.1	100	8	0	0	6	13	815	808	1.6	16.4
sequence_152	HQ906761.1	100	7	0	0	11	17	661	667	6.5	14.4
sequence_152	KC584486.1	100	8	0	0	3	10	298	305	1.6	16.4
sequence_152	MH866103.1	100	8	0	0	10	17	670	663	1.6	16.4
sequence_152	EU684148.1	100	7	0	0	1	7	157	163	6.5	14.4
sequence_152	HQ906742.1	100	7	0	0	1	7	975	981	6.5	14.4
sequence_152	KC584175.1	100	7	0	0	8	14	26	32	6.5	14.4
sequence_152	KC584175.1	100	7	0	0	3	9	332	338	6.5	14.4
sequence_152	EU684152.1	100	7	0	0	8	14	26	32	6.5	14.4
sequence_152	EU684152.1	100	7	0	0	3	9	332	338	6.5	14.4
sequence_152	HQ906717.1	100	7	0	0	1	7	639	633	6.5	14.4
sequence_152	HQ906717.1	100	7	0	0	2	8	1119	1125	6.5	14.4
sequence_152	FJ266499.1	100	7	0	0	8	14	26	32	6.5	14.4
sequence_152	FJ266499.1	100	7	0	0	3	9	332	338	6.5	14.4
sequence_152	FJ266514.1	100	7	0	0	1	7	160	166	6.5	14.4
sequence_153	NG_067644.1	100	9	0	0	9	17	883	891	0.41	18.3
sequence_153	NG_067644.1	100	8	0	0	1	8	273	280	1.6	16.4
sequence_153	NG_067644.1	100	7	0	0	11	17	24	30	6.5	14.4
sequence_153	NG_067644.1	100	7	0	0	7	13	270	276	6.5	14.4
sequence_153	KC584361.1	100	8	0	0	9	16	640	633	1.6	16.4
sequence_153	HQ906761.1	100	8	0	0	5	12	815	808	1.6	16.4
sequence_153	HQ906761.1	100	7	0	0	10	16	661	667	6.5	14.4
sequence_153	KC584486.1	100	8	0	0	2	9	298	305	1.6	16.4
sequence_153	MH866103.1	100	8	0	0	9	16	670	663	1.6	16.4
sequence_153	KC584175.1	100	7	0	0	7	13	26	32	6.5	14.4
sequence_153	KC584175.1	100	7	0	0	2	8	332	338	6.5	14.4
sequence_153	EU684152.1	100	7	0	0	7	13	26	32	6.5	14.4
sequence_153	EU684152.1	100	7	0	0	2	8	332	338	6.5	14.4
sequence_153	HQ906717.1	100	7	0	0	1	7	1119	1125	6.5	14.4
sequence_153	FJ266499.1	100	7	0	0	7	13	26	32	6.5	14.4
sequence_153	FJ266499.1	100	7	0	0	2	8	332	338	6.5	14.4
sequence_154	NG_067644.1	100	9	0	0	8	16	883	891	0.41	18.3
sequence_154	NG_067644.1	100	7	0	0	10	16	24	30	6.5	14.4
sequence_154	NG_067644.1	100	7	0	0	6	12	270	276	6.5	14.4
sequence_154	NG_067644.1	100	7	0	0	1	7	274	280	6.5	14.4
sequence_154	KC584361.1	100	8	0	0	8	15	640	633	1.6	16.4
sequence_154	HQ906761.1	100	8	0	0	4	11	815	808	1.6	16.4
sequence_154	HQ906761.1	100	7	0	0	9	15	661	667	6.5	14.4
sequence_154	KC584486.1	100	8	0	0	1	8	298	305	1.6	16.4
sequence_154	MH866103.1	100	8	0	0	8	15	670	663	1.6	16.4
sequence_154	EU684148.1	100	7	0	0	15	21	454	448	6.5	14.4
sequence_154	HQ906742.1	100	7	0	0	15	21	851	845	6.5	14.4
sequence_154	KC584175.1	100	7	0	0	6	12	26	32	6.5	14.4
sequence_154	KC584175.1	100	7	0	0	1	7	332	338	6.5	14.4
sequence_154	EU684152.1	100	7	0	0	6	12	26	32	6.5	14.4
sequence_154	EU684152.1	100	7	0	0	1	7	332	338	6.5	14.4
sequence_154	FJ266499.1	100	7	0	0	6	12	26	32	6.5	14.4
sequence_154	FJ266499.1	100	7	0	0	1	7	332	338	6.5	14.4
sequence_155	NG_067644.1	100	9	0	0	7	15	883	891	0.41	18.3
sequence_155	NG_067644.1	100	7	0	0	9	15	24	30	6.5	14.4
sequence_155	NG_067644.1	100	7	0	0	5	11	270	276	6.5	14.4
sequence_155	EU684148.1	100	8	0	0	14	21	454	447	1.6	16.4
sequence_155	KC584361.1	100	8	0	0	7	14	640	633	1.6	16.4
sequence_155	HQ906761.1	100	8	0	0	3	10	815	808	1.6	16.4
sequence_155	HQ906761.1	100	7	0	0	15	21	248	254	6.5	14.4
sequence_155	HQ906761.1	100	7	0	0	15	21	499	493	6.5	14.4
sequence_155	HQ906761.1	100	7	0	0	8	14	661	667	6.5	14.4
sequence_155	MH866103.1	100	8	0	0	7	14	670	663	1.6	16.4
sequence_155	HQ906742.1	100	7	0	0	14	20	851	845	6.5	14.4
sequence_155	KC584175.1	100	7	0	0	5	11	26	32	6.5	14.4
sequence_155	EU684152.1	100	7	0	0	5	11	26	32	6.5	14.4
sequence_155	KC584486.1	100	7	0	0	1	7	299	305	6.5	14.4
sequence_155	FJ266499.1	100	7	0	0	5	11	26	32	6.5	14.4
sequence_156	NG_067644.1	100	9	0	0	6	14	883	891	0.41	18.3
sequence_156	NG_067644.1	100	7	0	0	8	14	24	30	6.5	14.4
sequence_156	NG_067644.1	100	7	0	0	4	10	270	276	6.5	14.4
sequence_156	EU684148.1	100	8	0	0	13	20	454	447	1.6	16.4
sequence_156	KC584361.1	100	8	0	0	6	13	640	633	1.6	16.4
sequence_156	HQ906761.1	100	8	0	0	14	21	248	255	1.6	16.4
sequence_156	HQ906761.1	100	8	0	0	2	9	815	808	1.6	16.4
sequence_156	HQ906761.1	100	7	0	0	14	20	499	493	6.5	14.4
sequence_156	HQ906761.1	100	7	0	0	7	13	661	667	6.5	14.4
sequence_156	MH866103.1	100	8	0	0	6	13	670	663	1.6	16.4
sequence_156	HQ906742.1	100	7	0	0	13	19	851	845	6.5	14.4
sequence_156	KC584175.1	100	7	0	0	4	10	26	32	6.5	14.4
sequence_156	KC584175.1	100	7	0	0	15	21	118	112	6.5	14.4
sequence_156	EU684152.1	100	7	0	0	4	10	26	32	6.5	14.4
sequence_156	KC584486.1	100	7	0	0	15	21	482	476	6.5	14.4
sequence_156	FJ266499.1	100	7	0	0	4	10	26	32	6.5	14.4
sequence_156	FJ266499.1	100	7	0	0	15	21	118	112	6.5	14.4
sequence_157	NG_067644.1	100	9	0	0	5	13	883	891	0.41	18.3
sequence_157	NG_067644.1	100	7	0	0	7	13	24	30	6.5	14.4
sequence_157	NG_067644.1	100	7	0	0	3	9	270	276	6.5	14.4
sequence_157	EU684148.1	100	8	0	0	12	19	454	447	1.6	16.4
sequence_157	KC584361.1	100	8	0	0	5	12	640	633	1.6	16.4
sequence_157	HQ906761.1	100	8	0	0	1	8	815	808	1.6	16.4
sequence_157	HQ906761.1	100	8	0	0	13	20	248	255	1.6	16.4
sequence_157	HQ906761.1	100	7	0	0	13	19	499	493	6.5	14.4
sequence_157	HQ906761.1	100	7	0	0	6	12	661	667	6.5	14.4
sequence_157	KC584486.1	100	8	0	0	14	21	482	475	1.6	16.4
sequence_157	MH866103.1	100	8	0	0	5	12	670	663	1.6	16.4
sequence_157	HQ906742.1	100	7	0	0	12	18	851	845	6.5	14.4
sequence_157	KC584175.1	100	7	0	0	14	20	118	112	6.5	14.4
sequence_157	KC584175.1	100	7	0	0	3	9	26	32	6.5	14.4
sequence_157	FJ266499.1	100	7	0	0	14	20	118	112	6.5	14.4
sequence_157	FJ266499.1	100	7	0	0	3	9	26	32	6.5	14.4
sequence_157	EU684152.1	100	7	0	0	3	9	26	32	6.5	14.4
sequence_157	HQ906717.1	100	7	0	0	15	21	975	981	6.5	14.4
sequence_158	NG_067644.1	100	9	0	0	4	12	883	891	0.41	18.3
sequence_158	NG_067644.1	100	7	0	0	6	12	24	30	6.5	14.4
sequence_158	NG_067644.1	100	7	0	0	2	8	270	276	6.5	14.4
sequence_158	KC584486.1	100	9	0	0	13	21	482	474	0.41	18.3
sequence_158	KC584486.1	100	7	0	0	15	21	682	688	6.5	14.4
sequence_158	EU684148.1	100	8	0	0	11	18	454	447	1.6	16.4
sequence_158	KC584361.1	100	8	0	0	4	11	640	633	1.6	16.4
sequence_158	HQ906761.1	100	8	0	0	12	19	248	255	1.6	16.4
sequence_158	HQ906761.1	100	7	0	0	12	18	499	493	6.5	14.4
sequence_158	HQ906761.1	100	7	0	0	5	11	661	667	6.5	14.4
sequence_158	HQ906761.1	100	7	0	0	15	21	748	742	6.5	14.4
sequence_158	HQ906761.1	100	7	0	0	1	7	814	808	6.5	14.4
sequence_158	MH866103.1	100	8	0	0	4	11	670	663	1.6	16.4
sequence_158	HQ906742.1	100	7	0	0	11	17	851	845	6.5	14.4
sequence_158	KC584175.1	100	7	0	0	2	8	26	32	6.5	14.4
sequence_158	KC584175.1	100	7	0	0	13	19	118	112	6.5	14.4
sequence_158	EU684152.1	100	7	0	0	2	8	26	32	6.5	14.4
sequence_158	HQ906717.1	100	7	0	0	14	20	975	981	6.5	14.4
sequence_158	FJ266499.1	100	7	0	0	2	8	26	32	6.5	14.4
sequence_158	FJ266499.1	100	7	0	0	13	19	118	112	6.5	14.4
sequence_159	NG_067644.1	100	9	0	0	3	11	883	891	0.41	18.3
sequence_159	NG_067644.1	100	7	0	0	5	11	24	30	6.5	14.4
sequence_159	NG_067644.1	100	7	0	0	1	7	270	276	6.5	14.4
sequence_159	KC584486.1	100	9	0	0	12	20	482	474	0.41	18.3
sequence_159	KC584486.1	100	7	0	0	14	20	682	688	6.5	14.4
sequence_159	EU684148.1	100	8	0	0	10	17	454	447	1.6	16.4
sequence_159	KC584361.1	100	8	0	0	3	10	640	633	1.6	16.4
sequence_159	HQ906761.1	100	8	0	0	11	18	248	255	1.6	16.4
sequence_159	HQ906761.1	100	7	0	0	11	17	499	493	6.5	14.4
sequence_159	HQ906761.1	100	7	0	0	4	10	661	667	6.5	14.4
sequence_159	HQ906761.1	100	7	0	0	14	20	748	742	6.5	14.4
sequence_159	HQ906761.1	100	7	0	0	15	21	1184	1178	6.5	14.4
sequence_159	MH866103.1	100	8	0	0	3	10	670	663	1.6	16.4
sequence_159	HQ906742.1	100	7	0	0	10	16	851	845	6.5	14.4
sequence_159	KC584175.1	100	7	0	0	1	7	26	32	6.5	14.4
sequence_159	KC584175.1	100	7	0	0	12	18	118	112	6.5	14.4
sequence_159	EU684152.1	100	7	0	0	1	7	26	32	6.5	14.4
sequence_159	HQ906717.1	100	7	0	0	13	19	975	981	6.5	14.4
sequence_159	FJ266499.1	100	7	0	0	1	7	26	32	6.5	14.4
sequence_159	FJ266499.1	100	7	0	0	12	18	118	112	6.5	14.4
sequence_16	HQ906717.1	100	9	0	0	9	17	415	407	0.41	18.3
sequence_16	HQ906717.1	100	8	0	0	11	18	213	206	1.6	16.4
sequence_16	HQ906717.1	100	8	0	0	12	19	221	214	1.6	16.4
sequence_16	EU684148.1	100	8	0	0	8	15	132	125	1.6	16.4
sequence_16	NG_067644.1	100	8	0	0	2	9	744	751	1.6	16.4
sequence_16	NG_067644.1	100	7	0	0	8	14	321	315	6.5	14.4
sequence_16	KC584361.1	100	8	0	0	14	21	239	246	1.6	16.4
sequence_16	FJ266514.1	100	8	0	0	8	15	135	128	1.6	16.4
sequence_16	MH866103.1	100	8	0	0	14	21	269	276	1.6	16.4
sequence_16	HQ906742.1	100	7	0	0	8	14	568	562	6.5	14.4
sequence_16	HQ906742.1	100	7	0	0	15	21	677	671	6.5	14.4
sequence_16	HQ906742.1	100	7	0	0	15	21	680	674	6.5	14.4
sequence_16	HQ906742.1	100	7	0	0	10	16	1013	1019	6.5	14.4
sequence_16	HQ906761.1	100	7	0	0	3	9	425	419	6.5	14.4
sequence_16	KC584486.1	100	7	0	0	9	15	144	150	6.5	14.4
sequence_16	FJ266488.1	100	7	0	0	10	16	524	518	6.5	14.4
sequence_160	NG_067644.1	100	9	0	0	2	10	883	891	0.41	18.3
sequence_160	NG_067644.1	100	7	0	0	4	10	24	30	6.5	14.4
sequence_160	KC584486.1	100	9	0	0	11	19	482	474	0.41	18.3
sequence_160	KC584486.1	100	7	0	0	13	19	682	688	6.5	14.4
sequence_160	HQ906761.1	100	8	0	0	10	17	248	255	1.6	16.4
sequence_160	HQ906761.1	100	8	0	0	14	21	1184	1177	1.6	16.4
sequence_160	HQ906761.1	100	7	0	0	3	9	661	667	6.5	14.4
sequence_160	HQ906761.1	100	7	0	0	15	21	29	23	6.5	14.4
sequence_160	HQ906761.1	100	7	0	0	10	16	499	493	6.5	14.4
sequence_160	HQ906761.1	100	7	0	0	13	19	748	742	6.5	14.4
sequence_160	HQ906761.1	100	7	0	0	15	21	926	920	6.5	14.4
sequence_160	EU684148.1	100	8	0	0	9	16	454	447	1.6	16.4
sequence_160	KC584361.1	100	8	0	0	2	9	640	633	1.6	16.4
sequence_160	MH866103.1	100	8	0	0	2	9	670	663	1.6	16.4
sequence_160	HQ906717.1	100	7	0	0	12	18	975	981	6.5	14.4
sequence_160	HQ906742.1	100	7	0	0	9	15	851	845	6.5	14.4
sequence_160	KC584175.1	100	7	0	0	11	17	118	112	6.5	14.4
sequence_160	FJ266499.1	100	7	0	0	11	17	118	112	6.5	14.4
sequence_161	NG_067644.1	100	9	0	0	1	9	883	891	0.41	18.3
sequence_161	NG_067644.1	100	7	0	0	3	9	24	30	6.5	14.4
sequence_161	HQ906761.1	100	9	0	0	13	21	1184	1176	0.41	18.3
sequence_161	HQ906761.1	100	8	0	0	9	16	248	255	1.6	16.4
sequence_161	HQ906761.1	100	7	0	0	2	8	661	667	6.5	14.4
sequence_161	HQ906761.1	100	7	0	0	14	20	29	23	6.5	14.4
sequence_161	HQ906761.1	100	7	0	0	9	15	499	493	6.5	14.4
sequence_161	HQ906761.1	100	7	0	0	12	18	748	742	6.5	14.4
sequence_161	HQ906761.1	100	7	0	0	14	20	926	920	6.5	14.4
sequence_161	KC584486.1	100	9	0	0	10	18	482	474	0.41	18.3
sequence_161	KC584486.1	100	7	0	0	12	18	682	688	6.5	14.4
sequence_161	EU684148.1	100	8	0	0	8	15	454	447	1.6	16.4
sequence_161	KC584361.1	100	8	0	0	1	8	640	633	1.6	16.4
sequence_161	MH866103.1	100	8	0	0	1	8	670	663	1.6	16.4
sequence_161	HQ906717.1	100	7	0	0	11	17	975	981	6.5	14.4
sequence_161	HQ906742.1	100	7	0	0	15	21	478	472	6.5	14.4
sequence_161	HQ906742.1	100	7	0	0	8	14	851	845	6.5	14.4
sequence_161	KC584175.1	100	7	0	0	10	16	118	112	6.5	14.4
sequence_161	FJ266499.1	100	7	0	0	10	16	118	112	6.5	14.4
sequence_162	HQ906761.1	100	9	0	0	12	20	1184	1176	0.41	18.3
sequence_162	HQ906761.1	100	8	0	0	8	15	248	255	1.6	16.4
sequence_162	HQ906761.1	100	7	0	0	13	19	29	23	6.5	14.4
sequence_162	HQ906761.1	100	7	0	0	8	14	499	493	6.5	14.4
sequence_162	HQ906761.1	100	7	0	0	11	17	748	742	6.5	14.4
sequence_162	HQ906761.1	100	7	0	0	13	19	926	920	6.5	14.4
sequence_162	HQ906761.1	100	7	0	0	1	7	661	667	6.5	14.4
sequence_162	KC584486.1	100	9	0	0	9	17	482	474	0.41	18.3
sequence_162	KC584486.1	100	7	0	0	15	21	133	139	6.5	14.4
sequence_162	KC584486.1	100	7	0	0	11	17	682	688	6.5	14.4
sequence_162	EU684148.1	100	8	0	0	7	14	454	447	1.6	16.4
sequence_162	NG_067644.1	100	8	0	0	1	8	884	891	1.6	16.4
sequence_162	NG_067644.1	100	7	0	0	2	8	24	30	6.5	14.4
sequence_162	HQ906742.1	100	7	0	0	14	20	478	472	6.5	14.4
sequence_162	HQ906742.1	100	7	0	0	7	13	851	845	6.5	14.4
sequence_162	KC584175.1	100	7	0	0	9	15	118	112	6.5	14.4
sequence_162	KC584361.1	100	7	0	0	1	7	639	633	6.5	14.4
sequence_162	FJ266499.1	100	7	0	0	9	15	118	112	6.5	14.4
sequence_162	MH866103.1	100	7	0	0	1	7	669	663	6.5	14.4
sequence_162	HQ906717.1	100	7	0	0	10	16	975	981	6.5	14.4
sequence_162	FJ266514.1	100	7	0	0	15	21	302	308	6.5	14.4
sequence_163	HQ906761.1	100	9	0	0	11	19	1184	1176	0.41	18.3
sequence_163	HQ906761.1	100	8	0	0	7	14	248	255	1.6	16.4
sequence_163	HQ906761.1	100	7	0	0	12	18	29	23	6.5	14.4
sequence_163	HQ906761.1	100	7	0	0	7	13	499	493	6.5	14.4
sequence_163	HQ906761.1	100	7	0	0	10	16	748	742	6.5	14.4
sequence_163	HQ906761.1	100	7	0	0	12	18	926	920	6.5	14.4
sequence_163	KC584486.1	100	9	0	0	8	16	482	474	0.41	18.3
sequence_163	KC584486.1	100	7	0	0	15	21	586	580	6.5	14.4
sequence_163	KC584486.1	100	7	0	0	14	20	133	139	6.5	14.4
sequence_163	KC584486.1	100	7	0	0	10	16	682	688	6.5	14.4
sequence_163	EU684148.1	100	8	0	0	6	13	454	447	1.6	16.4
sequence_163	HQ906742.1	100	7	0	0	13	19	478	472	6.5	14.4
sequence_163	HQ906742.1	100	7	0	0	6	12	851	845	6.5	14.4
sequence_163	KC584175.1	100	7	0	0	8	14	118	112	6.5	14.4
sequence_163	FJ266499.1	100	7	0	0	8	14	118	112	6.5	14.4
sequence_163	NG_067644.1	100	7	0	0	1	7	24	30	6.5	14.4
sequence_163	NG_067644.1	100	7	0	0	1	7	885	891	6.5	14.4
sequence_163	HQ906717.1	100	7	0	0	9	15	975	981	6.5	14.4
sequence_163	FJ266514.1	100	7	0	0	14	20	302	308	6.5	14.4
sequence_164	HQ906761.1	100	9	0	0	10	18	1184	1176	0.41	18.3
sequence_164	HQ906761.1	100	8	0	0	6	13	248	255	1.6	16.4
sequence_164	HQ906761.1	100	7	0	0	11	17	29	23	6.5	14.4
sequence_164	HQ906761.1	100	7	0	0	6	12	499	493	6.5	14.4
sequence_164	HQ906761.1	100	7	0	0	9	15	748	742	6.5	14.4
sequence_164	HQ906761.1	100	7	0	0	11	17	926	920	6.5	14.4
sequence_164	KC584486.1	100	9	0	0	7	15	482	474	0.41	18.3
sequence_164	KC584486.1	100	7	0	0	13	19	133	139	6.5	14.4
sequence_164	KC584486.1	100	7	0	0	14	20	586	580	6.5	14.4
sequence_164	KC584486.1	100	7	0	0	9	15	682	688	6.5	14.4
sequence_164	EU684148.1	100	8	0	0	5	12	454	447	1.6	16.4
sequence_164	HQ906742.1	100	7	0	0	12	18	478	472	6.5	14.4
sequence_164	HQ906742.1	100	7	0	0	5	11	851	845	6.5	14.4
sequence_164	KC584175.1	100	7	0	0	7	13	118	112	6.5	14.4
sequence_164	HQ906717.1	100	7	0	0	8	14	975	981	6.5	14.4
sequence_164	FJ266499.1	100	7	0	0	7	13	118	112	6.5	14.4
sequence_164	FJ266514.1	100	7	0	0	13	19	302	308	6.5	14.4
sequence_165	HQ906761.1	100	9	0	0	9	17	1184	1176	0.41	18.3
sequence_165	HQ906761.1	100	8	0	0	5	12	248	255	1.6	16.4
sequence_165	HQ906761.1	100	7	0	0	10	16	29	23	6.5	14.4
sequence_165	HQ906761.1	100	7	0	0	5	11	499	493	6.5	14.4
sequence_165	HQ906761.1	100	7	0	0	8	14	748	742	6.5	14.4
sequence_165	HQ906761.1	100	7	0	0	10	16	926	920	6.5	14.4
sequence_165	KC584486.1	100	9	0	0	6	14	482	474	0.41	18.3
sequence_165	KC584486.1	100	7	0	0	12	18	133	139	6.5	14.4
sequence_165	KC584486.1	100	7	0	0	13	19	586	580	6.5	14.4
sequence_165	KC584486.1	100	7	0	0	8	14	682	688	6.5	14.4
sequence_165	EU684148.1	100	8	0	0	4	11	454	447	1.6	16.4
sequence_165	HQ906742.1	100	7	0	0	11	17	478	472	6.5	14.4
sequence_165	HQ906742.1	100	7	0	0	4	10	851	845	6.5	14.4
sequence_165	KC584175.1	100	7	0	0	6	12	118	112	6.5	14.4
sequence_165	KC584361.1	100	7	0	0	15	21	800	806	6.5	14.4
sequence_165	HQ906717.1	100	7	0	0	7	13	975	981	6.5	14.4
sequence_165	FJ266499.1	100	7	0	0	6	12	118	112	6.5	14.4
sequence_165	FJ266514.1	100	7	0	0	12	18	302	308	6.5	14.4
sequence_165	MH866103.1	100	7	0	0	15	21	830	836	6.5	14.4
sequence_166	HQ906761.1	100	9	0	0	8	16	1184	1176	0.41	18.3
sequence_166	HQ906761.1	100	8	0	0	4	11	248	255	1.6	16.4
sequence_166	HQ906761.1	100	7	0	0	9	15	29	23	6.5	14.4
sequence_166	HQ906761.1	100	7	0	0	4	10	499	493	6.5	14.4
sequence_166	HQ906761.1	100	7	0	0	7	13	748	742	6.5	14.4
sequence_166	HQ906761.1	100	7	0	0	9	15	926	920	6.5	14.4
sequence_166	KC584486.1	100	9	0	0	5	13	482	474	0.41	18.3
sequence_166	KC584486.1	100	7	0	0	11	17	133	139	6.5	14.4
sequence_166	KC584486.1	100	7	0	0	12	18	586	580	6.5	14.4
sequence_166	KC584486.1	100	7	0	0	7	13	682	688	6.5	14.4
sequence_166	EU684148.1	100	8	0	0	3	10	454	447	1.6	16.4
sequence_166	HQ906742.1	100	7	0	0	10	16	478	472	6.5	14.4
sequence_166	HQ906742.1	100	7	0	0	3	9	851	845	6.5	14.4
sequence_166	KC584175.1	100	7	0	0	5	11	118	112	6.5	14.4
sequence_166	KC584361.1	100	7	0	0	14	20	800	806	6.5	14.4
sequence_166	HQ906717.1	100	7	0	0	6	12	975	981	6.5	14.4
sequence_166	FJ266499.1	100	7	0	0	5	11	118	112	6.5	14.4
sequence_166	FJ266514.1	100	7	0	0	11	17	302	308	6.5	14.4
sequence_166	MH866103.1	100	7	0	0	14	20	830	836	6.5	14.4
sequence_167	HQ906761.1	100	9	0	0	7	15	1184	1176	0.41	18.3
sequence_167	HQ906761.1	100	8	0	0	3	10	248	255	1.6	16.4
sequence_167	HQ906761.1	100	7	0	0	8	14	29	23	6.5	14.4
sequence_167	HQ906761.1	100	7	0	0	3	9	499	493	6.5	14.4
sequence_167	HQ906761.1	100	7	0	0	6	12	748	742	6.5	14.4
sequence_167	HQ906761.1	100	7	0	0	8	14	926	920	6.5	14.4
sequence_167	KC584486.1	100	9	0	0	4	12	482	474	0.41	18.3
sequence_167	KC584486.1	100	7	0	0	10	16	133	139	6.5	14.4
sequence_167	KC584486.1	100	7	0	0	11	17	586	580	6.5	14.4
sequence_167	KC584486.1	100	7	0	0	6	12	682	688	6.5	14.4
sequence_167	EU684148.1	100	8	0	0	2	9	454	447	1.6	16.4
sequence_167	HQ906742.1	100	7	0	0	9	15	478	472	6.5	14.4
sequence_167	HQ906742.1	100	7	0	0	2	8	851	845	6.5	14.4
sequence_167	KC584175.1	100	7	0	0	4	10	118	112	6.5	14.4
sequence_167	KC584361.1	100	7	0	0	13	19	800	806	6.5	14.4
sequence_167	HQ906717.1	100	7	0	0	5	11	975	981	6.5	14.4
sequence_167	FJ266499.1	100	7	0	0	4	10	118	112	6.5	14.4
sequence_167	FJ266514.1	100	7	0	0	10	16	302	308	6.5	14.4
sequence_167	MH866103.1	100	7	0	0	13	19	830	836	6.5	14.4
sequence_168	HQ906761.1	100	9	0	0	6	14	1184	1176	0.41	18.3
sequence_168	HQ906761.1	100	8	0	0	2	9	248	255	1.6	16.4
sequence_168	HQ906761.1	100	7	0	0	7	13	29	23	6.5	14.4
sequence_168	HQ906761.1	100	7	0	0	2	8	499	493	6.5	14.4
sequence_168	HQ906761.1	100	7	0	0	5	11	748	742	6.5	14.4
sequence_168	HQ906761.1	100	7	0	0	7	13	926	920	6.5	14.4
sequence_168	KC584486.1	100	9	0	0	3	11	482	474	0.41	18.3
sequence_168	KC584486.1	100	7	0	0	9	15	133	139	6.5	14.4
sequence_168	KC584486.1	100	7	0	0	10	16	586	580	6.5	14.4
sequence_168	KC584486.1	100	7	0	0	5	11	682	688	6.5	14.4
sequence_168	EU684148.1	100	8	0	0	1	8	454	447	1.6	16.4
sequence_168	HQ906742.1	100	7	0	0	8	14	478	472	6.5	14.4
sequence_168	HQ906742.1	100	7	0	0	1	7	851	845	6.5	14.4
sequence_168	KC584175.1	100	7	0	0	3	9	118	112	6.5	14.4
sequence_168	KC584361.1	100	7	0	0	12	18	800	806	6.5	14.4
sequence_168	HQ906717.1	100	7	0	0	4	10	975	981	6.5	14.4
sequence_168	FJ266499.1	100	7	0	0	3	9	118	112	6.5	14.4
sequence_168	FJ266514.1	100	7	0	0	9	15	302	308	6.5	14.4
sequence_168	MH866103.1	100	7	0	0	12	18	830	836	6.5	14.4
sequence_169	HQ906761.1	100	9	0	0	5	13	1184	1176	0.41	18.3
sequence_169	HQ906761.1	100	8	0	0	1	8	248	255	1.6	16.4
sequence_169	HQ906761.1	100	7	0	0	6	12	29	23	6.5	14.4
sequence_169	HQ906761.1	100	7	0	0	1	7	499	493	6.5	14.4
sequence_169	HQ906761.1	100	7	0	0	4	10	748	742	6.5	14.4
sequence_169	HQ906761.1	100	7	0	0	6	12	926	920	6.5	14.4
sequence_169	KC584486.1	100	9	0	0	2	10	482	474	0.41	18.3
sequence_169	KC584486.1	100	7	0	0	8	14	133	139	6.5	14.4
sequence_169	KC584486.1	100	7	0	0	9	15	586	580	6.5	14.4
sequence_169	KC584486.1	100	7	0	0	4	10	682	688	6.5	14.4
sequence_169	EU684148.1	100	7	0	0	1	7	453	447	6.5	14.4
sequence_169	HQ906742.1	100	7	0	0	7	13	478	472	6.5	14.4
sequence_169	KC584175.1	100	7	0	0	2	8	118	112	6.5	14.4
sequence_169	KC584361.1	100	7	0	0	11	17	800	806	6.5	14.4
sequence_169	HQ906717.1	100	7	0	0	3	9	975	981	6.5	14.4
sequence_169	FJ266499.1	100	7	0	0	2	8	118	112	6.5	14.4
sequence_169	FJ266514.1	100	7	0	0	8	14	302	308	6.5	14.4
sequence_169	MH866103.1	100	7	0	0	11	17	830	836	6.5	14.4
sequence_17	KC584361.1	100	9	0	0	13	21	239	247	0.41	18.3
sequence_17	HQ906717.1	100	9	0	0	8	16	415	407	0.41	18.3
sequence_17	HQ906717.1	100	8	0	0	10	17	213	206	1.6	16.4
sequence_17	HQ906717.1	100	8	0	0	11	18	221	214	1.6	16.4
sequence_17	MH866103.1	100	9	0	0	13	21	269	277	0.41	18.3
sequence_17	EU684148.1	100	8	0	0	7	14	132	125	1.6	16.4
sequence_17	NG_067644.1	100	8	0	0	1	8	744	751	1.6	16.4
sequence_17	NG_067644.1	100	7	0	0	7	13	321	315	6.5	14.4
sequence_17	FJ266514.1	100	8	0	0	7	14	135	128	1.6	16.4
sequence_17	HQ906742.1	100	7	0	0	7	13	568	562	6.5	14.4
sequence_17	HQ906742.1	100	7	0	0	14	20	677	671	6.5	14.4
sequence_17	HQ906742.1	100	7	0	0	14	20	680	674	6.5	14.4
sequence_17	HQ906742.1	100	7	0	0	9	15	1013	1019	6.5	14.4
sequence_17	HQ906761.1	100	7	0	0	2	8	425	419	6.5	14.4
sequence_17	KC584486.1	100	7	0	0	8	14	144	150	6.5	14.4
sequence_17	FJ266488.1	100	7	0	0	9	15	524	518	6.5	14.4
sequence_170	HQ906761.1	100	9	0	0	4	12	1184	1176	0.41	18.3
sequence_170	HQ906761.1	100	7	0	0	5	11	29	23	6.5	14.4
sequence_170	HQ906761.1	100	7	0	0	3	9	748	742	6.5	14.4
sequence_170	HQ906761.1	100	7	0	0	5	11	926	920	6.5	14.4
sequence_170	HQ906761.1	100	7	0	0	1	7	249	255	6.5	14.4
sequence_170	KC584486.1	100	9	0	0	1	9	482	474	0.41	18.3
sequence_170	KC584486.1	100	7	0	0	8	14	586	580	6.5	14.4
sequence_170	KC584486.1	100	7	0	0	7	13	133	139	6.5	14.4
sequence_170	KC584486.1	100	7	0	0	3	9	682	688	6.5	14.4
sequence_170	HQ906742.1	100	7	0	0	6	12	478	472	6.5	14.4
sequence_170	KC584175.1	100	7	0	0	1	7	118	112	6.5	14.4
sequence_170	FJ266499.1	100	7	0	0	1	7	118	112	6.5	14.4
sequence_170	KC584361.1	100	7	0	0	10	16	800	806	6.5	14.4
sequence_170	HQ906717.1	100	7	0	0	2	8	975	981	6.5	14.4
sequence_170	FJ266514.1	100	7	0	0	7	13	302	308	6.5	14.4
sequence_170	MH866103.1	100	7	0	0	10	16	830	836	6.5	14.4
sequence_171	HQ906761.1	100	9	0	0	3	11	1184	1176	0.41	18.3
sequence_171	HQ906761.1	100	7	0	0	4	10	29	23	6.5	14.4
sequence_171	HQ906761.1	100	7	0	0	2	8	748	742	6.5	14.4
sequence_171	HQ906761.1	100	7	0	0	4	10	926	920	6.5	14.4
sequence_171	KC584486.1	100	8	0	0	1	8	481	474	1.6	16.4
sequence_171	KC584486.1	100	7	0	0	6	12	133	139	6.5	14.4
sequence_171	KC584486.1	100	7	0	0	7	13	586	580	6.5	14.4
sequence_171	KC584486.1	100	7	0	0	2	8	682	688	6.5	14.4
sequence_171	HQ906742.1	100	7	0	0	5	11	478	472	6.5	14.4
sequence_171	KC584361.1	100	7	0	0	9	15	800	806	6.5	14.4
sequence_171	HQ906717.1	100	7	0	0	1	7	975	981	6.5	14.4
sequence_171	FJ266514.1	100	7	0	0	6	12	302	308	6.5	14.4
sequence_171	MH866103.1	100	7	0	0	9	15	830	836	6.5	14.4
sequence_172	HQ906761.1	100	9	0	0	2	10	1184	1176	0.41	18.3
sequence_172	HQ906761.1	100	7	0	0	3	9	29	23	6.5	14.4
sequence_172	HQ906761.1	100	7	0	0	1	7	748	742	6.5	14.4
sequence_172	HQ906761.1	100	7	0	0	3	9	926	920	6.5	14.4
sequence_172	HQ906742.1	100	7	0	0	4	10	478	472	6.5	14.4
sequence_172	KC584361.1	100	7	0	0	15	21	246	252	6.5	14.4
sequence_172	KC584361.1	100	7	0	0	8	14	800	806	6.5	14.4
sequence_172	KC584486.1	100	7	0	0	5	11	133	139	6.5	14.4
sequence_172	KC584486.1	100	7	0	0	1	7	480	474	6.5	14.4
sequence_172	KC584486.1	100	7	0	0	6	12	586	580	6.5	14.4
sequence_172	KC584486.1	100	7	0	0	1	7	682	688	6.5	14.4
sequence_172	FJ266514.1	100	7	0	0	5	11	302	308	6.5	14.4
sequence_172	MH866103.1	100	7	0	0	15	21	276	282	6.5	14.4
sequence_172	MH866103.1	100	7	0	0	8	14	830	836	6.5	14.4
sequence_173	HQ906761.1	100	9	0	0	1	9	1184	1176	0.41	18.3
sequence_173	HQ906761.1	100	7	0	0	2	8	29	23	6.5	14.4
sequence_173	HQ906761.1	100	7	0	0	2	8	926	920	6.5	14.4
sequence_173	KC584361.1	100	8	0	0	14	21	246	253	1.6	16.4
sequence_173	KC584361.1	100	7	0	0	7	13	800	806	6.5	14.4
sequence_173	MH866103.1	100	8	0	0	14	21	276	283	1.6	16.4
sequence_173	MH866103.1	100	7	0	0	7	13	830	836	6.5	14.4
sequence_173	HQ906742.1	100	7	0	0	3	9	478	472	6.5	14.4
sequence_173	KC584175.1	100	7	0	0	15	21	58	64	6.5	14.4
sequence_173	EU684152.1	100	7	0	0	15	21	58	64	6.5	14.4
sequence_173	KC584486.1	100	7	0	0	4	10	133	139	6.5	14.4
sequence_173	KC584486.1	100	7	0	0	5	11	586	580	6.5	14.4
sequence_173	FJ266499.1	100	7	0	0	15	21	58	64	6.5	14.4
sequence_173	FJ266514.1	100	7	0	0	15	21	170	176	6.5	14.4
sequence_173	FJ266514.1	100	7	0	0	4	10	302	308	6.5	14.4
sequence_174	KC584361.1	100	8	0	0	13	20	246	253	1.6	16.4
sequence_174	KC584361.1	100	7	0	0	6	12	800	806	6.5	14.4
sequence_174	HQ906761.1	100	8	0	0	1	8	1183	1176	1.6	16.4
sequence_174	HQ906761.1	100	7	0	0	1	7	29	23	6.5	14.4
sequence_174	HQ906761.1	100	7	0	0	1	7	926	920	6.5	14.4
sequence_174	MH866103.1	100	8	0	0	13	20	276	283	1.6	16.4
sequence_174	MH866103.1	100	7	0	0	6	12	830	836	6.5	14.4
sequence_174	HQ906742.1	100	7	0	0	2	8	478	472	6.5	14.4
sequence_174	KC584175.1	100	7	0	0	14	20	58	64	6.5	14.4
sequence_174	EU684152.1	100	7	0	0	14	20	58	64	6.5	14.4
sequence_174	KC584486.1	100	7	0	0	3	9	133	139	6.5	14.4
sequence_174	KC584486.1	100	7	0	0	4	10	586	580	6.5	14.4
sequence_174	FJ266499.1	100	7	0	0	14	20	58	64	6.5	14.4
sequence_174	FJ266514.1	100	7	0	0	14	20	170	176	6.5	14.4
sequence_174	FJ266514.1	100	7	0	0	3	9	302	308	6.5	14.4
sequence_175	KC584361.1	100	8	0	0	12	19	246	253	1.6	16.4
sequence_175	KC584361.1	100	7	0	0	5	11	800	806	6.5	14.4
sequence_175	MH866103.1	100	8	0	0	12	19	276	283	1.6	16.4
sequence_175	MH866103.1	100	7	0	0	5	11	830	836	6.5	14.4
sequence_175	HQ906742.1	100	7	0	0	15	21	253	247	6.5	14.4
sequence_175	HQ906742.1	100	7	0	0	1	7	478	472	6.5	14.4
sequence_175	KC584175.1	100	7	0	0	13	19	58	64	6.5	14.4
sequence_175	EU684152.1	100	7	0	0	13	19	58	64	6.5	14.4
sequence_175	HQ906761.1	100	7	0	0	1	7	1182	1176	6.5	14.4
sequence_175	KC584486.1	100	7	0	0	2	8	133	139	6.5	14.4
sequence_175	KC584486.1	100	7	0	0	3	9	586	580	6.5	14.4
sequence_175	FJ266499.1	100	7	0	0	13	19	58	64	6.5	14.4
sequence_175	FJ266514.1	100	7	0	0	13	19	170	176	6.5	14.4
sequence_175	FJ266514.1	100	7	0	0	2	8	302	308	6.5	14.4
sequence_176	KC584361.1	100	8	0	0	11	18	246	253	1.6	16.4
sequence_176	KC584361.1	100	7	0	0	4	10	800	806	6.5	14.4
sequence_176	MH866103.1	100	8	0	0	11	18	276	283	1.6	16.4
sequence_176	MH866103.1	100	7	0	0	4	10	830	836	6.5	14.4
sequence_176	KC584175.1	100	7	0	0	12	18	58	64	6.5	14.4
sequence_176	EU684152.1	100	7	0	0	12	18	58	64	6.5	14.4
sequence_176	KC584486.1	100	7	0	0	1	7	133	139	6.5	14.4
sequence_176	KC584486.1	100	7	0	0	2	8	586	580	6.5	14.4
sequence_176	FJ266499.1	100	7	0	0	12	18	58	64	6.5	14.4
sequence_176	FJ266514.1	100	7	0	0	12	18	170	176	6.5	14.4
sequence_176	FJ266514.1	100	7	0	0	1	7	302	308	6.5	14.4
sequence_176	HQ906742.1	100	7	0	0	14	20	253	247	6.5	14.4
sequence_177	KC584361.1	100	8	0	0	10	17	246	253	1.6	16.4
sequence_177	KC584361.1	100	7	0	0	3	9	800	806	6.5	14.4
sequence_177	MH866103.1	100	8	0	0	10	17	276	283	1.6	16.4
sequence_177	MH866103.1	100	7	0	0	3	9	830	836	6.5	14.4
sequence_177	KC584175.1	100	7	0	0	11	17	58	64	6.5	14.4
sequence_177	EU684152.1	100	7	0	0	11	17	58	64	6.5	14.4
sequence_177	FJ266499.1	100	7	0	0	11	17	58	64	6.5	14.4
sequence_177	FJ266514.1	100	7	0	0	11	17	170	176	6.5	14.4
sequence_177	HQ906742.1	100	7	0	0	13	19	253	247	6.5	14.4
sequence_177	KC584486.1	100	7	0	0	1	7	586	580	6.5	14.4
sequence_178	KC584361.1	100	8	0	0	9	16	246	253	1.6	16.4
sequence_178	KC584361.1	100	7	0	0	2	8	800	806	6.5	14.4
sequence_178	MH866103.1	100	8	0	0	9	16	276	283	1.6	16.4
sequence_178	MH866103.1	100	7	0	0	2	8	830	836	6.5	14.4
sequence_178	HQ906742.1	100	7	0	0	12	18	253	247	6.5	14.4
sequence_178	KC584175.1	100	7	0	0	10	16	58	64	6.5	14.4
sequence_178	EU684152.1	100	7	0	0	10	16	58	64	6.5	14.4
sequence_178	FJ266499.1	100	7	0	0	10	16	58	64	6.5	14.4
sequence_178	FJ266514.1	100	7	0	0	10	16	170	176	6.5	14.4
sequence_179	KC584361.1	100	8	0	0	8	15	246	253	1.6	16.4
sequence_179	KC584361.1	100	7	0	0	1	7	800	806	6.5	14.4
sequence_179	MH866103.1	100	8	0	0	8	15	276	283	1.6	16.4
sequence_179	MH866103.1	100	7	0	0	1	7	830	836	6.5	14.4
sequence_179	HQ906742.1	100	7	0	0	11	17	253	247	6.5	14.4
sequence_179	KC584175.1	100	7	0	0	9	15	58	64	6.5	14.4
sequence_179	EU684152.1	100	7	0	0	9	15	58	64	6.5	14.4
sequence_179	FJ266499.1	100	7	0	0	9	15	58	64	6.5	14.4
sequence_179	FJ266514.1	100	7	0	0	9	15	170	176	6.5	14.4
sequence_18	KC584361.1	100	10	0	0	12	21	239	248	0.1	20.3
sequence_18	MH866103.1	100	10	0	0	12	21	269	278	0.1	20.3
sequence_18	HQ906717.1	100	9	0	0	7	15	415	407	0.41	18.3
sequence_18	HQ906717.1	100	8	0	0	9	16	213	206	1.6	16.4
sequence_18	HQ906717.1	100	8	0	0	10	17	221	214	1.6	16.4
sequence_18	EU684148.1	100	8	0	0	6	13	132	125	1.6	16.4
sequence_18	FJ266514.1	100	8	0	0	6	13	135	128	1.6	16.4
sequence_18	HQ906742.1	100	7	0	0	6	12	568	562	6.5	14.4
sequence_18	HQ906742.1	100	7	0	0	13	19	677	671	6.5	14.4
sequence_18	HQ906742.1	100	7	0	0	13	19	680	674	6.5	14.4
sequence_18	HQ906742.1	100	7	0	0	8	14	1013	1019	6.5	14.4
sequence_18	NG_067644.1	100	7	0	0	6	12	321	315	6.5	14.4
sequence_18	NG_067644.1	100	7	0	0	1	7	745	751	6.5	14.4
sequence_18	HQ906761.1	100	7	0	0	1	7	425	419	6.5	14.4
sequence_18	KC584486.1	100	7	0	0	7	13	144	150	6.5	14.4
sequence_18	FJ266488.1	100	7	0	0	8	14	524	518	6.5	14.4
sequence_180	KC584361.1	100	8	0	0	7	14	246	253	1.6	16.4
sequence_180	MH866103.1	100	8	0	0	7	14	276	283	1.6	16.4
sequence_180	HQ906742.1	100	7	0	0	10	16	253	247	6.5	14.4
sequence_180	KC584175.1	100	7	0	0	8	14	58	64	6.5	14.4
sequence_180	EU684152.1	100	7	0	0	8	14	58	64	6.5	14.4
sequence_180	FJ266499.1	100	7	0	0	8	14	58	64	6.5	14.4
sequence_180	FJ266514.1	100	7	0	0	8	14	170	176	6.5	14.4
sequence_181	KC584361.1	100	8	0	0	6	13	246	253	1.6	16.4
sequence_181	MH866103.1	100	8	0	0	6	13	276	283	1.6	16.4
sequence_181	HQ906742.1	100	7	0	0	9	15	253	247	6.5	14.4
sequence_181	KC584175.1	100	7	0	0	7	13	58	64	6.5	14.4
sequence_181	EU684152.1	100	7	0	0	7	13	58	64	6.5	14.4
sequence_181	HQ906717.1	100	7	0	0	15	21	383	389	6.5	14.4
sequence_181	FJ266499.1	100	7	0	0	7	13	58	64	6.5	14.4
sequence_181	FJ266514.1	100	7	0	0	7	13	170	176	6.5	14.4
sequence_182	KC584361.1	100	8	0	0	5	12	246	253	1.6	16.4
sequence_182	HQ906717.1	100	8	0	0	14	21	383	390	1.6	16.4
sequence_182	MH866103.1	100	8	0	0	5	12	276	283	1.6	16.4
sequence_182	HQ906742.1	100	7	0	0	8	14	253	247	6.5	14.4
sequence_182	KC584175.1	100	7	0	0	6	12	58	64	6.5	14.4
sequence_182	EU684152.1	100	7	0	0	6	12	58	64	6.5	14.4
sequence_182	FJ266499.1	100	7	0	0	6	12	58	64	6.5	14.4
sequence_182	FJ266514.1	100	7	0	0	6	12	170	176	6.5	14.4
sequence_183	KC584361.1	100	8	0	0	4	11	246	253	1.6	16.4
sequence_183	HQ906717.1	100	8	0	0	13	20	383	390	1.6	16.4
sequence_183	MH866103.1	100	8	0	0	4	11	276	283	1.6	16.4
sequence_183	HQ906742.1	100	7	0	0	7	13	253	247	6.5	14.4
sequence_183	HQ906742.1	100	7	0	0	15	21	686	692	6.5	14.4
sequence_183	KC584175.1	100	7	0	0	5	11	58	64	6.5	14.4
sequence_183	EU684152.1	100	7	0	0	5	11	58	64	6.5	14.4
sequence_183	FJ266499.1	100	7	0	0	5	11	58	64	6.5	14.4
sequence_183	FJ266514.1	100	7	0	0	5	11	170	176	6.5	14.4
sequence_184	KC584361.1	100	8	0	0	3	10	246	253	1.6	16.4
sequence_184	HQ906717.1	100	8	0	0	12	19	383	390	1.6	16.4
sequence_184	MH866103.1	100	8	0	0	3	10	276	283	1.6	16.4
sequence_184	HQ906742.1	100	7	0	0	6	12	253	247	6.5	14.4
sequence_184	HQ906742.1	100	7	0	0	14	20	686	692	6.5	14.4
sequence_184	KC584175.1	100	7	0	0	4	10	58	64	6.5	14.4
sequence_184	EU684152.1	100	7	0	0	4	10	58	64	6.5	14.4
sequence_184	KC584486.1	100	7	0	0	15	21	68	62	6.5	14.4
sequence_184	FJ266499.1	100	7	0	0	4	10	58	64	6.5	14.4
sequence_184	FJ266514.1	100	7	0	0	4	10	170	176	6.5	14.4
sequence_185	KC584361.1	100	8	0	0	2	9	246	253	1.6	16.4
sequence_185	HQ906717.1	100	8	0	0	11	18	383	390	1.6	16.4
sequence_185	MH866103.1	100	8	0	0	2	9	276	283	1.6	16.4
sequence_185	HQ906742.1	100	7	0	0	5	11	253	247	6.5	14.4
sequence_185	HQ906742.1	100	7	0	0	13	19	686	692	6.5	14.4
sequence_185	KC584175.1	100	7	0	0	3	9	58	64	6.5	14.4
sequence_185	EU684152.1	100	7	0	0	3	9	58	64	6.5	14.4
sequence_185	KC584486.1	100	7	0	0	14	20	68	62	6.5	14.4
sequence_185	KC584486.1	100	7	0	0	15	21	406	400	6.5	14.4
sequence_185	FJ266499.1	100	7	0	0	3	9	58	64	6.5	14.4
sequence_185	FJ266514.1	100	7	0	0	3	9	170	176	6.5	14.4
sequence_186	KC584361.1	100	8	0	0	1	8	246	253	1.6	16.4
sequence_186	HQ906717.1	100	8	0	0	10	17	383	390	1.6	16.4
sequence_186	KC584486.1	100	8	0	0	14	21	406	399	1.6	16.4
sequence_186	KC584486.1	100	7	0	0	13	19	68	62	6.5	14.4
sequence_186	MH866103.1	100	8	0	0	1	8	276	283	1.6	16.4
sequence_186	HQ906742.1	100	7	0	0	4	10	253	247	6.5	14.4
sequence_186	HQ906742.1	100	7	0	0	12	18	686	692	6.5	14.4
sequence_186	KC584175.1	100	7	0	0	2	8	58	64	6.5	14.4
sequence_186	EU684152.1	100	7	0	0	2	8	58	64	6.5	14.4
sequence_186	FJ266499.1	100	7	0	0	2	8	58	64	6.5	14.4
sequence_186	FJ266514.1	100	7	0	0	2	8	170	176	6.5	14.4
sequence_187	KC584486.1	100	8	0	0	13	20	406	399	1.6	16.4
sequence_187	KC584486.1	100	7	0	0	12	18	68	62	6.5	14.4
sequence_187	HQ906717.1	100	8	0	0	9	16	383	390	1.6	16.4
sequence_187	HQ906742.1	100	7	0	0	3	9	253	247	6.5	14.4
sequence_187	HQ906742.1	100	7	0	0	11	17	686	692	6.5	14.4
sequence_187	KC584175.1	100	7	0	0	1	7	58	64	6.5	14.4
sequence_187	KC584361.1	100	7	0	0	1	7	247	253	6.5	14.4
sequence_187	EU684152.1	100	7	0	0	1	7	58	64	6.5	14.4
sequence_187	FJ266499.1	100	7	0	0	1	7	58	64	6.5	14.4
sequence_187	FJ266514.1	100	7	0	0	1	7	170	176	6.5	14.4
sequence_187	MH866103.1	100	7	0	0	1	7	277	283	6.5	14.4
sequence_188	KC584486.1	100	8	0	0	12	19	406	399	1.6	16.4
sequence_188	KC584486.1	100	7	0	0	11	17	68	62	6.5	14.4
sequence_188	HQ906717.1	100	8	0	0	8	15	383	390	1.6	16.4
sequence_188	HQ906742.1	100	7	0	0	2	8	253	247	6.5	14.4
sequence_188	HQ906742.1	100	7	0	0	10	16	686	692	6.5	14.4
sequence_189	HQ906717.1	100	8	0	0	7	14	383	390	1.6	16.4
sequence_189	KC584486.1	100	8	0	0	11	18	406	399	1.6	16.4
sequence_189	KC584486.1	100	7	0	0	10	16	68	62	6.5	14.4
sequence_189	HQ906742.1	100	7	0	0	9	15	686	692	6.5	14.4
sequence_189	HQ906742.1	100	7	0	0	1	7	253	247	6.5	14.4
sequence_19	KC584361.1	100	10	0	0	11	20	239	248	0.1	20.3
sequence_19	MH866103.1	100	10	0	0	11	20	269	278	0.1	20.3
sequence_19	HQ906717.1	100	9	0	0	6	14	415	407	0.41	18.3
sequence_19	HQ906717.1	100	8	0	0	8	15	213	206	1.6	16.4
sequence_19	HQ906717.1	100	8	0	0	9	16	221	214	1.6	16.4
sequence_19	EU684148.1	100	8	0	0	5	12	132	125	1.6	16.4
sequence_19	FJ266514.1	100	8	0	0	5	12	135	128	1.6	16.4
sequence_19	HQ906742.1	100	7	0	0	5	11	568	562	6.5	14.4
sequence_19	HQ906742.1	100	7	0	0	12	18	677	671	6.5	14.4
sequence_19	HQ906742.1	100	7	0	0	12	18	680	674	6.5	14.4
sequence_19	HQ906742.1	100	7	0	0	7	13	1013	1019	6.5	14.4
sequence_19	NG_067644.1	100	7	0	0	5	11	321	315	6.5	14.4
sequence_19	KC584486.1	100	7	0	0	6	12	144	150	6.5	14.4
sequence_19	FJ266488.1	100	7	0	0	7	13	524	518	6.5	14.4
sequence_190	HQ906717.1	100	8	0	0	6	13	383	390	1.6	16.4
sequence_190	KC584486.1	100	8	0	0	10	17	406	399	1.6	16.4
sequence_190	KC584486.1	100	7	0	0	9	15	68	62	6.5	14.4
sequence_190	HQ906742.1	100	7	0	0	8	14	686	692	6.5	14.4
sequence_191	KC584486.1	100	8	0	0	9	16	406	399	1.6	16.4
sequence_191	KC584486.1	100	7	0	0	8	14	68	62	6.5	14.4
sequence_191	HQ906717.1	100	8	0	0	5	12	383	390	1.6	16.4
sequence_191	HQ906742.1	100	7	0	0	7	13	686	692	6.5	14.4
sequence_192	HQ906717.1	100	8	0	0	4	11	383	390	1.6	16.4
sequence_192	KC584486.1	100	8	0	0	8	15	406	399	1.6	16.4
sequence_192	KC584486.1	100	7	0	0	7	13	68	62	6.5	14.4
sequence_192	HQ906742.1	100	7	0	0	6	12	686	692	6.5	14.4
sequence_192	HQ906761.1	100	7	0	0	15	21	720	726	6.5	14.4
sequence_193	HQ906717.1	100	8	0	0	3	10	383	390	1.6	16.4
sequence_193	KC584486.1	100	8	0	0	7	14	406	399	1.6	16.4
sequence_193	KC584486.1	100	7	0	0	6	12	68	62	6.5	14.4
sequence_193	HQ906742.1	100	7	0	0	15	21	614	620	6.5	14.4
sequence_193	HQ906742.1	100	7	0	0	15	21	673	679	6.5	14.4
sequence_193	HQ906742.1	100	7	0	0	5	11	686	692	6.5	14.4
sequence_193	HQ906761.1	100	7	0	0	14	20	720	726	6.5	14.4
sequence_194	HQ906717.1	100	8	0	0	2	9	383	390	1.6	16.4
sequence_194	KC584486.1	100	8	0	0	6	13	406	399	1.6	16.4
sequence_194	KC584486.1	100	7	0	0	5	11	68	62	6.5	14.4
sequence_194	HQ906742.1	100	7	0	0	14	20	614	620	6.5	14.4
sequence_194	HQ906742.1	100	7	0	0	14	20	673	679	6.5	14.4
sequence_194	HQ906742.1	100	7	0	0	4	10	686	692	6.5	14.4
sequence_194	HQ906761.1	100	7	0	0	13	19	720	726	6.5	14.4
sequence_195	HQ906717.1	100	8	0	0	1	8	383	390	1.6	16.4
sequence_195	KC584486.1	100	8	0	0	5	12	406	399	1.6	16.4
sequence_195	KC584486.1	100	7	0	0	4	10	68	62	6.5	14.4
sequence_195	HQ906742.1	100	7	0	0	13	19	614	620	6.5	14.4
sequence_195	HQ906742.1	100	7	0	0	13	19	673	679	6.5	14.4
sequence_195	HQ906742.1	100	7	0	0	3	9	686	692	6.5	14.4
sequence_195	HQ906761.1	100	7	0	0	12	18	720	726	6.5	14.4
sequence_196	KC584486.1	100	8	0	0	4	11	406	399	1.6	16.4
sequence_196	KC584486.1	100	7	0	0	3	9	68	62	6.5	14.4
sequence_196	HQ906742.1	100	7	0	0	12	18	614	620	6.5	14.4
sequence_196	HQ906742.1	100	7	0	0	12	18	673	679	6.5	14.4
sequence_196	HQ906742.1	100	7	0	0	2	8	686	692	6.5	14.4
sequence_196	HQ906761.1	100	7	0	0	11	17	720	726	6.5	14.4
sequence_196	HQ906717.1	100	7	0	0	1	7	384	390	6.5	14.4
sequence_197	KC584486.1	100	8	0	0	3	10	406	399	1.6	16.4
sequence_197	KC584486.1	100	7	0	0	2	8	68	62	6.5	14.4
sequence_197	HQ906742.1	100	7	0	0	11	17	614	620	6.5	14.4
sequence_197	HQ906742.1	100	7	0	0	11	17	673	679	6.5	14.4
sequence_197	HQ906742.1	100	7	0	0	1	7	686	692	6.5	14.4
sequence_197	HQ906761.1	100	7	0	0	10	16	720	726	6.5	14.4
sequence_198	KC584486.1	100	8	0	0	2	9	406	399	1.6	16.4
sequence_198	KC584486.1	100	7	0	0	1	7	68	62	6.5	14.4
sequence_198	HQ906742.1	100	7	0	0	10	16	614	620	6.5	14.4
sequence_198	HQ906742.1	100	7	0	0	10	16	673	679	6.5	14.4
sequence_198	HQ906761.1	100	7	0	0	9	15	720	726	6.5	14.4
sequence_199	KC584486.1	100	8	0	0	1	8	406	399	1.6	16.4
sequence_199	HQ906742.1	100	7	0	0	9	15	614	620	6.5	14.4
sequence_199	HQ906742.1	100	7	0	0	9	15	673	679	6.5	14.4
sequence_199	HQ906761.1	100	7	0	0	8	14	720	726	6.5	14.4
sequence_199	NG_067644.1	100	7	0	0	15	21	400	394	6.5	14.4
sequence_2	HQ906742.1	100	9	0	0	1	9	34	26	0.41	18.3
sequence_2	HQ906742.1	100	7	0	0	14	20	992	986	6.5	14.4
sequence_2	NG_067644.1	100	9	0	0	5	13	43	35	0.41	18.3
sequence_2	KC584486.1	100	9	0	0	8	16	677	685	0.41	18.3
sequence_2	HQ906717.1	100	8	0	0	2	9	201	194	1.6	16.4
sequence_2	HQ906717.1	100	7	0	0	3	9	23	17	6.5	14.4
sequence_2	HQ906717.1	100	7	0	0	14	20	818	812	6.5	14.4
sequence_2	HQ906717.1	100	7	0	0	5	11	1091	1085	6.5	14.4
sequence_2	HQ906761.1	100	7	0	0	13	19	97	91	6.5	14.4
sequence_2	HQ906761.1	100	7	0	0	10	16	751	745	6.5	14.4
sequence_2	HQ906761.1	100	7	0	0	1	7	775	769	6.5	14.4
sequence_2	HQ906761.1	100	7	0	0	3	9	92	98	6.5	14.4
sequence_2	HQ906761.1	100	7	0	0	4	10	706	712	6.5	14.4
sequence_2	KC584175.1	100	7	0	0	1	7	315	321	6.5	14.4
sequence_2	FJ266499.1	100	7	0	0	1	7	315	321	6.5	14.4
sequence_2	FJ266514.1	100	7	0	0	2	8	438	444	6.5	14.4
sequence_20	KC584361.1	100	10	0	0	10	19	239	248	0.1	20.3
sequence_20	KC584361.1	100	7	0	0	15	21	591	597	6.5	14.4
sequence_20	MH866103.1	100	10	0	0	10	19	269	278	0.1	20.3
sequence_20	MH866103.1	100	7	0	0	15	21	621	627	6.5	14.4
sequence_20	HQ906717.1	100	9	0	0	5	13	415	407	0.41	18.3
sequence_20	HQ906717.1	100	8	0	0	7	14	213	206	1.6	16.4
sequence_20	HQ906717.1	100	8	0	0	8	15	221	214	1.6	16.4
sequence_20	EU684148.1	100	8	0	0	4	11	132	125	1.6	16.4
sequence_20	FJ266514.1	100	8	0	0	4	11	135	128	1.6	16.4
sequence_20	HQ906742.1	100	7	0	0	4	10	568	562	6.5	14.4
sequence_20	HQ906742.1	100	7	0	0	11	17	677	671	6.5	14.4
sequence_20	HQ906742.1	100	7	0	0	11	17	680	674	6.5	14.4
sequence_20	HQ906742.1	100	7	0	0	6	12	1013	1019	6.5	14.4
sequence_20	NG_067644.1	100	7	0	0	4	10	321	315	6.5	14.4
sequence_20	FJ266488.1	100	7	0	0	6	12	524	518	6.5	14.4
sequence_20	HQ906761.1	100	7	0	0	15	21	152	158	6.5	14.4
sequence_20	KC584486.1	100	7	0	0	5	11	144	150	6.5	14.4
sequence_200	HQ906742.1	100	7	0	0	8	14	614	620	6.5	14.4
sequence_200	HQ906742.1	100	7	0	0	8	14	673	679	6.5	14.4
sequence_200	NG_067644.1	100	7	0	0	15	21	129	135	6.5	14.4
sequence_200	NG_067644.1	100	7	0	0	14	20	400	394	6.5	14.4
sequence_200	NG_067644.1	100	7	0	0	15	21	735	729	6.5	14.4
sequence_200	HQ906761.1	100	7	0	0	7	13	720	726	6.5	14.4
sequence_200	KC584486.1	100	7	0	0	1	7	405	399	6.5	14.4
sequence_201	HQ906742.1	100	7	0	0	7	13	614	620	6.5	14.4
sequence_201	HQ906742.1	100	7	0	0	7	13	673	679	6.5	14.4
sequence_201	NG_067644.1	100	7	0	0	14	20	129	135	6.5	14.4
sequence_201	NG_067644.1	100	7	0	0	13	19	400	394	6.5	14.4
sequence_201	NG_067644.1	100	7	0	0	14	20	735	729	6.5	14.4
sequence_201	HQ906761.1	100	7	0	0	6	12	720	726	6.5	14.4
sequence_202	HQ906742.1	100	7	0	0	6	12	614	620	6.5	14.4
sequence_202	HQ906742.1	100	7	0	0	6	12	673	679	6.5	14.4
sequence_202	NG_067644.1	100	7	0	0	13	19	129	135	6.5	14.4
sequence_202	NG_067644.1	100	7	0	0	12	18	400	394	6.5	14.4
sequence_202	NG_067644.1	100	7	0	0	15	21	524	530	6.5	14.4
sequence_202	NG_067644.1	100	7	0	0	13	19	735	729	6.5	14.4
sequence_202	HQ906761.1	100	7	0	0	5	11	720	726	6.5	14.4
sequence_203	NG_067644.1	100	8	0	0	14	21	524	531	1.6	16.4
sequence_203	NG_067644.1	100	7	0	0	12	18	129	135	6.5	14.4
sequence_203	NG_067644.1	100	7	0	0	11	17	400	394	6.5	14.4
sequence_203	NG_067644.1	100	7	0	0	12	18	735	729	6.5	14.4
sequence_203	HQ906742.1	100	7	0	0	5	11	614	620	6.5	14.4
sequence_203	HQ906742.1	100	7	0	0	5	11	673	679	6.5	14.4
sequence_203	HQ906761.1	100	7	0	0	4	10	720	726	6.5	14.4
sequence_204	NG_067644.1	100	8	0	0	13	20	524	531	1.6	16.4
sequence_204	NG_067644.1	100	7	0	0	11	17	129	135	6.5	14.4
sequence_204	NG_067644.1	100	7	0	0	10	16	400	394	6.5	14.4
sequence_204	NG_067644.1	100	7	0	0	11	17	735	729	6.5	14.4
sequence_204	HQ906742.1	100	7	0	0	4	10	614	620	6.5	14.4
sequence_204	HQ906742.1	100	7	0	0	4	10	673	679	6.5	14.4
sequence_204	HQ906761.1	100	7	0	0	3	9	720	726	6.5	14.4
sequence_205	NG_067644.1	100	8	0	0	12	19	524	531	1.6	16.4
sequence_205	NG_067644.1	100	7	0	0	10	16	129	135	6.5	14.4
sequence_205	NG_067644.1	100	7	0	0	9	15	400	394	6.5	14.4
sequence_205	NG_067644.1	100	7	0	0	10	16	735	729	6.5	14.4
sequence_205	HQ906742.1	100	7	0	0	3	9	614	620	6.5	14.4
sequence_205	HQ906742.1	100	7	0	0	3	9	673	679	6.5	14.4
sequence_205	HQ906761.1	100	7	0	0	2	8	720	726	6.5	14.4
sequence_206	NG_067644.1	100	8	0	0	11	18	524	531	1.6	16.4
sequence_206	NG_067644.1	100	7	0	0	9	15	129	135	6.5	14.4
sequence_206	NG_067644.1	100	7	0	0	8	14	400	394	6.5	14.4
sequence_206	NG_067644.1	100	7	0	0	9	15	735	729	6.5	14.4
sequence_206	HQ906742.1	100	7	0	0	2	8	614	620	6.5	14.4
sequence_206	HQ906742.1	100	7	0	0	2	8	673	679	6.5	14.4
sequence_206	HQ906761.1	100	7	0	0	1	7	720	726	6.5	14.4
sequence_207	NG_067644.1	100	8	0	0	10	17	524	531	1.6	16.4
sequence_207	NG_067644.1	100	7	0	0	8	14	129	135	6.5	14.4
sequence_207	NG_067644.1	100	7	0	0	7	13	400	394	6.5	14.4
sequence_207	NG_067644.1	100	7	0	0	8	14	735	729	6.5	14.4
sequence_207	HQ906742.1	100	7	0	0	1	7	614	620	6.5	14.4
sequence_207	HQ906742.1	100	7	0	0	1	7	673	679	6.5	14.4
sequence_208	NG_067644.1	100	8	0	0	9	16	524	531	1.6	16.4
sequence_208	NG_067644.1	100	7	0	0	7	13	129	135	6.5	14.4
sequence_208	NG_067644.1	100	7	0	0	6	12	400	394	6.5	14.4
sequence_208	NG_067644.1	100	7	0	0	7	13	735	729	6.5	14.4
sequence_208	HQ906742.1	100	7	0	0	15	21	1055	1049	6.5	14.4
sequence_208	HQ906761.1	100	7	0	0	15	21	197	191	6.5	14.4
sequence_209	NG_067644.1	100	8	0	0	8	15	524	531	1.6	16.4
sequence_209	NG_067644.1	100	7	0	0	15	21	17	23	6.5	14.4
sequence_209	NG_067644.1	100	7	0	0	6	12	129	135	6.5	14.4
sequence_209	NG_067644.1	100	7	0	0	5	11	400	394	6.5	14.4
sequence_209	NG_067644.1	100	7	0	0	6	12	735	729	6.5	14.4
sequence_209	HQ906742.1	100	8	0	0	14	21	1055	1048	1.6	16.4
sequence_209	HQ906742.1	100	7	0	0	15	21	37	31	6.5	14.4
sequence_209	HQ906761.1	100	7	0	0	14	20	197	191	6.5	14.4
sequence_209	HQ906717.1	100	7	0	0	15	21	426	420	6.5	14.4
sequence_21	KC584361.1	100	10	0	0	9	18	239	248	0.1	20.3
sequence_21	KC584361.1	100	8	0	0	14	21	591	598	1.6	16.4
sequence_21	MH866103.1	100	10	0	0	9	18	269	278	0.1	20.3
sequence_21	MH866103.1	100	8	0	0	14	21	621	628	1.6	16.4
sequence_21	HQ906717.1	100	9	0	0	4	12	415	407	0.41	18.3
sequence_21	HQ906717.1	100	8	0	0	6	13	213	206	1.6	16.4
sequence_21	HQ906717.1	100	8	0	0	7	14	221	214	1.6	16.4
sequence_21	EU684148.1	100	8	0	0	3	10	132	125	1.6	16.4
sequence_21	EU684148.1	100	7	0	0	15	21	370	376	6.5	14.4
sequence_21	FJ266514.1	100	8	0	0	3	10	135	128	1.6	16.4
sequence_21	FJ266514.1	100	7	0	0	15	21	373	379	6.5	14.4
sequence_21	HQ906742.1	100	7	0	0	3	9	568	562	6.5	14.4
sequence_21	HQ906742.1	100	7	0	0	10	16	677	671	6.5	14.4
sequence_21	HQ906742.1	100	7	0	0	10	16	680	674	6.5	14.4
sequence_21	HQ906742.1	100	7	0	0	5	11	1013	1019	6.5	14.4
sequence_21	NG_067644.1	100	7	0	0	3	9	321	315	6.5	14.4
sequence_21	FJ266488.1	100	7	0	0	5	11	524	518	6.5	14.4
sequence_21	HQ906761.1	100	7	0	0	14	20	152	158	6.5	14.4
sequence_21	KC584486.1	100	7	0	0	4	10	144	150	6.5	14.4
sequence_210	NG_067644.1	100	8	0	0	14	21	17	24	1.6	16.4
sequence_210	NG_067644.1	100	8	0	0	7	14	524	531	1.6	16.4
sequence_210	NG_067644.1	100	7	0	0	5	11	129	135	6.5	14.4
sequence_210	NG_067644.1	100	7	0	0	4	10	400	394	6.5	14.4
sequence_210	NG_067644.1	100	7	0	0	5	11	735	729	6.5	14.4
sequence_210	HQ906742.1	100	8	0	0	13	20	1055	1048	1.6	16.4
sequence_210	HQ906742.1	100	7	0	0	14	20	37	31	6.5	14.4
sequence_210	KC584361.1	100	7	0	0	15	21	550	556	6.5	14.4
sequence_210	MH866103.1	100	7	0	0	15	21	580	586	6.5	14.4
sequence_210	HQ906761.1	100	7	0	0	13	19	197	191	6.5	14.4
sequence_210	HQ906717.1	100	7	0	0	14	20	426	420	6.5	14.4
sequence_211	HQ906742.1	100	8	0	0	12	19	1055	1048	1.6	16.4
sequence_211	HQ906742.1	100	7	0	0	13	19	37	31	6.5	14.4
sequence_211	NG_067644.1	100	8	0	0	13	20	17	24	1.6	16.4
sequence_211	NG_067644.1	100	8	0	0	6	13	524	531	1.6	16.4
sequence_211	NG_067644.1	100	7	0	0	4	10	129	135	6.5	14.4
sequence_211	NG_067644.1	100	7	0	0	3	9	400	394	6.5	14.4
sequence_211	NG_067644.1	100	7	0	0	4	10	735	729	6.5	14.4
sequence_211	KC584361.1	100	7	0	0	14	20	550	556	6.5	14.4
sequence_211	HQ906761.1	100	7	0	0	12	18	197	191	6.5	14.4
sequence_211	HQ906717.1	100	7	0	0	13	19	426	420	6.5	14.4
sequence_211	MH866103.1	100	7	0	0	14	20	580	586	6.5	14.4
sequence_212	HQ906742.1	100	8	0	0	11	18	1055	1048	1.6	16.4
sequence_212	HQ906742.1	100	7	0	0	12	18	37	31	6.5	14.4
sequence_212	NG_067644.1	100	8	0	0	12	19	17	24	1.6	16.4
sequence_212	NG_067644.1	100	8	0	0	5	12	524	531	1.6	16.4
sequence_212	NG_067644.1	100	7	0	0	3	9	129	135	6.5	14.4
sequence_212	NG_067644.1	100	7	0	0	2	8	400	394	6.5	14.4
sequence_212	NG_067644.1	100	7	0	0	3	9	735	729	6.5	14.4
sequence_212	KC584361.1	100	7	0	0	13	19	550	556	6.5	14.4
sequence_212	KC584361.1	100	7	0	0	15	21	768	762	6.5	14.4
sequence_212	HQ906761.1	100	7	0	0	11	17	197	191	6.5	14.4
sequence_212	HQ906717.1	100	7	0	0	12	18	426	420	6.5	14.4
sequence_212	HQ906717.1	100	7	0	0	15	21	854	860	6.5	14.4
sequence_212	KC584486.1	100	7	0	0	15	21	494	488	6.5	14.4
sequence_212	MH866103.1	100	7	0	0	13	19	580	586	6.5	14.4
sequence_212	MH866103.1	100	7	0	0	15	21	798	792	6.5	14.4
sequence_213	HQ906742.1	100	8	0	0	10	17	1055	1048	1.6	16.4
sequence_213	HQ906742.1	100	7	0	0	11	17	37	31	6.5	14.4
sequence_213	NG_067644.1	100	8	0	0	11	18	17	24	1.6	16.4
sequence_213	NG_067644.1	100	8	0	0	4	11	524	531	1.6	16.4
sequence_213	NG_067644.1	100	7	0	0	1	7	400	394	6.5	14.4
sequence_213	NG_067644.1	100	7	0	0	2	8	735	729	6.5	14.4
sequence_213	NG_067644.1	100	7	0	0	2	8	129	135	6.5	14.4
sequence_213	KC584361.1	100	7	0	0	14	20	768	762	6.5	14.4
sequence_213	KC584361.1	100	7	0	0	12	18	550	556	6.5	14.4
sequence_213	HQ906761.1	100	7	0	0	10	16	197	191	6.5	14.4
sequence_213	HQ906761.1	100	7	0	0	15	21	834	828	6.5	14.4
sequence_213	HQ906717.1	100	7	0	0	11	17	426	420	6.5	14.4
sequence_213	HQ906717.1	100	7	0	0	14	20	854	860	6.5	14.4
sequence_213	KC584486.1	100	7	0	0	14	20	494	488	6.5	14.4
sequence_213	MH866103.1	100	7	0	0	14	20	798	792	6.5	14.4
sequence_213	MH866103.1	100	7	0	0	12	18	580	586	6.5	14.4
sequence_214	HQ906742.1	100	8	0	0	9	16	1055	1048	1.6	16.4
sequence_214	HQ906742.1	100	7	0	0	10	16	37	31	6.5	14.4
sequence_214	NG_067644.1	100	8	0	0	10	17	17	24	1.6	16.4
sequence_214	NG_067644.1	100	8	0	0	3	10	524	531	1.6	16.4
sequence_214	NG_067644.1	100	7	0	0	1	7	129	135	6.5	14.4
sequence_214	NG_067644.1	100	7	0	0	1	7	735	729	6.5	14.4
sequence_214	KC584361.1	100	7	0	0	11	17	550	556	6.5	14.4
sequence_214	KC584361.1	100	7	0	0	13	19	768	762	6.5	14.4
sequence_214	HQ906761.1	100	7	0	0	9	15	197	191	6.5	14.4
sequence_214	HQ906761.1	100	7	0	0	14	20	834	828	6.5	14.4
sequence_214	HQ906761.1	100	7	0	0	15	21	928	922	6.5	14.4
sequence_214	HQ906717.1	100	7	0	0	10	16	426	420	6.5	14.4
sequence_214	HQ906717.1	100	7	0	0	13	19	854	860	6.5	14.4
sequence_214	KC584486.1	100	7	0	0	13	19	494	488	6.5	14.4
sequence_214	FJ266514.1	100	7	0	0	15	21	270	276	6.5	14.4
sequence_214	MH866103.1	100	7	0	0	11	17	580	586	6.5	14.4
sequence_214	MH866103.1	100	7	0	0	13	19	798	792	6.5	14.4
sequence_215	HQ906742.1	100	8	0	0	8	15	1055	1048	1.6	16.4
sequence_215	HQ906742.1	100	7	0	0	9	15	37	31	6.5	14.4
sequence_215	NG_067644.1	100	8	0	0	9	16	17	24	1.6	16.4
sequence_215	NG_067644.1	100	8	0	0	2	9	524	531	1.6	16.4
sequence_215	FJ266514.1	100	8	0	0	14	21	270	277	1.6	16.4
sequence_215	EU684148.1	100	7	0	0	15	21	268	274	6.5	14.4
sequence_215	KC584361.1	100	7	0	0	10	16	550	556	6.5	14.4
sequence_215	KC584361.1	100	7	0	0	12	18	768	762	6.5	14.4
sequence_215	HQ906761.1	100	7	0	0	8	14	197	191	6.5	14.4
sequence_215	HQ906761.1	100	7	0	0	13	19	834	828	6.5	14.4
sequence_215	HQ906761.1	100	7	0	0	14	20	928	922	6.5	14.4
sequence_215	HQ906717.1	100	7	0	0	9	15	426	420	6.5	14.4
sequence_215	HQ906717.1	100	7	0	0	12	18	854	860	6.5	14.4
sequence_215	KC584486.1	100	7	0	0	12	18	494	488	6.5	14.4
sequence_215	MH866103.1	100	7	0	0	10	16	580	586	6.5	14.4
sequence_215	MH866103.1	100	7	0	0	12	18	798	792	6.5	14.4
sequence_216	HQ906742.1	100	8	0	0	7	14	1055	1048	1.6	16.4
sequence_216	HQ906742.1	100	7	0	0	8	14	37	31	6.5	14.4
sequence_216	NG_067644.1	100	8	0	0	8	15	17	24	1.6	16.4
sequence_216	NG_067644.1	100	8	0	0	1	8	524	531	1.6	16.4
sequence_216	FJ266514.1	100	8	0	0	13	20	270	277	1.6	16.4
sequence_216	EU684148.1	100	7	0	0	14	20	268	274	6.5	14.4
sequence_216	KC584361.1	100	7	0	0	9	15	550	556	6.5	14.4
sequence_216	KC584361.1	100	7	0	0	11	17	768	762	6.5	14.4
sequence_216	HQ906761.1	100	7	0	0	7	13	197	191	6.5	14.4
sequence_216	HQ906761.1	100	7	0	0	12	18	834	828	6.5	14.4
sequence_216	HQ906761.1	100	7	0	0	13	19	928	922	6.5	14.4
sequence_216	HQ906717.1	100	7	0	0	15	21	209	203	6.5	14.4
sequence_216	HQ906717.1	100	7	0	0	8	14	426	420	6.5	14.4
sequence_216	HQ906717.1	100	7	0	0	11	17	854	860	6.5	14.4
sequence_216	KC584486.1	100	7	0	0	11	17	494	488	6.5	14.4
sequence_216	MH866103.1	100	7	0	0	9	15	580	586	6.5	14.4
sequence_216	MH866103.1	100	7	0	0	11	17	798	792	6.5	14.4
sequence_217	HQ906742.1	100	8	0	0	6	13	1055	1048	1.6	16.4
sequence_217	HQ906742.1	100	7	0	0	7	13	37	31	6.5	14.4
sequence_217	NG_067644.1	100	8	0	0	7	14	17	24	1.6	16.4
sequence_217	NG_067644.1	100	7	0	0	1	7	525	531	6.5	14.4
sequence_217	HQ906717.1	100	8	0	0	14	21	209	202	1.6	16.4
sequence_217	HQ906717.1	100	7	0	0	7	13	426	420	6.5	14.4
sequence_217	HQ906717.1	100	7	0	0	10	16	854	860	6.5	14.4
sequence_217	FJ266514.1	100	8	0	0	12	19	270	277	1.6	16.4
sequence_217	EU684148.1	100	7	0	0	13	19	268	274	6.5	14.4
sequence_217	KC584361.1	100	7	0	0	15	21	268	262	6.5	14.4
sequence_217	KC584361.1	100	7	0	0	8	14	550	556	6.5	14.4
sequence_217	KC584361.1	100	7	0	0	10	16	768	762	6.5	14.4
sequence_217	HQ906761.1	100	7	0	0	6	12	197	191	6.5	14.4
sequence_217	HQ906761.1	100	7	0	0	11	17	834	828	6.5	14.4
sequence_217	HQ906761.1	100	7	0	0	12	18	928	922	6.5	14.4
sequence_217	KC584486.1	100	7	0	0	10	16	494	488	6.5	14.4
sequence_217	MH866103.1	100	7	0	0	15	21	298	292	6.5	14.4
sequence_217	MH866103.1	100	7	0	0	8	14	580	586	6.5	14.4
sequence_217	MH866103.1	100	7	0	0	10	16	798	792	6.5	14.4
sequence_218	HQ906742.1	100	8	0	0	5	12	1055	1048	1.6	16.4
sequence_218	HQ906742.1	100	7	0	0	6	12	37	31	6.5	14.4
sequence_218	NG_067644.1	100	8	0	0	6	13	17	24	1.6	16.4
sequence_218	KC584361.1	100	8	0	0	14	21	268	261	1.6	16.4
sequence_218	KC584361.1	100	7	0	0	7	13	550	556	6.5	14.4
sequence_218	KC584361.1	100	7	0	0	9	15	768	762	6.5	14.4
sequence_218	KC584361.1	100	7	0	0	15	21	771	765	6.5	14.4
sequence_218	HQ906717.1	100	8	0	0	13	20	209	202	1.6	16.4
sequence_218	HQ906717.1	100	7	0	0	6	12	426	420	6.5	14.4
sequence_218	HQ906717.1	100	7	0	0	15	21	509	503	6.5	14.4
sequence_218	HQ906717.1	100	7	0	0	9	15	854	860	6.5	14.4
sequence_218	FJ266514.1	100	8	0	0	11	18	270	277	1.6	16.4
sequence_218	MH866103.1	100	8	0	0	14	21	298	291	1.6	16.4
sequence_218	MH866103.1	100	7	0	0	7	13	580	586	6.5	14.4
sequence_218	MH866103.1	100	7	0	0	9	15	798	792	6.5	14.4
sequence_218	MH866103.1	100	7	0	0	15	21	801	795	6.5	14.4
sequence_218	EU684148.1	100	7	0	0	12	18	268	274	6.5	14.4
sequence_218	HQ906761.1	100	7	0	0	5	11	197	191	6.5	14.4
sequence_218	HQ906761.1	100	7	0	0	10	16	834	828	6.5	14.4
sequence_218	HQ906761.1	100	7	0	0	11	17	928	922	6.5	14.4
sequence_218	KC584486.1	100	7	0	0	9	15	494	488	6.5	14.4
sequence_219	HQ906742.1	100	8	0	0	4	11	1055	1048	1.6	16.4
sequence_219	HQ906742.1	100	7	0	0	5	11	37	31	6.5	14.4
sequence_219	NG_067644.1	100	8	0	0	5	12	17	24	1.6	16.4
sequence_219	KC584361.1	100	8	0	0	13	20	268	261	1.6	16.4
sequence_219	KC584361.1	100	8	0	0	14	21	771	764	1.6	16.4
sequence_219	KC584361.1	100	7	0	0	15	21	54	60	6.5	14.4
sequence_219	KC584361.1	100	7	0	0	15	21	368	362	6.5	14.4
sequence_219	KC584361.1	100	7	0	0	6	12	550	556	6.5	14.4
sequence_219	KC584361.1	100	7	0	0	8	14	768	762	6.5	14.4
sequence_219	HQ906717.1	100	8	0	0	12	19	209	202	1.6	16.4
sequence_219	HQ906717.1	100	7	0	0	5	11	426	420	6.5	14.4
sequence_219	HQ906717.1	100	7	0	0	14	20	509	503	6.5	14.4
sequence_219	HQ906717.1	100	7	0	0	8	14	854	860	6.5	14.4
sequence_219	FJ266514.1	100	8	0	0	10	17	270	277	1.6	16.4
sequence_219	MH866103.1	100	8	0	0	13	20	298	291	1.6	16.4
sequence_219	MH866103.1	100	8	0	0	14	21	801	794	1.6	16.4
sequence_219	MH866103.1	100	7	0	0	15	21	84	90	6.5	14.4
sequence_219	MH866103.1	100	7	0	0	15	21	398	392	6.5	14.4
sequence_219	MH866103.1	100	7	0	0	6	12	580	586	6.5	14.4
sequence_219	MH866103.1	100	7	0	0	8	14	798	792	6.5	14.4
sequence_219	EU684148.1	100	7	0	0	11	17	268	274	6.5	14.4
sequence_219	HQ906761.1	100	7	0	0	4	10	197	191	6.5	14.4
sequence_219	HQ906761.1	100	7	0	0	9	15	834	828	6.5	14.4
sequence_219	HQ906761.1	100	7	0	0	10	16	928	922	6.5	14.4
sequence_219	KC584486.1	100	7	0	0	8	14	494	488	6.5	14.4
sequence_22	KC584361.1	100	10	0	0	8	17	239	248	0.1	20.3
sequence_22	KC584361.1	100	9	0	0	13	21	591	599	0.41	18.3
sequence_22	MH866103.1	100	10	0	0	8	17	269	278	0.1	20.3
sequence_22	MH866103.1	100	9	0	0	13	21	621	629	0.41	18.3
sequence_22	HQ906717.1	100	9	0	0	3	11	415	407	0.41	18.3
sequence_22	HQ906717.1	100	8	0	0	5	12	213	206	1.6	16.4
sequence_22	HQ906717.1	100	8	0	0	6	13	221	214	1.6	16.4
sequence_22	EU684148.1	100	8	0	0	2	9	132	125	1.6	16.4
sequence_22	EU684148.1	100	7	0	0	14	20	370	376	6.5	14.4
sequence_22	FJ266514.1	100	8	0	0	2	9	135	128	1.6	16.4
sequence_22	FJ266514.1	100	7	0	0	14	20	373	379	6.5	14.4
sequence_22	HQ906742.1	100	7	0	0	2	8	568	562	6.5	14.4
sequence_22	HQ906742.1	100	7	0	0	9	15	677	671	6.5	14.4
sequence_22	HQ906742.1	100	7	0	0	9	15	680	674	6.5	14.4
sequence_22	HQ906742.1	100	7	0	0	4	10	1013	1019	6.5	14.4
sequence_22	NG_067644.1	100	7	0	0	2	8	321	315	6.5	14.4
sequence_22	FJ266488.1	100	7	0	0	4	10	524	518	6.5	14.4
sequence_22	HQ906761.1	100	7	0	0	13	19	152	158	6.5	14.4
sequence_22	KC584486.1	100	7	0	0	3	9	144	150	6.5	14.4
sequence_220	HQ906742.1	100	8	0	0	3	10	1055	1048	1.6	16.4
sequence_220	HQ906742.1	100	7	0	0	4	10	37	31	6.5	14.4
sequence_220	NG_067644.1	100	8	0	0	4	11	17	24	1.6	16.4
sequence_220	KC584361.1	100	8	0	0	14	21	54	61	1.6	16.4
sequence_220	KC584361.1	100	8	0	0	12	19	268	261	1.6	16.4
sequence_220	KC584361.1	100	8	0	0	13	20	771	764	1.6	16.4
sequence_220	KC584361.1	100	7	0	0	14	20	368	362	6.5	14.4
sequence_220	KC584361.1	100	7	0	0	5	11	550	556	6.5	14.4
sequence_220	KC584361.1	100	7	0	0	7	13	768	762	6.5	14.4
sequence_220	HQ906717.1	100	8	0	0	11	18	209	202	1.6	16.4
sequence_220	HQ906717.1	100	7	0	0	4	10	426	420	6.5	14.4
sequence_220	HQ906717.1	100	7	0	0	13	19	509	503	6.5	14.4
sequence_220	HQ906717.1	100	7	0	0	7	13	854	860	6.5	14.4
sequence_220	FJ266514.1	100	8	0	0	9	16	270	277	1.6	16.4
sequence_220	MH866103.1	100	8	0	0	14	21	84	91	1.6	16.4
sequence_220	MH866103.1	100	8	0	0	12	19	298	291	1.6	16.4
sequence_220	MH866103.1	100	8	0	0	13	20	801	794	1.6	16.4
sequence_220	MH866103.1	100	7	0	0	14	20	398	392	6.5	14.4
sequence_220	MH866103.1	100	7	0	0	5	11	580	586	6.5	14.4
sequence_220	MH866103.1	100	7	0	0	7	13	798	792	6.5	14.4
sequence_220	EU684148.1	100	7	0	0	10	16	268	274	6.5	14.4
sequence_220	HQ906761.1	100	7	0	0	3	9	197	191	6.5	14.4
sequence_220	HQ906761.1	100	7	0	0	8	14	834	828	6.5	14.4
sequence_220	HQ906761.1	100	7	0	0	9	15	928	922	6.5	14.4
sequence_220	KC584486.1	100	7	0	0	7	13	494	488	6.5	14.4
sequence_221	HQ906742.1	100	8	0	0	2	9	1055	1048	1.6	16.4
sequence_221	HQ906742.1	100	7	0	0	3	9	37	31	6.5	14.4
sequence_221	NG_067644.1	100	8	0	0	3	10	17	24	1.6	16.4
sequence_221	KC584361.1	100	8	0	0	13	20	54	61	1.6	16.4
sequence_221	KC584361.1	100	8	0	0	11	18	268	261	1.6	16.4
sequence_221	KC584361.1	100	8	0	0	12	19	771	764	1.6	16.4
sequence_221	KC584361.1	100	7	0	0	13	19	368	362	6.5	14.4
sequence_221	KC584361.1	100	7	0	0	4	10	550	556	6.5	14.4
sequence_221	KC584361.1	100	7	0	0	6	12	768	762	6.5	14.4
sequence_221	HQ906717.1	100	8	0	0	10	17	209	202	1.6	16.4
sequence_221	HQ906717.1	100	7	0	0	3	9	426	420	6.5	14.4
sequence_221	HQ906717.1	100	7	0	0	12	18	509	503	6.5	14.4
sequence_221	HQ906717.1	100	7	0	0	6	12	854	860	6.5	14.4
sequence_221	FJ266514.1	100	8	0	0	8	15	270	277	1.6	16.4
sequence_221	MH866103.1	100	8	0	0	13	20	84	91	1.6	16.4
sequence_221	MH866103.1	100	8	0	0	11	18	298	291	1.6	16.4
sequence_221	MH866103.1	100	8	0	0	12	19	801	794	1.6	16.4
sequence_221	MH866103.1	100	7	0	0	13	19	398	392	6.5	14.4
sequence_221	MH866103.1	100	7	0	0	4	10	580	586	6.5	14.4
sequence_221	MH866103.1	100	7	0	0	6	12	798	792	6.5	14.4
sequence_221	EU684148.1	100	7	0	0	9	15	268	274	6.5	14.4
sequence_221	KC584175.1	100	7	0	0	15	21	475	469	6.5	14.4
sequence_221	EU684152.1	100	7	0	0	15	21	475	469	6.5	14.4
sequence_221	HQ906761.1	100	7	0	0	2	8	197	191	6.5	14.4
sequence_221	HQ906761.1	100	7	0	0	7	13	834	828	6.5	14.4
sequence_221	HQ906761.1	100	7	0	0	8	14	928	922	6.5	14.4
sequence_221	KC584486.1	100	7	0	0	6	12	494	488	6.5	14.4
sequence_221	FJ266499.1	100	7	0	0	15	21	475	469	6.5	14.4
sequence_222	NG_067644.1	92.308	13	1	0	9	21	324	312	0.41	18.3
sequence_222	NG_067644.1	100	8	0	0	2	9	17	24	1.6	16.4
sequence_222	HQ906742.1	100	8	0	0	1	8	1055	1048	1.6	16.4
sequence_222	HQ906742.1	100	7	0	0	2	8	37	31	6.5	14.4
sequence_222	KC584361.1	100	8	0	0	10	17	268	261	1.6	16.4
sequence_222	KC584361.1	100	8	0	0	11	18	771	764	1.6	16.4
sequence_222	KC584361.1	100	8	0	0	12	19	54	61	1.6	16.4
sequence_222	KC584361.1	100	7	0	0	12	18	368	362	6.5	14.4
sequence_222	KC584361.1	100	7	0	0	5	11	768	762	6.5	14.4
sequence_222	KC584361.1	100	7	0	0	3	9	550	556	6.5	14.4
sequence_222	HQ906717.1	100	8	0	0	9	16	209	202	1.6	16.4
sequence_222	HQ906717.1	100	7	0	0	2	8	426	420	6.5	14.4
sequence_222	HQ906717.1	100	7	0	0	11	17	509	503	6.5	14.4
sequence_222	HQ906717.1	100	7	0	0	5	11	854	860	6.5	14.4
sequence_222	MH866103.1	100	8	0	0	10	17	298	291	1.6	16.4
sequence_222	MH866103.1	100	8	0	0	11	18	801	794	1.6	16.4
sequence_222	MH866103.1	100	8	0	0	12	19	84	91	1.6	16.4
sequence_222	MH866103.1	100	7	0	0	12	18	398	392	6.5	14.4
sequence_222	MH866103.1	100	7	0	0	5	11	798	792	6.5	14.4
sequence_222	MH866103.1	100	7	0	0	3	9	580	586	6.5	14.4
sequence_222	FJ266514.1	100	8	0	0	7	14	270	277	1.6	16.4
sequence_222	KC584175.1	100	7	0	0	14	20	475	469	6.5	14.4
sequence_222	EU684152.1	100	7	0	0	14	20	475	469	6.5	14.4
sequence_222	HQ906761.1	100	7	0	0	1	7	197	191	6.5	14.4
sequence_222	HQ906761.1	100	7	0	0	6	12	834	828	6.5	14.4
sequence_222	HQ906761.1	100	7	0	0	7	13	928	922	6.5	14.4
sequence_222	KC584486.1	100	7	0	0	5	11	494	488	6.5	14.4
sequence_222	FJ266499.1	100	7	0	0	14	20	475	469	6.5	14.4
[truncated: 3,853 more rows]

## Sheet: Table S6
Table S6: BLAST Results of 21-bp Fragments Derived from a 398-bp dsRNA against the T. harzianum RefSeq (Reference RNA Sequence Database, taxid:5544))
query acc.ver	subject acc.ver	% identity	alignment length	mismatches,	gap opens	q. start	q. end	s. start	s. end	evalue	bit score
sequence_1	353	100	13	0	0	2	14	368	380	2.4	26.3
sequence_1	XM_024922015.1	100	13	0	0	9	21	1534	1546	2.4	26.3
sequence_1	OM471990.1	100	13	0	0	1	13	132	120	2.4	26.3
sequence_1	OM471990.1	100	9	0	0	11	19	640	648	582	18.3
sequence_1	OR633229.1	100	12	0	0	1	12	3806	3817	9.4	24.3
sequence_1	OR633229.1	92.308	13	1	0	7	19	2553	2541	582	18.3
sequence_1	OR633229.1	100	9	0	0	11	19	4485	4493	582	18.3
sequence_1	OR633229.1	100	9	0	0	2	10	9745	9737	582	18.3
sequence_1	OR633229.1	100	9	0	0	3	11	24491	24499	582	18.3
sequence_1	XM_024914855.1	100	12	0	0	10	21	2897	2886	9.4	24.3
sequence_1	XM_024912299.1	100	12	0	0	3	14	3169	3180	9.4	24.3
sequence_1	XM_024922847.1	100	12	0	0	1	12	1484	1495	9.4	24.3
sequence_1	XM_024913328.1	100	12	0	0	10	21	459	448	9.4	24.3
sequence_1	XM_024916351.1	100	12	0	0	8	19	1471	1460	9.4	24.3
sequence_1	XM_024916351.1	100	9	0	0	1	9	1457	1465	582	18.3
sequence_1	XM_024913656.1	100	12	0	0	4	15	90	79	9.4	24.3
sequence_1	XM_024912414.1	100	12	0	0	1	12	482	471	9.4	24.3
sequence_1	XM_024913957.1	100	12	0	0	2	13	1116	1127	9.4	24.3
sequence_1	XM_024923630.1	100	12	0	0	5	16	226	215	9.4	24.3
sequence_1	XM_024911855.1	100	12	0	0	6	17	1369	1358	9.4	24.3
sequence_1	XM_024911855.1	100	9	0	0	9	17	1355	1363	582	18.3
sequence_1	OR633214.1	100	12	0	0	5	16	73771	73760	9.4	24.3
sequence_1	OR633214.1	100	10	0	0	3	12	55449	55458	147	20.3
sequence_1	OR633214.1	100	10	0	0	6	15	86344	86353	147	20.3
sequence_1	OR633214.1	100	9	0	0	4	12	11745	11753	582	18.3
sequence_1	OR633214.1	100	9	0	0	1	9	30786	30778	582	18.3
sequence_1	OR633214.1	100	9	0	0	2	10	37071	37079	582	18.3
sequence_1	OR633214.1	100	9	0	0	8	16	43709	43701	582	18.3
sequence_1	OR633214.1	100	9	0	0	3	11	60880	60888	582	18.3
sequence_1	OR633214.1	100	9	0	0	8	16	67084	67092	582	18.3
sequence_1	OR633214.1	100	9	0	0	1	9	84476	84468	582	18.3
sequence_1	OR633214.1	100	9	0	0	1	9	84592	84584	582	18.3
sequence_1	OR633214.1	100	9	0	0	12	20	90392	90400	582	18.3
sequence_1	XM_024919284.1	100	12	0	0	5	16	1631	1620	9.4	24.3
sequence_1	XM_024924522.1	100	12	0	0	1	12	536	525	9.4	24.3
sequence_1	XM_024924456.1	100	12	0	0	3	14	1162	1173	9.4	24.3
sequence_1	XM_024917347.1	100	12	0	0	1	12	881	870	9.4	24.3
sequence_1	XM_024924876.1	100	12	0	0	10	21	1106	1117	9.4	24.3
sequence_1	XM_024918718.1	100	12	0	0	1	12	571	582	9.4	24.3
sequence_1	XM_024918718.1	100	9	0	0	11	19	1250	1258	582	18.3
sequence_1	XM_024914785.1	100	12	0	0	2	13	1071	1082	9.4	24.3
sequence_1	MW267355.1	100	11	0	0	1	11	622	612	37	22.3
sequence_1	MW267355.1	100	9	0	0	11	19	1130	1138	582	18.3
sequence_1	MW267364.1	100	11	0	0	1	11	618	608	37	22.3
sequence_1	MW267364.1	100	9	0	0	11	19	1126	1134	582	18.3
sequence_1	MW267399.1	100	11	0	0	1	11	591	581	37	22.3
sequence_1	MW267399.1	100	9	0	0	11	19	1099	1107	582	18.3
sequence_1	MW267352.1	100	11	0	0	1	11	622	612	37	22.3
sequence_1	MW267352.1	100	9	0	0	11	19	1130	1138	582	18.3
sequence_1	MW267414.1	100	11	0	0	1	11	642	632	37	22.3
sequence_1	MW267414.1	100	9	0	0	11	19	1150	1158	582	18.3
sequence_1	MW267348.1	100	11	0	0	1	11	619	609	37	22.3
sequence_1	MW267348.1	100	9	0	0	11	19	1127	1135	582	18.3
sequence_1	MW267349.1	100	11	0	0	1	11	618	608	37	22.3
sequence_1	MW267349.1	100	9	0	0	11	19	1126	1134	582	18.3
sequence_1	MW267420.1	100	11	0	0	1	11	641	631	37	22.3
sequence_1	MW267420.1	100	9	0	0	11	19	1149	1157	582	18.3
sequence_1	MW267365.1	100	11	0	0	1	11	619	609	37	22.3
sequence_1	MW267365.1	100	9	0	0	11	19	1127	1135	582	18.3
sequence_1	MW267345.1	100	11	0	0	1	11	619	609	37	22.3
sequence_1	MW267345.1	100	9	0	0	11	19	1127	1135	582	18.3
sequence_1	MW267412.1	100	11	0	0	1	11	622	612	37	22.3
sequence_1	MW267412.1	100	9	0	0	11	19	1130	1138	582	18.3
sequence_1	MW267366.1	100	11	0	0	1	11	622	612	37	22.3
sequence_1	MW267366.1	100	9	0	0	11	19	1130	1138	582	18.3
sequence_1	MW267379.1	100	11	0	0	1	11	622	612	37	22.3
sequence_1	MW267379.1	100	9	0	0	11	19	1130	1138	582	18.3
sequence_1	MW267377.1	100	11	0	0	1	11	628	618	37	22.3
sequence_1	MW267377.1	100	9	0	0	11	19	1136	1144	582	18.3
sequence_1	MW267413.1	100	11	0	0	1	11	640	630	37	22.3
sequence_1	MW267413.1	100	9	0	0	11	19	1148	1156	582	18.3
sequence_1	MW267402.1	100	11	0	0	1	11	619	609	37	22.3
sequence_1	MW267402.1	100	9	0	0	11	19	1127	1135	582	18.3
sequence_1	ON010775.1	100	11	0	0	1	11	641	631	37	22.3
sequence_1	ON010775.1	100	9	0	0	11	19	1149	1157	582	18.3
sequence_1	MW267404.1	100	11	0	0	1	11	619	609	37	22.3
sequence_1	MW267404.1	100	9	0	0	11	19	1127	1135	582	18.3
sequence_1	OR633219.1	100	11	0	0	9	19	40616	40606	37	22.3
sequence_1	OR633219.1	100	9	0	0	5	13	5830	5838	582	18.3
sequence_1	OR633219.1	100	9	0	0	13	21	28861	28869	582	18.3
sequence_1	OR633219.1	100	9	0	0	13	21	46637	46629	582	18.3
sequence_1	OR633219.1	100	9	0	0	1	9	78863	78871	582	18.3
sequence_1	OR633219.1	100	9	0	0	2	10	80492	80484	582	18.3
sequence_1	OR633219.1	100	9	0	0	9	17	81025	81033	582	18.3
sequence_1	MW267327.1	100	11	0	0	1	11	622	612	37	22.3
sequence_1	MW267327.1	100	9	0	0	11	19	1130	1138	582	18.3
sequence_1	MW267431.1	100	11	0	0	1	11	619	609	37	22.3
sequence_1	MW267431.1	100	9	0	0	11	19	1127	1135	582	18.3
sequence_1	MW267389.1	100	11	0	0	1	11	621	611	37	22.3
sequence_1	MW267389.1	100	9	0	0	11	19	1129	1137	582	18.3
sequence_1	MW267388.1	100	11	0	0	1	11	641	631	37	22.3
sequence_1	MW267388.1	100	9	0	0	11	19	1149	1157	582	18.3
sequence_1	MW325730.1	100	11	0	0	1	11	618	608	37	22.3
sequence_1	MW325730.1	100	9	0	0	11	19	1126	1134	582	18.3
sequence_1	MW267430.1	100	11	0	0	1	11	620	610	37	22.3
sequence_1	MW267430.1	100	9	0	0	11	19	1128	1136	582	18.3
sequence_1	MW267363.1	100	11	0	0	1	11	618	608	37	22.3
sequence_1	MW267363.1	100	9	0	0	11	19	1126	1134	582	18.3
sequence_1	MW267429.1	100	11	0	0	1	11	618	608	37	22.3
sequence_1	MW267429.1	100	9	0	0	11	19	1126	1134	582	18.3
sequence_1	MW267391.1	100	11	0	0	1	11	639	629	37	22.3
sequence_1	MW267391.1	100	9	0	0	11	19	1147	1155	582	18.3
sequence_1	MW267400.1	100	11	0	0	1	11	619	609	37	22.3
sequence_1	MW267400.1	100	9	0	0	11	19	1127	1135	582	18.3
sequence_1	MW267367.1	100	11	0	0	1	11	619	609	37	22.3
sequence_1	MW267367.1	100	9	0	0	11	19	1127	1135	582	18.3
sequence_1	ON010772.1	100	11	0	0	1	11	641	631	37	22.3
sequence_1	ON010772.1	100	9	0	0	11	19	1149	1157	582	18.3
sequence_1	MW267342.1	100	11	0	0	1	11	622	612	37	22.3
sequence_1	MW267342.1	100	9	0	0	11	19	1130	1138	582	18.3
sequence_1	MW267416.1	100	11	0	0	1	11	622	612	37	22.3
sequence_1	MW267416.1	100	9	0	0	11	19	1130	1138	582	18.3
sequence_1	MW267353.1	100	11	0	0	1	11	622	612	37	22.3
sequence_1	MW267353.1	100	9	0	0	11	19	1130	1138	582	18.3
sequence_1	MW267360.1	100	11	0	0	1	11	622	612	37	22.3
sequence_1	MW267360.1	100	9	0	0	11	19	1130	1138	582	18.3
sequence_1	MW267409.1	100	11	0	0	1	11	619	609	37	22.3
sequence_1	MW267409.1	100	9	0	0	11	19	1127	1135	582	18.3
sequence_1	MW267382.1	100	11	0	0	1	11	622	612	37	22.3
sequence_1	MW267382.1	100	9	0	0	11	19	1130	1138	582	18.3
sequence_1	MW267351.1	100	11	0	0	1	11	622	612	37	22.3
sequence_1	MW267351.1	100	9	0	0	11	19	1130	1138	582	18.3
sequence_1	MW267378.1	100	11	0	0	1	11	622	612	37	22.3
sequence_1	MW267378.1	100	9	0	0	11	19	1130	1138	582	18.3
sequence_1	MW267325.1	100	11	0	0	1	11	622	612	37	22.3
sequence_1	MW267325.1	100	9	0	0	11	19	1130	1138	582	18.3
sequence_1	MW267326.1	100	11	0	0	1	11	633	623	37	22.3
sequence_1	MW267326.1	100	9	0	0	11	19	1141	1149	582	18.3
sequence_1	MW267383.1	100	11	0	0	1	11	622	612	37	22.3
sequence_1	MW267383.1	100	9	0	0	11	19	1130	1138	582	18.3
sequence_1	OQ525914.1	100	11	0	0	1	11	485	475	37	22.3
sequence_1	MW267344.1	100	11	0	0	1	11	622	612	37	22.3
sequence_1	MW267344.1	100	9	0	0	11	19	1130	1138	582	18.3
sequence_1	MW267403.1	100	11	0	0	1	11	622	612	37	22.3
sequence_1	MW267403.1	100	9	0	0	11	19	1130	1138	582	18.3
sequence_1	MW267359.1	100	11	0	0	1	11	619	609	37	22.3
sequence_1	MW267359.1	100	9	0	0	11	19	1127	1135	582	18.3
sequence_1	MW267372.1	100	11	0	0	1	11	622	612	37	22.3
sequence_1	MW267372.1	100	9	0	0	11	19	1130	1138	582	18.3
sequence_1	MW267328.1	100	11	0	0	1	11	623	613	37	22.3
sequence_1	MW267328.1	100	9	0	0	11	19	1131	1139	582	18.3
sequence_1	MZ157260.1	100	11	0	0	1	11	657	647	37	22.3
sequence_1	MZ157260.1	100	9	0	0	11	19	1165	1173	582	18.3
sequence_1	MW267369.1	100	11	0	0	1	11	622	612	37	22.3
sequence_1	MW267369.1	100	9	0	0	11	19	1130	1138	582	18.3
sequence_1	MW267395.1	100	11	0	0	1	11	619	609	37	22.3
sequence_1	MW267395.1	100	9	0	0	11	19	1127	1135	582	18.3
sequence_1	MW267336.1	100	11	0	0	1	11	622	612	37	22.3
sequence_1	MW267336.1	100	9	0	0	11	19	1130	1138	582	18.3
sequence_1	MW267424.1	100	11	0	0	1	11	622	612	37	22.3
sequence_1	MW267424.1	100	9	0	0	11	19	1130	1138	582	18.3
sequence_1	MW267323.1	100	11	0	0	1	11	622	612	37	22.3
sequence_1	MW267323.1	100	9	0	0	11	19	1130	1138	582	18.3
sequence_1	MW267354.1	100	11	0	0	1	11	622	612	37	22.3
sequence_1	MW267354.1	100	9	0	0	11	19	1130	1138	582	18.3
sequence_1	MW267410.1	100	11	0	0	1	11	622	612	37	22.3
sequence_1	MW267410.1	100	9	0	0	11	19	1130	1138	582	18.3
sequence_1	MW267428.1	100	11	0	0	1	11	622	612	37	22.3
sequence_1	MW267428.1	100	9	0	0	11	19	1130	1138	582	18.3
sequence_1	MW267384.1	100	11	0	0	1	11	622	612	37	22.3
sequence_1	MW267384.1	100	9	0	0	11	19	1130	1138	582	18.3
sequence_1	MW267390.1	100	11	0	0	1	11	622	612	37	22.3
sequence_1	MW267390.1	100	9	0	0	11	19	1130	1138	582	18.3
sequence_1	MW267324.1	100	11	0	0	1	11	622	612	37	22.3
sequence_1	MW267324.1	100	9	0	0	11	19	1130	1138	582	18.3
sequence_1	MW267397.1	100	11	0	0	1	11	639	629	37	22.3
sequence_1	MW267397.1	100	9	0	0	11	19	1147	1155	582	18.3
sequence_1	MW267406.1	100	11	0	0	1	11	620	610	37	22.3
sequence_1	MW267406.1	100	9	0	0	11	19	1128	1136	582	18.3
sequence_1	MW267346.1	100	11	0	0	1	11	622	612	37	22.3
sequence_1	MW267346.1	100	9	0	0	11	19	1130	1138	582	18.3
sequence_1	MW267337.1	100	11	0	0	1	11	622	612	37	22.3
sequence_1	MW267337.1	100	9	0	0	11	19	1130	1138	582	18.3
sequence_1	MW267330.1	100	11	0	0	1	11	622	612	37	22.3
sequence_1	MW267330.1	100	9	0	0	11	19	1130	1138	582	18.3
sequence_1	MW267341.1	100	11	0	0	1	11	619	609	37	22.3
sequence_1	MW267341.1	100	9	0	0	11	19	1127	1135	582	18.3
sequence_1	MW267393.1	100	11	0	0	1	11	628	618	37	22.3
sequence_1	MW267393.1	100	9	0	0	11	19	1136	1144	582	18.3
sequence_1	MW325729.1	100	11	0	0	1	11	618	608	37	22.3
sequence_1	MW325729.1	100	9	0	0	11	19	1126	1134	582	18.3
sequence_1	MW267357.1	100	11	0	0	1	11	622	612	37	22.3
sequence_1	MW267357.1	100	9	0	0	11	19	1130	1138	582	18.3
sequence_1	MW267419.1	100	11	0	0	1	11	600	590	37	22.3
sequence_1	MW267419.1	100	9	0	0	11	19	1108	1116	582	18.3
sequence_1	MW267422.1	100	11	0	0	1	11	619	609	37	22.3
sequence_1	MW267422.1	100	9	0	0	11	19	1127	1135	582	18.3
sequence_1	MW267415.1	100	11	0	0	1	11	622	612	37	22.3
sequence_1	MW267415.1	100	9	0	0	11	19	1130	1138	582	18.3
sequence_1	MW267427.1	100	11	0	0	1	11	622	612	37	22.3
sequence_1	MW267427.1	100	9	0	0	11	19	1130	1138	582	18.3
sequence_1	MW267350.1	100	11	0	0	1	11	622	612	37	22.3
sequence_1	MW267350.1	100	9	0	0	11	19	1130	1138	582	18.3
sequence_1	MW267331.1	100	11	0	0	1	11	641	631	37	22.3
sequence_1	MW267331.1	100	9	0	0	11	19	1149	1157	582	18.3
sequence_1	OR633217.1	100	11	0	0	2	12	33177	33167	37	22.3
sequence_1	OR633217.1	100	9	0	0	1	9	10065	10073	582	18.3
sequence_1	OR633217.1	100	9	0	0	3	11	15970	15962	582	18.3
sequence_1	OR633217.1	100	9	0	0	2	10	35504	35512	582	18.3
sequence_1	OR633217.1	100	9	0	0	10	18	38969	38961	582	18.3
sequence_1	OR633217.1	100	9	0	0	10	18	45295	45287	582	18.3
sequence_1	MW267356.1	100	11	0	0	1	11	622	612	37	22.3
sequence_1	MW267356.1	100	9	0	0	11	19	1130	1138	582	18.3
sequence_1	MW267368.1	100	11	0	0	1	11	619	609	37	22.3
sequence_1	MW267368.1	100	9	0	0	11	19	1127	1135	582	18.3
sequence_10	XM_024922015.1	100	14	0	0	1	14	1535	1548	0.6	28.2
sequence_10	XM_024924876.1	100	14	0	0	1	14	1106	1119	0.6	28.2
sequence_10	XM_024916941.1	100	13	0	0	6	18	2026	2038	2.4	26.3
sequence_10	OR633233.1	100	13	0	0	6	18	48526	48538	2.4	26.3
sequence_10	OR633233.1	100	10	0	0	5	14	81499	81490	147	20.3
sequence_10	OR633233.1	100	9	0	0	5	13	57341	57349	582	18.3
sequence_10	XM_024921366.1	100	13	0	0	5	17	207	219	2.4	26.3
sequence_10	XM_024921366.1	100	10	0	0	8	17	413	404	147	20.3
sequence_10	XM_024914855.1	100	12	0	0	1	12	2897	2886	9.4	24.3
sequence_10	XM_024924664.1	100	12	0	0	10	21	549	538	9.4	24.3
sequence_10	XM_024913328.1	100	12	0	0	1	12	459	448	9.4	24.3
sequence_10	XM_024920485.1	100	12	0	0	6	17	2079	2068	9.4	24.3
sequence_10	XM_024920035.1	100	12	0	0	2	13	550	539	9.4	24.3
sequence_10	XM_024920035.1	100	10	0	0	12	21	1675	1666	147	20.3
sequence_10	XM_024917201.1	100	12	0	0	10	21	2544	2533	9.4	24.3
sequence_10	XM_024917201.1	100	10	0	0	7	16	2271	2262	147	20.3
sequence_10	XM_024922408.1	100	12	0	0	5	16	1657	1646	9.4	24.3
sequence_10	EU747839.1	100	12	0	0	4	15	1814	1803	9.4	24.3
sequence_10	EU747839.1	100	9	0	0	13	21	2175	2183	582	18.3
sequence_10	XM_024914522.1	100	12	0	0	9	20	1457	1446	9.4	24.3
sequence_10	OR633212.1	100	12	0	0	8	19	50763	50752	9.4	24.3
sequence_10	OR633212.1	100	11	0	0	9	19	38765	38775	37	22.3
sequence_10	XM_024918581.1	100	12	0	0	3	14	2554	2543	9.4	24.3
sequence_10	XM_024923009.1	100	12	0	0	8	19	1301	1290	9.4	24.3
sequence_10	XM_024923009.1	100	9	0	0	3	11	405	397	582	18.3
sequence_10	XM_024925159.1	100	12	0	0	4	15	736	747	9.4	24.3
sequence_10	KC403941.1	100	12	0	0	4	15	33	44	9.4	24.3
sequence_10	KC403941.1	100	9	0	0	9	17	98	90	582	18.3
sequence_10	DQ071423.1	100	12	0	0	4	15	971	982	9.4	24.3
sequence_10	XM_024914688.1	100	12	0	0	4	15	2396	2407	9.4	24.3
sequence_10	XM_024914273.1	100	12	0	0	5	16	1970	1981	9.4	24.3
sequence_10	XM_024915730.1	100	12	0	0	3	14	406	417	9.4	24.3
sequence_10	XM_024918293.1	100	12	0	0	3	14	764	775	9.4	24.3
sequence_10	KM555250.1	93.333	15	1	0	6	20	99645	99631	37	22.3
sequence_10	KM555250.1	100	9	0	0	4	12	8124	8116	582	18.3
sequence_10	KM555250.1	100	9	0	0	5	13	45604	45596	582	18.3
sequence_10	KM555250.1	100	9	0	0	1	9	56577	56569	582	18.3
sequence_10	KM555250.1	100	9	0	0	7	15	80977	80969	582	18.3
sequence_10	KM555250.1	100	9	0	0	6	14	133158	133150	582	18.3
sequence_10	KM555250.1	100	9	0	0	9	17	29828	29836	582	18.3
sequence_10	KM555250.1	100	9	0	0	13	21	48513	48521	582	18.3
sequence_10	KM555250.1	100	9	0	0	13	21	53043	53051	582	18.3
sequence_10	KM555250.1	100	9	0	0	5	13	89274	89282	582	18.3
sequence_10	XM_024912289.1	100	11	0	0	3	13	1187	1177	37	22.3
sequence_10	XM_024917100.1	93.333	15	1	0	5	19	643	629	37	22.3
sequence_10	XM_024917629.1	100	11	0	0	11	21	1298	1288	37	22.3
sequence_10	OR633230.1	100	11	0	0	11	21	6413	6403	37	22.3
sequence_10	OR633230.1	100	10	0	0	4	13	49853	49862	147	20.3
sequence_10	OR633230.1	100	9	0	0	7	15	18203	18211	582	18.3
sequence_10	OR633230.1	100	9	0	0	6	14	72620	72628	582	18.3
sequence_10	XM_024924393.1	93.333	15	1	0	6	20	1303	1289	37	22.3
sequence_10	XM_024922335.1	100	11	0	0	10	20	836	826	37	22.3
sequence_10	XM_024922454.1	93.333	15	1	0	1	15	2599	2585	37	22.3
sequence_10	OR633219.1	93.333	15	1	0	1	15	40615	40601	37	22.3
sequence_10	OR633219.1	100	10	0	0	5	14	29102	29093	147	20.3
sequence_10	OR633219.1	100	9	0	0	4	12	46637	46629	582	18.3
sequence_10	OR633219.1	100	9	0	0	4	12	28861	28869	582	18.3
sequence_10	OR633219.1	100	9	0	0	13	21	76970	76978	582	18.3
sequence_10	XM_024916037.1	100	11	0	0	10	20	806	796	37	22.3
sequence_10	XM_024920401.1	100	11	0	0	4	14	526	516	37	22.3
sequence_10	XM_024919651.1	100	11	0	0	3	13	970	960	37	22.3
sequence_10	XM_024925076.1	100	11	0	0	7	17	1968	1958	37	22.3
sequence_10	XM_024911187.1	100	11	0	0	10	20	1400	1390	37	22.3
sequence_10	XM_024911187.1	100	9	0	0	7	15	1506	1514	582	18.3
sequence_10	XM_024923528.1	100	11	0	0	5	15	2031	2021	37	22.3
sequence_10	XM_024913115.1	100	11	0	0	8	18	1539	1529	37	22.3
sequence_10	XM_024921221.1	100	11	0	0	4	14	1453	1443	37	22.3
sequence_10	XM_024916525.1	100	11	0	0	5	15	1759	1749	37	22.3
sequence_10	XM_024916525.1	100	9	0	0	12	20	442	434	582	18.3
sequence_10	XM_024912269.1	100	11	0	0	8	18	1325	1315	37	22.3
sequence_10	XM_024915950.1	100	11	0	0	5	15	1767	1757	37	22.3
sequence_10	XM_024924875.1	100	11	0	0	5	15	444	434	37	22.3
sequence_10	XM_024913239.1	100	11	0	0	5	15	155	145	37	22.3
sequence_10	XM_024913084.1	100	11	0	0	7	17	546	536	37	22.3
sequence_10	XM_024916338.1	100	11	0	0	5	15	461	451	37	22.3
sequence_10	XM_024919442.1	100	11	0	0	11	21	734	724	37	22.3
sequence_10	XM_024924383.1	100	11	0	0	11	21	1802	1792	37	22.3
sequence_10	XM_024924383.1	100	9	0	0	13	21	2201	2209	582	18.3
sequence_10	XM_024920212.1	100	11	0	0	1	11	155	145	37	22.3
sequence_10	XM_024912813.1	100	11	0	0	1	11	2671	2661	37	22.3
sequence_10	XM_024915125.1	100	11	0	0	4	14	73	63	37	22.3
sequence_10	XM_024918507.1	100	11	0	0	5	15	518	508	37	22.3
sequence_10	XM_024912766.1	100	11	0	0	5	15	2620	2610	37	22.3
sequence_10	XM_024912766.1	100	10	0	0	7	16	1960	1969	147	20.3
sequence_10	OR633225.1	100	11	0	0	9	19	51764	51754	37	22.3
sequence_10	OR633225.1	100	10	0	0	12	21	41716	41707	147	20.3
sequence_10	OR633225.1	100	9	0	0	8	16	12392	12384	582	18.3
sequence_10	OR633225.1	100	9	0	0	13	21	14191	14183	582	18.3
sequence_10	OR633225.1	100	9	0	0	1	9	61751	61743	582	18.3
sequence_10	OR633225.1	100	9	0	0	12	20	78044	78036	582	18.3
sequence_10	XM_024916949.1	100	11	0	0	1	11	907	897	37	22.3
sequence_10	XM_024923675.1	100	11	0	0	11	21	331	341	37	22.3
sequence_10	XM_024917422.1	100	11	0	0	3	13	1276	1286	37	22.3
sequence_10	XM_024921263.1	100	11	0	0	11	21	3136	3146	37	22.3
sequence_10	XM_024921263.1	100	9	0	0	10	18	2271	2263	582	18.3
sequence_10	XM_024917896.1	100	11	0	0	7	17	326	336	37	22.3
sequence_10	XM_024922298.1	100	11	0	0	8	18	336	346	37	22.3
sequence_10	OR633224.1	100	11	0	0	11	21	78943	78953	37	22.3
sequence_10	OR633224.1	100	10	0	0	8	17	18584	18575	147	20.3
sequence_10	OR633224.1	100	10	0	0	12	21	46105	46096	147	20.3
sequence_10	OR633224.1	100	10	0	0	1	10	52469	52478	147	20.3
sequence_10	OR633224.1	100	9	0	0	1	9	2034	2026	582	18.3
sequence_10	OR633224.1	100	9	0	0	11	19	44567	44559	582	18.3
sequence_10	OR633224.1	100	9	0	0	13	21	88593	88585	582	18.3
sequence_10	OR633224.1	100	9	0	0	1	9	89682	89674	582	18.3
sequence_10	OR633224.1	100	9	0	0	12	20	106265	106257	582	18.3
sequence_10	OR633224.1	100	9	0	0	6	14	13799	13807	582	18.3
sequence_10	OR633224.1	100	9	0	0	13	21	52654	52662	582	18.3
sequence_10	OR633224.1	100	9	0	0	6	14	56752	56760	582	18.3
sequence_10	OR633224.1	100	9	0	0	6	14	68721	68729	582	18.3
sequence_10	OR633224.1	100	9	0	0	2	10	99264	99272	582	18.3
sequence_10	XM_024920149.1	100	11	0	0	4	14	1878	1888	37	22.3
sequence_10	XM_024913235.1	100	11	0	0	8	18	1662	1672	37	22.3
sequence_10	XM_024918654.1	100	11	0	0	6	16	1310	1320	37	22.3
sequence_10	XM_024918654.1	100	10	0	0	1	10	1347	1338	147	20.3
sequence_10	XM_024916278.1	100	11	0	0	8	18	438	448	37	22.3
sequence_10	OR633227.1	93.333	15	1	0	3	17	28325	28339	37	22.3
sequence_10	OR633227.1	100	9	0	0	7	15	11091	11099	582	18.3
sequence_10	OR633227.1	100	9	0	0	12	20	17876	17884	582	18.3
sequence_10	XM_024912041.1	100	11	0	0	11	21	5877	5887	37	22.3
sequence_10	XM_024912041.1	100	10	0	0	1	10	3952	3943	147	20.3
sequence_10	XM_024913780.1	100	11	0	0	11	21	406	416	37	22.3
sequence_10	XM_024916261.1	100	11	0	0	11	21	856	866	37	22.3
sequence_10	XM_024920752.1	100	11	0	0	1	11	307	317	37	22.3
sequence_10	OR633223.1	100	11	0	0	6	16	20909	20919	37	22.3
sequence_10	OR633223.1	100	9	0	0	7	15	55091	55083	582	18.3
sequence_10	OR633223.1	100	9	0	0	4	12	58502	58494	582	18.3
sequence_10	OR633223.1	100	9	0	0	12	20	106757	106749	582	18.3
sequence_10	OR633223.1	100	9	0	0	1	9	128798	128790	582	18.3
sequence_10	OR633223.1	100	9	0	0	13	21	375	383	582	18.3
sequence_10	OR633223.1	100	9	0	0	10	18	29311	29319	582	18.3
sequence_10	OR633223.1	100	9	0	0	12	20	38601	38609	582	18.3
sequence_10	OR633223.1	100	9	0	0	8	16	72155	72163	582	18.3
sequence_10	OR633223.1	100	9	0	0	10	18	130675	130683	582	18.3
sequence_10	XM_024919490.1	100	11	0	0	11	21	199	209	37	22.3
sequence_10	OR633214.1	100	11	0	0	10	20	89725	89735	37	22.3
sequence_10	OR633214.1	100	10	0	0	12	21	88260	88251	147	20.3
sequence_10	OR633214.1	100	9	0	0	6	14	18863	18855	582	18.3
sequence_10	OR633214.1	100	9	0	0	13	21	78389	78381	582	18.3
sequence_10	OR633214.1	100	9	0	0	5	13	86855	86847	582	18.3
sequence_10	OR633214.1	100	9	0	0	9	17	3882	3890	582	18.3
sequence_10	OR633214.1	100	9	0	0	11	19	10509	10517	582	18.3
sequence_10	OR633214.1	100	9	0	0	10	18	41842	41850	582	18.3
sequence_10	OR633214.1	100	9	0	0	11	19	45717	45725	582	18.3
sequence_10	OR633214.1	100	9	0	0	10	18	58501	58509	582	18.3
sequence_10	OR633214.1	100	9	0	0	3	11	90392	90400	582	18.3
sequence_10	OR633214.1	100	9	0	0	13	21	95616	95624	582	18.3
sequence_10	AB041753.1	100	11	0	0	1	11	226	236	37	22.3
sequence_10	XM_024915053.1	100	11	0	0	5	15	65	75	37	22.3
sequence_10	XM_024915053.1	100	9	0	0	2	10	1101	1109	582	18.3
sequence_10	XM_024912656.1	100	11	0	0	5	15	35	45	37	22.3
sequence_10	XM_024921626.1	100	11	0	0	9	19	1315	1325	37	22.3
sequence_10	OR633231.1	100	11	0	0	6	16	42387	42397	37	22.3
sequence_10	OR633231.1	100	10	0	0	3	12	15528	15519	147	20.3
sequence_10	OR633231.1	100	9	0	0	1	9	44866	44858	582	18.3
sequence_10	OR633231.1	100	9	0	0	11	19	51068	51076	582	18.3
sequence_10	XM_024914511.1	100	11	0	0	9	19	368	378	37	22.3
sequence_10	XM_024924319.1	100	11	0	0	9	19	1205	1215	37	22.3
sequence_10	XM_024914127.1	100	11	0	0	4	14	617	627	37	22.3
sequence_10	XM_024919591.1	100	11	0	0	6	16	1616	1626	37	22.3
sequence_10	XM_024924606.1	100	11	0	0	11	21	519	529	37	22.3
sequence_10	OR633226.1	100	10	0	0	6	15	48749	48740	147	20.3
sequence_10	OR633226.1	100	9	0	0	9	17	56805	56797	582	18.3
sequence_10	OR633226.1	100	9	0	0	3	11	83682	83674	582	18.3
sequence_10	OR633226.1	100	9	0	0	2	10	93540	93532	582	18.3
sequence_10	OR633226.1	100	9	0	0	5	13	39520	39528	582	18.3
sequence_10	OR633226.1	100	9	0	0	3	11	57558	57566	582	18.3
sequence_10	XM_024914613.1	100	10	0	0	11	20	1798	1789	147	20.3
sequence_10	XM_024920615.1	100	10	0	0	3	12	134	125	147	20.3
sequence_10	OR633215.1	100	10	0	0	11	20	41511	41502	147	20.3
sequence_10	OR633215.1	100	10	0	0	2	11	18534	18543	147	20.3
sequence_10	OR633215.1	100	9	0	0	2	10	51469	51461	582	18.3
sequence_10	OR633215.1	100	9	0	0	5	13	40677	40685	582	18.3
sequence_10	OR633215.1	100	9	0	0	6	14	64782	64790	582	18.3
sequence_10	XM_024920206.1	100	10	0	0	11	20	2242	2233	147	20.3
sequence_10	OR633234.1	100	10	0	0	11	20	11170	11161	147	20.3
sequence_10	OR633234.1	100	9	0	0	12	20	39551	39559	582	18.3
sequence_10	OR633234.1	100	9	0	0	11	19	49965	49973	582	18.3
sequence_10	OR633234.1	100	9	0	0	9	17	58749	58757	582	18.3
sequence_10	OR633211.1	100	10	0	0	1	10	28616	28607	147	20.3
sequence_10	OR633211.1	100	9	0	0	3	11	9826	9834	582	18.3
sequence_10	XM_024918037.1	100	10	0	0	1	10	109	100	147	20.3
sequence_10	XM_024912969.1	100	10	0	0	9	18	353	344	147	20.3
sequence_10	XM_024912969.1	100	9	0	0	4	12	1973	1965	582	18.3
sequence_10	MH712434.1	100	10	0	0	12	21	417	408	147	20.3
sequence_10	XM_024915378.1	100	10	0	0	12	21	503	512	147	20.3
sequence_10	XM_024920207.1	100	10	0	0	11	20	1578	1587	147	20.3
sequence_10	XM_024913558.1	100	10	0	0	12	21	980	989	147	20.3
sequence_10	XM_024911421.1	100	10	0	0	6	15	769	778	147	20.3
sequence_10	OR633221.1	100	10	0	0	3	12	14354	14363	147	20.3
sequence_10	OR633221.1	100	9	0	0	13	21	5481	5473	582	18.3
sequence_10	OR633221.1	92.308	13	1	0	6	18	8419	8407	582	18.3
sequence_10	OR633221.1	100	9	0	0	1	9	23952	23944	582	18.3
sequence_10	OR633221.1	100	9	0	0	3	11	47419	47411	582	18.3
sequence_10	OR633221.1	100	9	0	0	9	17	52143	52135	582	18.3
sequence_10	OR633221.1	100	9	0	0	8	16	31508	31516	582	18.3
sequence_10	OR633221.1	100	9	0	0	7	15	34714	34722	582	18.3
sequence_10	OR633221.1	100	9	0	0	4	12	37109	37117	582	18.3
sequence_100	XM_024918359.1	100	15	0	0	2	16	208	194	0.15	30.2
sequence_100	XM_024914419.1	100	15	0	0	3	17	962	948	0.15	30.2
sequence_100	XM_024914419.1	100	9	0	0	3	11	977	969	582	18.3
sequence_100	XM_024922913.1	100	14	0	0	3	16	5164	5177	0.6	28.2
sequence_100	XM_024915557.1	100	14	0	0	4	17	686	673	0.6	28.2
sequence_100	XM_024924263.1	100	14	0	0	1	14	1694	1681	0.6	28.2
sequence_100	XM_024920126.1	100	14	0	0	7	20	1285	1272	0.6	28.2
sequence_100	XM_024920126.1	92.857	14	1	0	4	17	1216	1203	147	20.3
sequence_100	XM_024920126.1	100	10	0	0	7	16	1249	1240	147	20.3
sequence_100	XM_024920126.1	92.857	14	1	0	3	16	1295	1282	147	20.3
sequence_100	XM_024920126.1	100	9	0	0	4	12	3700	3692	582	18.3
sequence_100	XM_024920126.1	92.308	13	1	0	4	16	4204	4192	582	18.3
sequence_100	XM_024911722.1	100	14	0	0	3	16	402	389	0.6	28.2
sequence_100	XM_024917782.1	100	14	0	0	4	17	1100	1087	0.6	28.2
sequence_100	XM_024917782.1	100	10	0	0	7	16	265	274	147	20.3
sequence_100	XM_024917776.1	100	14	0	0	2	15	103	90	0.6	28.2
sequence_100	XM_024915870.1	100	14	0	0	2	15	355	342	0.6	28.2
sequence_100	XM_024920712.1	100	14	0	0	7	20	1022	1009	0.6	28.2
sequence_100	XM_024920712.1	100	10	0	0	7	16	1028	1019	147	20.3
sequence_100	XM_024921773.1	100	13	0	0	3	15	604	616	2.4	26.3
sequence_100	XM_024915696.1	94.118	17	1	0	5	21	52	36	2.4	26.3
sequence_100	OR633218.1	100	13	0	0	4	16	22138	22126	2.4	26.3
sequence_100	OR633218.1	100	12	0	0	9	20	25231	25220	9.4	24.3
sequence_100	OR633218.1	100	11	0	0	10	20	36905	36895	37	22.3
sequence_100	OR633218.1	100	10	0	0	5	14	12633	12642	147	20.3
sequence_100	OR633218.1	100	10	0	0	11	20	37302	37311	147	20.3
sequence_100	OR633218.1	100	10	0	0	4	13	152	143	147	20.3
sequence_100	OR633218.1	100	10	0	0	7	16	21391	21382	147	20.3
sequence_100	OR633218.1	100	10	0	0	9	18	63167	63158	147	20.3
sequence_100	OR633218.1	100	9	0	0	8	16	12738	12746	582	18.3
sequence_100	OR633218.1	100	9	0	0	3	11	17924	17932	582	18.3
sequence_100	OR633218.1	100	9	0	0	13	21	27256	27264	582	18.3
sequence_100	OR633218.1	100	9	0	0	5	13	27395	27403	582	18.3
sequence_100	OR633218.1	100	9	0	0	3	11	48118	48126	582	18.3
sequence_100	OR633218.1	100	9	0	0	7	15	48565	48573	582	18.3
sequence_100	OR633218.1	100	9	0	0	4	12	4365	4357	582	18.3
sequence_100	OR633218.1	100	9	0	0	7	15	17364	17356	582	18.3
sequence_100	OR633218.1	100	9	0	0	3	11	38635	38627	582	18.3
sequence_100	OR633218.1	100	9	0	0	3	11	54253	54245	582	18.3
sequence_100	OR633218.1	100	9	0	0	13	21	67235	67227	582	18.3
sequence_100	XM_024916769.1	100	13	0	0	4	16	2522	2510	2.4	26.3
sequence_100	XM_024916769.1	100	10	0	0	6	15	2379	2370	147	20.3
sequence_100	XM_024916851.1	100	13	0	0	6	18	648	636	2.4	26.3
sequence_100	OR633224.1	100	13	0	0	9	21	89382	89394	2.4	26.3
sequence_100	OR633224.1	100	10	0	0	8	17	106239	106230	147	20.3
sequence_100	OR633224.1	100	9	0	0	3	11	3441	3449	582	18.3
sequence_100	OR633224.1	100	9	0	0	9	17	10769	10777	582	18.3
sequence_100	OR633224.1	100	9	0	0	3	11	30112	30120	582	18.3
sequence_100	OR633224.1	100	9	0	0	11	19	33669	33677	582	18.3
sequence_100	OR633224.1	100	9	0	0	4	12	34597	34605	582	18.3
sequence_100	OR633224.1	100	9	0	0	13	21	74937	74945	582	18.3
sequence_100	OR633224.1	100	9	0	0	4	12	78491	78499	582	18.3
sequence_100	OR633224.1	100	9	0	0	5	13	84474	84466	582	18.3
sequence_100	OR633224.1	100	9	0	0	1	9	95216	95208	582	18.3
sequence_100	OR633219.1	100	13	0	0	5	17	56621	56633	2.4	26.3
sequence_100	OR633219.1	100	11	0	0	5	15	96314	96304	37	22.3
sequence_100	OR633219.1	100	10	0	0	5	14	27273	27264	147	20.3
sequence_100	OR633219.1	100	10	0	0	10	19	28391	28382	147	20.3
sequence_100	OR633219.1	100	10	0	0	5	14	66492	66483	147	20.3
sequence_100	OR633219.1	100	10	0	0	5	14	112770	112761	147	20.3
sequence_100	OR633219.1	100	9	0	0	7	15	35250	35258	582	18.3
sequence_100	OR633219.1	100	9	0	0	4	12	86030	86038	582	18.3
sequence_100	OR633219.1	100	9	0	0	8	16	102608	102616	582	18.3
sequence_100	OR633219.1	100	9	0	0	7	15	46841	46833	582	18.3
sequence_100	OR633219.1	100	9	0	0	12	20	69939	69931	582	18.3
sequence_100	OR633219.1	100	9	0	0	5	13	84883	84875	582	18.3
sequence_100	OR633219.1	100	9	0	0	4	12	99484	99476	582	18.3
sequence_100	XM_024923997.1	100	13	0	0	4	16	178	190	2.4	26.3
sequence_100	XM_024916890.1	100	13	0	0	4	16	836	824	2.4	26.3
sequence_100	XM_024916890.1	100	10	0	0	7	16	941	932	147	20.3
sequence_100	XM_024923194.1	100	13	0	0	3	15	176	188	2.4	26.3
sequence_100	XM_024923194.1	100	9	0	0	4	12	506	498	582	18.3
sequence_100	XM_024920762.1	100	13	0	0	4	16	395	383	2.4	26.3
sequence_100	XM_024922609.1	100	13	0	0	4	16	110	98	2.4	26.3
sequence_100	XM_024922609.1	100	10	0	0	7	16	59	50	147	20.3
sequence_100	XM_024924626.1	94.118	17	1	0	3	19	3018	3002	2.4	26.3
sequence_100	XM_024924626.1	100	10	0	0	7	16	1835	1826	147	20.3
sequence_100	XM_024924626.1	100	9	0	0	2	10	4207	4199	582	18.3
sequence_100	XM_024916720.1	100	13	0	0	4	16	4388	4376	2.4	26.3
sequence_100	XM_024916720.1	100	10	0	0	3	12	3915	3906	147	20.3
sequence_100	XM_024916720.1	100	9	0	0	9	17	2669	2677	582	18.3
sequence_100	XM_024916720.1	100	9	0	0	3	11	4077	4069	582	18.3
sequence_100	XM_024916720.1	100	9	0	0	3	11	5058	5050	582	18.3
sequence_100	OR633215.1	100	13	0	0	4	16	17987	17975	2.4	26.3
sequence_100	OR633215.1	100	11	0	0	7	17	7856	7866	37	22.3
sequence_100	OR633215.1	100	10	0	0	5	14	26791	26800	147	20.3
sequence_100	OR633215.1	100	10	0	0	2	11	4728	4719	147	20.3
sequence_100	OR633215.1	100	10	0	0	6	15	17946	17937	147	20.3
sequence_100	OR633215.1	100	10	0	0	7	16	23724	23715	147	20.3
sequence_100	OR633215.1	100	9	0	0	13	21	24720	24728	582	18.3
sequence_100	OR633215.1	100	9	0	0	9	17	59818	59826	582	18.3
sequence_100	OR633215.1	100	9	0	0	3	11	61269	61277	582	18.3
sequence_100	OR633215.1	100	9	0	0	9	17	67342	67350	582	18.3
sequence_100	OR633215.1	100	9	0	0	8	16	70851	70859	582	18.3
sequence_100	OR633215.1	100	9	0	0	7	15	76877	76885	582	18.3
sequence_100	OR633215.1	100	9	0	0	5	13	12870	12862	582	18.3
sequence_100	OR633215.1	100	9	0	0	3	11	50671	50663	582	18.3
sequence_100	OR633215.1	100	9	0	0	4	12	65106	65098	582	18.3
sequence_100	OR633215.1	100	9	0	0	13	21	85514	85506	582	18.3
sequence_100	XM_024918590.1	100	13	0	0	2	14	1233	1221	2.4	26.3
sequence_100	XM_024924502.1	100	13	0	0	4	16	1367	1355	2.4	26.3
sequence_100	XM_024923413.1	94.118	17	1	0	3	19	1485	1469	2.4	26.3
sequence_100	XM_024918686.1	100	13	0	0	9	21	168	180	2.4	26.3
sequence_100	XM_024921876.1	100	13	0	0	4	16	995	983	2.4	26.3
sequence_100	XM_024919318.1	100	13	0	0	3	15	4853	4841	2.4	26.3
sequence_100	XM_024923388.1	100	13	0	0	3	15	1677	1665	2.4	26.3
sequence_100	XM_024923388.1	100	11	0	0	4	14	1286	1276	37	22.3
sequence_100	XM_024923388.1	100	10	0	0	6	15	1848	1839	147	20.3
sequence_100	XM_024923388.1	100	9	0	0	7	15	1652	1644	582	18.3
sequence_100	XM_024917150.1	100	13	0	0	4	16	590	578	2.4	26.3
sequence_100	XM_024911821.1	100	13	0	0	4	16	971	959	2.4	26.3
sequence_100	XM_024912817.1	100	13	0	0	9	21	1633	1645	2.4	26.3
sequence_100	XM_024912817.1	100	11	0	0	4	14	557	567	37	22.3
sequence_100	XM_024912292.1	100	13	0	0	4	16	1343	1331	2.4	26.3
sequence_100	XM_024912292.1	100	9	0	0	3	11	1329	1321	582	18.3
sequence_100	XM_024912991.1	100	13	0	0	4	16	731	719	2.4	26.3
sequence_100	KM555250.1	100	12	0	0	3	14	137730	137741	9.4	24.3
sequence_100	KM555250.1	100	11	0	0	11	21	69029	69039	37	22.3
sequence_100	KM555250.1	100	11	0	0	9	19	11405	11395	37	22.3
sequence_100	KM555250.1	100	10	0	0	10	19	54374	54365	147	20.3
sequence_100	KM555250.1	100	10	0	0	2	11	68821	68812	147	20.3
sequence_100	KM555250.1	100	10	0	0	11	20	122815	122806	147	20.3
sequence_100	KM555250.1	100	10	0	0	4	13	130934	130925	147	20.3
sequence_100	KM555250.1	100	10	0	0	4	13	131017	131008	147	20.3
sequence_100	KM555250.1	92.308	13	1	0	4	16	6449	6461	582	18.3
sequence_100	KM555250.1	100	9	0	0	11	19	27682	27690	582	18.3
sequence_100	KM555250.1	100	9	0	0	3	11	36518	36526	582	18.3
sequence_100	KM555250.1	100	9	0	0	13	21	44224	44232	582	18.3
sequence_100	KM555250.1	100	9	0	0	12	20	75126	75134	582	18.3
sequence_100	KM555250.1	100	9	0	0	9	17	86357	86365	582	18.3
sequence_100	KM555250.1	100	9	0	0	1	9	99427	99435	582	18.3
sequence_100	KM555250.1	100	9	0	0	13	21	114207	114215	582	18.3
sequence_100	KM555250.1	100	9	0	0	3	11	138311	138319	582	18.3
sequence_100	KM555250.1	100	9	0	0	13	21	3462	3454	582	18.3
sequence_100	KM555250.1	100	9	0	0	3	11	20971	20963	582	18.3
sequence_100	KM555250.1	100	9	0	0	2	10	37662	37654	582	18.3
sequence_100	KM555250.1	100	9	0	0	8	16	92315	92307	582	18.3
sequence_100	KM555250.1	100	9	0	0	3	11	131998	131990	582	18.3
sequence_100	XM_024924597.1	100	12	0	0	5	16	63	74	9.4	24.3
sequence_100	XM_024912634.1	100	12	0	0	4	15	1113	1124	9.4	24.3
sequence_100	XM_024922281.1	100	12	0	0	5	16	809	820	9.4	24.3
sequence_100	XM_024923395.1	100	12	0	0	3	14	28	39	9.4	24.3
sequence_100	XM_024923395.1	100	9	0	0	10	18	1580	1572	582	18.3
sequence_100	XM_024923985.1	100	12	0	0	4	15	8	19	9.4	24.3
sequence_100	XM_024918683.1	100	12	0	0	1	12	1481	1492	9.4	24.3
sequence_100	XM_024922624.1	100	12	0	0	4	15	47	58	9.4	24.3
sequence_100	XM_024922624.1	100	10	0	0	9	18	553	544	147	20.3
sequence_100	XM_024913997.1	100	12	0	0	4	15	1082	1093	9.4	24.3
sequence_100	XM_024915756.1	100	12	0	0	5	16	144	155	9.4	24.3
sequence_100	XM_024911739.1	100	12	0	0	3	14	3115	3126	9.4	24.3
sequence_100	XM_024917293.1	100	12	0	0	2	13	55	66	9.4	24.3
sequence_100	XM_024919247.1	100	12	0	0	3	14	2039	2050	9.4	24.3
sequence_100	XM_024912291.1	100	12	0	0	7	18	66	77	9.4	24.3
sequence_100	XM_024924165.1	100	12	0	0	3	14	667	678	9.4	24.3
sequence_100	XM_024917164.1	100	12	0	0	3	14	967	978	9.4	24.3
sequence_100	XM_024912940.1	100	12	0	0	6	17	9511	9522	9.4	24.3
sequence_100	XM_024912940.1	100	9	0	0	5	13	9006	9014	582	18.3
sequence_100	XM_024912940.1	100	9	0	0	3	11	10145	10153	582	18.3
sequence_100	XM_024912940.1	100	9	0	0	1	9	8659	8651	582	18.3
sequence_100	XM_024914387.1	100	12	0	0	1	12	524	535	9.4	24.3
sequence_100	XM_024923797.1	100	12	0	0	4	15	3283	3294	9.4	24.3
sequence_100	XM_024923797.1	100	11	0	0	1	11	1955	1945	37	22.3
sequence_100	XM_024923797.1	100	10	0	0	9	18	1656	1647	147	20.3
sequence_100	XM_024923797.1	100	9	0	0	10	18	1236	1228	582	18.3
sequence_100	XM_024919380.1	100	12	0	0	5	16	279	290	9.4	24.3
sequence_100	OR633221.1	100	12	0	0	5	16	56591	56602	9.4	24.3
sequence_100	OR633221.1	100	10	0	0	5	14	5953	5944	147	20.3
sequence_100	OR633221.1	100	10	0	0	3	12	34803	34794	147	20.3
sequence_100	OR633221.1	100	9	0	0	13	21	9000	9008	582	18.3
sequence_100	OR633221.1	100	9	0	0	13	21	14059	14067	582	18.3
sequence_100	OR633221.1	100	9	0	0	7	15	23152	23160	582	18.3
sequence_100	OR633221.1	100	9	0	0	8	16	26653	26661	582	18.3
sequence_100	OR633221.1	100	9	0	0	9	17	46057	46065	582	18.3
sequence_100	OR633221.1	100	9	0	0	13	21	46304	46312	582	18.3
sequence_100	OR633221.1	100	9	0	0	5	13	50317	50325	582	18.3
sequence_100	OR633221.1	100	9	0	0	6	14	76820	76828	582	18.3
sequence_100	OR633221.1	100	9	0	0	1	9	62277	62269	582	18.3
sequence_100	XM_024911857.1	100	12	0	0	1	12	809	798	9.4	24.3
sequence_100	XM_024913646.1	100	12	0	0	5	16	604	593	9.4	24.3
sequence_100	XM_024913491.1	100	12	0	0	9	20	911	900	9.4	24.3
sequence_100	XM_024924415.1	100	12	0	0	4	15	497	486	9.4	24.3
sequence_100	XM_024924415.1	92.857	14	1	0	4	17	89	76	147	20.3
sequence_100	XM_024924415.1	100	10	0	0	7	16	1244	1235	147	20.3
sequence_100	XM_024911925.1	100	12	0	0	7	18	914	903	9.4	24.3
sequence_100	XM_024921114.1	93.75	16	1	0	4	19	818	803	9.4	24.3
sequence_100	XM_024913579.1	90	20	2	0	1	20	1205	1186	9.4	24.3
sequence_100	XM_024919379.1	100	12	0	0	5	16	518	507	9.4	24.3
sequence_100	XM_024919379.1	100	12	0	0	4	15	864	853	9.4	24.3
sequence_100	XM_024914474.1	100	12	0	0	5	16	224	213	9.4	24.3
sequence_100	XM_024921284.1	100	12	0	0	10	21	754	743	9.4	24.3
sequence_100	XM_024912132.1	100	12	0	0	3	14	3450	3439	9.4	24.3
sequence_100	XM_024912132.1	100	10	0	0	3	12	2898	2889	147	20.3
sequence_100	XM_024912132.1	100	9	0	0	11	19	908	900	582	18.3
sequence_100	XM_024911792.1	100	12	0	0	3	14	525	514	9.4	24.3
sequence_100	XM_024921200.1	100	12	0	0	6	17	1830	1819	9.4	24.3
sequence_100	OR633227.1	100	12	0	0	3	14	20575	20564	9.4	24.3
sequence_100	OR633227.1	100	11	0	0	10	20	41665	41655	37	22.3
sequence_100	OR633227.1	100	11	0	0	4	14	55501	55491	37	22.3
sequence_100	OR633227.1	100	10	0	0	9	18	36072	36063	147	20.3
sequence_100	OR633227.1	100	9	0	0	2	10	2046	2054	582	18.3
sequence_100	OR633227.1	100	9	0	0	7	15	6981	6989	582	18.3
sequence_100	OR633227.1	100	9	0	0	10	18	18721	18729	582	18.3
sequence_100	XM_024919755.1	100	12	0	0	10	21	605	594	9.4	24.3
sequence_100	XM_024916323.1	93.75	16	1	0	2	17	292	277	9.4	24.3
sequence_100	OR633228.1	100	12	0	0	4	15	7629	7618	9.4	24.3
sequence_100	OR633228.1	100	10	0	0	11	20	15849	15858	147	20.3
sequence_100	OR633228.1	92.857	14	1	0	3	16	4547	4534	147	20.3
sequence_100	OR633228.1	100	9	0	0	7	15	16133	16141	582	18.3
sequence_100	OR633228.1	100	9	0	0	3	11	18505	18513	582	18.3
sequence_100	OR633228.1	100	9	0	0	7	15	19543	19551	582	18.3
sequence_100	OR633228.1	100	9	0	0	2	10	25337	25345	582	18.3
sequence_100	OR633228.1	100	9	0	0	10	18	28404	28412	582	18.3
sequence_100	OR633228.1	92.308	13	1	0	7	19	34733	34745	582	18.3
sequence_100	XM_024922917.1	100	12	0	0	4	15	437	426	9.4	24.3
sequence_100	OR633220.1	100	12	0	0	3	14	37481	37470	9.4	24.3
sequence_100	OR633220.1	100	11	0	0	4	14	48768	48758	37	22.3
sequence_100	OR633220.1	100	10	0	0	4	13	991	1000	147	20.3
sequence_100	OR633220.1	92.857	14	1	0	3	16	31701	31714	147	20.3
sequence_100	OR633220.1	100	10	0	0	3	12	46049	46040	147	20.3
sequence_100	OR633220.1	100	9	0	0	7	15	18145	18153	582	18.3
sequence_100	OR633220.1	100	9	0	0	13	21	33337	33345	582	18.3
sequence_100	OR633220.1	100	9	0	0	3	11	47631	47639	582	18.3
sequence_100	OR633220.1	100	9	0	0	7	15	48138	48146	582	18.3
sequence_100	OR633220.1	100	9	0	0	2	10	50590	50598	582	18.3
sequence_100	OR633220.1	100	9	0	0	9	17	51092	51100	582	18.3
sequence_100	OR633220.1	100	9	0	0	4	12	60064	60072	582	18.3
sequence_100	OR633220.1	100	9	0	0	4	12	62096	62104	582	18.3
sequence_100	OR633220.1	92.308	13	1	0	3	15	3257	3245	582	18.3
sequence_100	OR633220.1	100	9	0	0	11	19	4348	4340	582	18.3
sequence_100	OR633220.1	100	9	0	0	12	20	11228	11220	582	18.3
sequence_100	OR633220.1	100	9	0	0	5	13	36261	36253	582	18.3
sequence_100	OR633220.1	100	9	0	0	13	21	37498	37490	582	18.3
sequence_100	OR633220.1	100	9	0	0	7	15	38341	38333	582	18.3
sequence_100	OR633220.1	100	9	0	0	3	11	38475	38467	582	18.3
sequence_100	OR633220.1	100	9	0	0	7	15	54783	54775	582	18.3
sequence_100	OR633220.1	100	9	0	0	8	16	59489	59481	582	18.3
sequence_100	XM_024922877.1	100	12	0	0	4	15	2567	2556	9.4	24.3
sequence_100	XM_024911746.1	100	12	0	0	5	16	925	914	9.4	24.3
sequence_100	XM_024911746.1	100	10	0	0	7	16	917	908	147	20.3
sequence_100	XM_024924561.1	100	12	0	0	5	16	148	137	9.4	24.3
sequence_100	XM_024914718.1	93.75	16	1	0	2	17	542	527	9.4	24.3
sequence_100	XM_024916915.1	100	12	0	0	10	21	1193	1182	9.4	24.3
sequence_100	XM_024916915.1	100	10	0	0	4	13	1547	1538	147	20.3
sequence_100	XM_024918846.1	100	12	0	0	5	16	735	724	9.4	24.3
sequence_100	XM_024915705.1	100	12	0	0	5	16	2332	2321	9.4	24.3
sequence_100	XM_024915705.1	100	9	0	0	10	18	532	524	582	18.3
sequence_100	XM_024918386.1	100	12	0	0	3	14	595	584	9.4	24.3
sequence_100	XM_024915725.1	100	12	0	0	3	14	459	448	9.4	24.3
sequence_100	XM_024922272.1	100	12	0	0	3	14	1695	1684	9.4	24.3
sequence_100	XM_024922272.1	100	9	0	0	13	21	491	499	582	18.3
sequence_100	XM_024923257.1	100	12	0	0	4	15	515	504	9.4	24.3
sequence_100	XM_024923257.1	100	9	0	0	8	16	604	596	582	18.3
sequence_100	XM_024918914.1	100	12	0	0	7	18	2295	2284	9.4	24.3
sequence_100	XM_024918914.1	92.857	14	1	0	4	17	837	824	147	20.3
sequence_100	XM_024912219.1	100	12	0	0	5	16	3593	3582	9.4	24.3
sequence_100	XM_024922340.1	100	12	0	0	5	16	1144	1133	9.4	24.3
sequence_100	XM_024922340.1	100	10	0	0	5	14	129	138	147	20.3
sequence_100	XM_024922340.1	100	9	0	0	3	11	118	126	582	18.3
sequence_100	XM_024924747.1	100	12	0	0	4	15	869	858	9.4	24.3
sequence_100	XM_024916734.1	100	12	0	0	7	18	713	702	9.4	24.3
sequence_100	XM_024922382.1	93.75	16	1	0	6	21	3210	3195	9.4	24.3
sequence_100	XM_024922382.1	100	9	0	0	7	15	511	519	582	18.3
sequence_100	XM_024918843.1	100	12	0	0	4	15	2417	2406	9.4	24.3
sequence_100	XM_024918843.1	100	10	0	0	4	13	1067	1058	147	20.3
sequence_100	XM_024918843.1	100	9	0	0	7	15	1805	1797	582	18.3
sequence_100	XM_024919456.1	100	12	0	0	9	20	551	540	9.4	24.3
sequence_100	XM_024917815.1	100	12	0	0	1	12	2177	2166	9.4	24.3
sequence_100	OR633225.1	100	12	0	0	5	16	24982	24971	9.4	24.3
sequence_100	OR633225.1	93.333	15	1	0	2	16	27231	27217	37	22.3
sequence_100	OR633225.1	100	10	0	0	11	20	3875	3884	147	20.3
sequence_100	OR633225.1	100	10	0	0	5	14	32284	32275	147	20.3
sequence_100	OR633225.1	100	10	0	0	8	17	35917	35908	147	20.3
sequence_100	OR633225.1	100	10	0	0	1	10	64626	64617	147	20.3
sequence_100	OR633225.1	100	9	0	0	3	11	10406	10414	582	18.3
sequence_100	OR633225.1	100	9	0	0	6	14	11101	11109	582	18.3
sequence_100	OR633225.1	100	9	0	0	9	17	38207	38215	582	18.3
sequence_100	OR633225.1	100	9	0	0	2	10	45163	45171	582	18.3
sequence_100	OR633225.1	100	9	0	0	6	14	90773	90781	582	18.3
sequence_100	OR633225.1	92.308	13	1	0	4	16	533	521	582	18.3
sequence_100	OR633225.1	100	9	0	0	3	11	36040	36032	582	18.3
sequence_100	OR633225.1	100	9	0	0	2	10	43813	43805	582	18.3
sequence_100	OR633225.1	100	9	0	0	13	21	53527	53519	582	18.3
sequence_100	OR633225.1	100	9	0	0	13	21	56038	56030	582	18.3
sequence_100	OR633225.1	100	9	0	0	10	18	61597	61589	582	18.3
sequence_100	OR633225.1	100	9	0	0	10	18	70880	70872	582	18.3
sequence_100	XM_024913270.1	100	12	0	0	4	15	1912	1901	9.4	24.3
sequence_100	XM_024913270.1	100	9	0	0	3	11	2272	2280	582	18.3
sequence_101	XM_024918359.1	100	15	0	0	1	15	208	194	0.15	30.2
sequence_101	XM_024914419.1	100	15	0	0	2	16	962	948	0.15	30.2
sequence_101	XM_024914419.1	100	9	0	0	2	10	977	969	582	18.3
sequence_101	XM_024915557.1	100	14	0	0	3	16	686	673	0.6	28.2
sequence_101	XM_024920126.1	100	14	0	0	6	19	1285	1272	0.6	28.2
sequence_101	XM_024920126.1	92.857	14	1	0	3	16	1216	1203	147	20.3
sequence_101	XM_024920126.1	100	10	0	0	6	15	1249	1240	147	20.3
sequence_101	XM_024920126.1	92.857	14	1	0	2	15	1295	1282	147	20.3
sequence_101	XM_024920126.1	100	9	0	0	3	11	3700	3692	582	18.3
sequence_101	XM_024920126.1	92.308	13	1	0	3	15	4204	4192	582	18.3
sequence_101	XM_024911722.1	100	14	0	0	2	15	402	389	0.6	28.2
sequence_101	XM_024917782.1	100	14	0	0	3	16	1100	1087	0.6	28.2
sequence_101	XM_024917782.1	100	10	0	0	6	15	265	274	147	20.3
sequence_101	XM_024917776.1	100	14	0	0	1	14	103	90	0.6	28.2
sequence_101	XM_024915870.1	100	14	0	0	1	14	355	342	0.6	28.2
sequence_101	XM_024920712.1	100	14	0	0	6	19	1022	1009	0.6	28.2
sequence_101	XM_024920712.1	100	10	0	0	6	15	1028	1019	147	20.3
sequence_101	XM_024922913.1	100	14	0	0	2	15	5164	5177	0.6	28.2
sequence_101	XM_024921773.1	100	13	0	0	2	14	604	616	2.4	26.3
sequence_101	XM_024915696.1	94.118	17	1	0	4	20	52	36	2.4	26.3
sequence_101	OR633218.1	100	13	0	0	3	15	22138	22126	2.4	26.3
sequence_101	OR633218.1	100	12	0	0	8	19	25231	25220	9.4	24.3
sequence_101	OR633218.1	100	11	0	0	9	19	36905	36895	37	22.3
sequence_101	OR633218.1	100	10	0	0	3	12	152	143	147	20.3
sequence_101	OR633218.1	100	10	0	0	6	15	21391	21382	147	20.3
sequence_101	OR633218.1	100	10	0	0	8	17	63167	63158	147	20.3
sequence_101	OR633218.1	100	10	0	0	4	13	12633	12642	147	20.3
sequence_101	OR633218.1	100	10	0	0	12	21	27256	27265	147	20.3
sequence_101	OR633218.1	100	10	0	0	10	19	37302	37311	147	20.3
sequence_101	OR633218.1	100	9	0	0	3	11	4365	4357	582	18.3
sequence_101	OR633218.1	100	9	0	0	6	14	17364	17356	582	18.3
sequence_101	OR633218.1	100	9	0	0	2	10	38635	38627	582	18.3
sequence_101	OR633218.1	100	9	0	0	2	10	54253	54245	582	18.3
sequence_101	OR633218.1	100	9	0	0	12	20	67235	67227	582	18.3
sequence_101	OR633218.1	100	9	0	0	7	15	12738	12746	582	18.3
sequence_101	OR633218.1	100	9	0	0	2	10	17924	17932	582	18.3
sequence_101	OR633218.1	100	9	0	0	4	12	27395	27403	582	18.3
sequence_101	OR633218.1	100	9	0	0	2	10	48118	48126	582	18.3
sequence_101	OR633218.1	100	9	0	0	6	14	48565	48573	582	18.3
sequence_101	OR633218.1	100	9	0	0	13	21	65294	65302	582	18.3
sequence_101	XM_024916769.1	100	13	0	0	3	15	2522	2510	2.4	26.3
sequence_101	XM_024916769.1	100	10	0	0	5	14	2379	2370	147	20.3
sequence_101	XM_024916851.1	100	13	0	0	5	17	648	636	2.4	26.3
sequence_101	OR633224.1	100	13	0	0	8	20	89382	89394	2.4	26.3
sequence_101	OR633224.1	100	10	0	0	7	16	106239	106230	147	20.3
sequence_101	OR633224.1	100	10	0	0	12	21	74937	74946	147	20.3
sequence_101	OR633224.1	100	9	0	0	4	12	84474	84466	582	18.3
sequence_101	OR633224.1	100	9	0	0	2	10	3441	3449	582	18.3
sequence_101	OR633224.1	100	9	0	0	8	16	10769	10777	582	18.3
sequence_101	OR633224.1	100	9	0	0	2	10	30112	30120	582	18.3
sequence_101	OR633224.1	100	9	0	0	10	18	33669	33677	582	18.3
sequence_101	OR633224.1	100	9	0	0	3	11	34597	34605	582	18.3
sequence_101	OR633224.1	100	9	0	0	13	21	77194	77202	582	18.3
sequence_101	OR633224.1	100	9	0	0	3	11	78491	78499	582	18.3
sequence_101	OR633219.1	100	13	0	0	4	16	56621	56633	2.4	26.3
sequence_101	OR633219.1	100	11	0	0	4	14	96314	96304	37	22.3
sequence_101	OR633219.1	100	10	0	0	4	13	27273	27264	147	20.3
sequence_101	OR633219.1	100	10	0	0	9	18	28391	28382	147	20.3
sequence_101	OR633219.1	100	10	0	0	4	13	66492	66483	147	20.3
sequence_101	OR633219.1	100	10	0	0	4	13	112770	112761	147	20.3
sequence_101	OR633219.1	100	9	0	0	6	14	46841	46833	582	18.3
sequence_101	OR633219.1	100	9	0	0	11	19	69939	69931	582	18.3
sequence_101	OR633219.1	100	9	0	0	4	12	84883	84875	582	18.3
sequence_101	OR633219.1	100	9	0	0	3	11	99484	99476	582	18.3
sequence_101	OR633219.1	100	9	0	0	6	14	35250	35258	582	18.3
sequence_101	OR633219.1	100	9	0	0	13	21	43533	43541	582	18.3
sequence_101	OR633219.1	100	9	0	0	13	21	69218	69226	582	18.3
sequence_101	OR633219.1	100	9	0	0	3	11	86030	86038	582	18.3
sequence_101	OR633219.1	100	9	0	0	7	15	102608	102616	582	18.3
sequence_101	XM_024923997.1	100	13	0	0	3	15	178	190	2.4	26.3
sequence_101	XM_024916890.1	100	13	0	0	3	15	836	824	2.4	26.3
sequence_101	XM_024916890.1	100	10	0	0	6	15	941	932	147	20.3
sequence_101	XM_024921284.1	100	13	0	0	9	21	754	742	2.4	26.3
sequence_101	XM_024923194.1	100	13	0	0	2	14	176	188	2.4	26.3
sequence_101	XM_024923194.1	100	9	0	0	3	11	506	498	582	18.3
sequence_101	XM_024924263.1	100	13	0	0	1	13	1693	1681	2.4	26.3
sequence_101	XM_024920762.1	100	13	0	0	3	15	395	383	2.4	26.3
sequence_101	XM_024922609.1	100	13	0	0	3	15	110	98	2.4	26.3
sequence_101	XM_024922609.1	100	10	0	0	6	15	59	50	147	20.3
sequence_101	XM_024924626.1	94.118	17	1	0	2	18	3018	3002	2.4	26.3
sequence_101	XM_024924626.1	100	10	0	0	6	15	1835	1826	147	20.3
sequence_101	XM_024924626.1	100	9	0	0	1	9	4207	4199	582	18.3
sequence_101	XM_024916720.1	100	13	0	0	3	15	4388	4376	2.4	26.3
sequence_101	XM_024916720.1	100	10	0	0	2	11	3915	3906	147	20.3
sequence_101	XM_024916720.1	100	9	0	0	2	10	4077	4069	582	18.3
sequence_101	XM_024916720.1	100	9	0	0	2	10	5058	5050	582	18.3
sequence_101	XM_024916720.1	100	9	0	0	8	16	2669	2677	582	18.3
sequence_101	OR633215.1	100	13	0	0	3	15	17987	17975	2.4	26.3
sequence_101	OR633215.1	100	11	0	0	6	16	7856	7866	37	22.3
sequence_101	OR633215.1	100	10	0	0	1	10	4728	4719	147	20.3
sequence_101	OR633215.1	100	10	0	0	5	14	17946	17937	147	20.3
sequence_101	OR633215.1	100	10	0	0	6	15	23724	23715	147	20.3
sequence_101	OR633215.1	100	10	0	0	12	21	85514	85505	147	20.3
sequence_101	OR633215.1	100	10	0	0	4	13	26791	26800	147	20.3
sequence_101	OR633215.1	100	9	0	0	4	12	12870	12862	582	18.3
sequence_101	OR633215.1	100	9	0	0	2	10	50671	50663	582	18.3
sequence_101	OR633215.1	100	9	0	0	3	11	65106	65098	582	18.3
sequence_101	OR633215.1	100	9	0	0	12	20	24720	24728	582	18.3
sequence_101	OR633215.1	100	9	0	0	8	16	59818	59826	582	18.3
sequence_101	OR633215.1	100	9	0	0	2	10	61269	61277	582	18.3
sequence_101	OR633215.1	100	9	0	0	8	16	67342	67350	582	18.3
sequence_101	OR633215.1	100	9	0	0	7	15	70851	70859	582	18.3
sequence_101	OR633215.1	100	9	0	0	6	14	76877	76885	582	18.3
sequence_101	XM_024918590.1	100	13	0	0	1	13	1233	1221	2.4	26.3
sequence_101	XM_024924502.1	100	13	0	0	3	15	1367	1355	2.4	26.3
sequence_101	XM_024923413.1	94.118	17	1	0	2	18	1485	1469	2.4	26.3
sequence_101	XM_024918686.1	100	13	0	0	8	20	168	180	2.4	26.3
sequence_101	XM_024921876.1	100	13	0	0	3	15	995	983	2.4	26.3
sequence_101	XM_024919318.1	100	13	0	0	2	14	4853	4841	2.4	26.3
sequence_101	XM_024919318.1	100	9	0	0	13	21	2897	2889	582	18.3
sequence_101	XM_024923388.1	100	13	0	0	2	14	1677	1665	2.4	26.3
sequence_101	XM_024923388.1	100	11	0	0	3	13	1286	1276	37	22.3
sequence_101	XM_024923388.1	100	10	0	0	5	14	1848	1839	147	20.3
sequence_101	XM_024923388.1	100	9	0	0	6	14	1652	1644	582	18.3
sequence_101	XM_024922382.1	94.118	17	1	0	5	21	3210	3194	2.4	26.3
sequence_101	XM_024922382.1	100	9	0	0	6	14	511	519	582	18.3
sequence_101	XM_024917150.1	100	13	0	0	3	15	590	578	2.4	26.3
sequence_101	XM_024911821.1	100	13	0	0	3	15	971	959	2.4	26.3
sequence_101	XM_024912817.1	100	13	0	0	8	20	1633	1645	2.4	26.3
sequence_101	XM_024912817.1	100	11	0	0	3	13	557	567	37	22.3
sequence_101	XM_024912292.1	100	13	0	0	3	15	1343	1331	2.4	26.3
sequence_101	XM_024912292.1	100	9	0	0	2	10	1329	1321	582	18.3
sequence_101	XM_024912991.1	100	13	0	0	3	15	731	719	2.4	26.3
sequence_101	XM_024913646.1	100	12	0	0	4	15	604	593	9.4	24.3
sequence_101	XM_024913491.1	100	12	0	0	8	19	911	900	9.4	24.3
sequence_101	XM_024924415.1	100	12	0	0	3	14	497	486	9.4	24.3
sequence_101	XM_024924415.1	92.857	14	1	0	3	16	89	76	147	20.3
sequence_101	XM_024924415.1	100	10	0	0	6	15	1244	1235	147	20.3
sequence_101	XM_024911925.1	100	12	0	0	6	17	914	903	9.4	24.3
sequence_101	OR633230.1	100	12	0	0	10	21	63982	63971	9.4	24.3
sequence_101	OR633230.1	100	11	0	0	5	15	30895	30885	37	22.3
sequence_101	OR633230.1	100	11	0	0	6	16	30984	30974	37	22.3
sequence_101	OR633230.1	93.333	15	1	0	1	15	37941	37955	37	22.3
sequence_101	OR633230.1	100	10	0	0	11	20	14103	14094	147	20.3
sequence_101	OR633230.1	100	9	0	0	3	11	7601	7593	582	18.3
sequence_101	OR633230.1	100	9	0	0	4	12	11898	11890	582	18.3
sequence_101	OR633230.1	100	9	0	0	7	15	35826	35818	582	18.3
sequence_101	OR633230.1	100	9	0	0	13	21	61365	61357	582	18.3
sequence_101	OR633230.1	100	9	0	0	5	13	61383	61375	582	18.3
sequence_101	OR633230.1	100	9	0	0	6	14	61801	61793	582	18.3
sequence_101	OR633230.1	100	9	0	0	3	11	65248	65240	582	18.3
sequence_101	OR633230.1	100	9	0	0	2	10	5362	5370	582	18.3
sequence_101	OR633230.1	100	9	0	0	2	10	42450	42458	582	18.3
sequence_101	OR633230.1	100	9	0	0	2	10	46123	46131	582	18.3
sequence_101	XM_024921114.1	93.75	16	1	0	3	18	818	803	9.4	24.3
sequence_101	XM_024919379.1	100	12	0	0	4	15	518	507	9.4	24.3
sequence_101	XM_024919379.1	100	12	0	0	3	14	864	853	9.4	24.3
sequence_101	XM_024919379.1	100	9	0	0	13	21	1503	1511	582	18.3
sequence_101	XM_024914474.1	100	12	0	0	4	15	224	213	9.4	24.3
sequence_101	XM_024912132.1	100	12	0	0	2	13	3450	3439	9.4	24.3
sequence_101	XM_024912132.1	100	10	0	0	2	11	2898	2889	147	20.3
sequence_101	XM_024912132.1	100	9	0	0	10	18	908	900	582	18.3
sequence_101	XM_024911792.1	100	12	0	0	2	13	525	514	9.4	24.3
sequence_101	XM_024921200.1	100	12	0	0	5	16	1830	1819	9.4	24.3
sequence_101	OR633227.1	100	12	0	0	2	13	20575	20564	9.4	24.3
sequence_101	OR633227.1	100	11	0	0	9	19	41665	41655	37	22.3
sequence_101	OR633227.1	100	11	0	0	3	13	55501	55491	37	22.3
sequence_101	OR633227.1	100	10	0	0	8	17	36072	36063	147	20.3
sequence_101	OR633227.1	100	9	0	0	1	9	2046	2054	582	18.3
sequence_101	OR633227.1	100	9	0	0	6	14	6981	6989	582	18.3
sequence_101	OR633227.1	100	9	0	0	9	17	18721	18729	582	18.3
sequence_101	XM_024919755.1	100	12	0	0	9	20	605	594	9.4	24.3
sequence_101	XM_024916323.1	93.75	16	1	0	1	16	292	277	9.4	24.3
sequence_101	OR633228.1	100	12	0	0	3	14	7629	7618	9.4	24.3
sequence_101	OR633228.1	92.857	14	1	0	2	15	4547	4534	147	20.3
sequence_101	OR633228.1	100	10	0	0	10	19	15849	15858	147	20.3
sequence_101	OR633228.1	100	9	0	0	6	14	16133	16141	582	18.3
sequence_101	OR633228.1	100	9	0	0	2	10	18505	18513	582	18.3
sequence_101	OR633228.1	100	9	0	0	6	14	19543	19551	582	18.3
sequence_101	OR633228.1	100	9	0	0	1	9	25337	25345	582	18.3
sequence_101	OR633228.1	100	9	0	0	9	17	28404	28412	582	18.3
sequence_101	OR633228.1	92.308	13	1	0	6	18	34733	34745	582	18.3
sequence_101	XM_024922917.1	100	12	0	0	3	14	437	426	9.4	24.3
sequence_101	OR633220.1	100	12	0	0	2	13	37481	37470	9.4	24.3
sequence_101	OR633220.1	100	11	0	0	3	13	48768	48758	37	22.3
sequence_101	OR633220.1	100	10	0	0	2	11	46049	46040	147	20.3
sequence_101	OR633220.1	100	10	0	0	3	12	991	1000	147	20.3
sequence_101	OR633220.1	92.857	14	1	0	2	15	31701	31714	147	20.3
sequence_101	OR633220.1	92.308	13	1	0	2	14	3257	3245	582	18.3
sequence_101	OR633220.1	100	9	0	0	10	18	4348	4340	582	18.3
sequence_101	OR633220.1	100	9	0	0	11	19	11228	11220	582	18.3
sequence_101	OR633220.1	100	9	0	0	4	12	36261	36253	582	18.3
sequence_101	OR633220.1	100	9	0	0	12	20	37498	37490	582	18.3
sequence_101	OR633220.1	100	9	0	0	6	14	38341	38333	582	18.3
sequence_101	OR633220.1	100	9	0	0	2	10	38475	38467	582	18.3
sequence_101	OR633220.1	100	9	0	0	6	14	54783	54775	582	18.3
sequence_101	OR633220.1	100	9	0	0	7	15	59489	59481	582	18.3
sequence_101	OR633220.1	100	9	0	0	13	21	75787	75779	582	18.3
sequence_101	OR633220.1	100	9	0	0	6	14	18145	18153	582	18.3
sequence_101	OR633220.1	100	9	0	0	12	20	33337	33345	582	18.3
sequence_101	OR633220.1	100	9	0	0	2	10	47631	47639	582	18.3
sequence_101	OR633220.1	100	9	0	0	6	14	48138	48146	582	18.3
sequence_101	OR633220.1	100	9	0	0	1	9	50590	50598	582	18.3
sequence_101	OR633220.1	100	9	0	0	8	16	51092	51100	582	18.3
sequence_101	OR633220.1	100	9	0	0	3	11	60064	60072	582	18.3
sequence_101	OR633220.1	100	9	0	0	3	11	62096	62104	582	18.3
sequence_101	XM_024922877.1	100	12	0	0	3	14	2567	2556	9.4	24.3
sequence_101	XM_024911746.1	100	12	0	0	4	15	925	914	9.4	24.3
sequence_101	XM_024911746.1	100	10	0	0	6	15	917	908	147	20.3
sequence_101	XM_024924561.1	100	12	0	0	4	15	148	137	9.4	24.3
sequence_101	XM_024914718.1	93.75	16	1	0	1	16	542	527	9.4	24.3
sequence_101	XM_024916915.1	100	12	0	0	9	20	1193	1182	9.4	24.3
sequence_101	XM_024916915.1	100	10	0	0	3	12	1547	1538	147	20.3
sequence_101	XM_024918846.1	100	12	0	0	4	15	735	724	9.4	24.3
sequence_101	XM_024915705.1	100	12	0	0	4	15	2332	2321	9.4	24.3
sequence_101	XM_024915705.1	100	9	0	0	9	17	532	524	582	18.3
sequence_101	XM_024918386.1	100	12	0	0	2	13	595	584	9.4	24.3
sequence_101	XM_024915725.1	100	12	0	0	2	13	459	448	9.4	24.3
sequence_101	XM_024922272.1	100	12	0	0	2	13	1695	1684	9.4	24.3
sequence_101	XM_024922272.1	100	10	0	0	12	21	491	500	147	20.3
sequence_101	XM_024923257.1	100	12	0	0	3	14	515	504	9.4	24.3
sequence_101	XM_024923257.1	100	9	0	0	7	15	604	596	582	18.3
sequence_101	XM_024918914.1	100	12	0	0	6	17	2295	2284	9.4	24.3
sequence_101	XM_024918914.1	92.857	14	1	0	3	16	837	824	147	20.3
sequence_101	XM_024912219.1	100	12	0	0	4	15	3593	3582	9.4	24.3
sequence_101	XM_024922340.1	100	12	0	0	4	15	1144	1133	9.4	24.3
sequence_101	XM_024922340.1	100	10	0	0	4	13	129	138	147	20.3
sequence_101	XM_024922340.1	100	9	0	0	2	10	118	126	582	18.3
sequence_101	XM_024924747.1	100	12	0	0	3	14	869	858	9.4	24.3
sequence_101	XM_024916734.1	100	12	0	0	6	17	713	702	9.4	24.3
sequence_101	XM_024918843.1	100	12	0	0	3	14	2417	2406	9.4	24.3
sequence_101	XM_024918843.1	100	10	0	0	3	12	1067	1058	147	20.3
sequence_101	XM_024918843.1	100	9	0	0	6	14	1805	1797	582	18.3
sequence_101	XM_024919456.1	100	12	0	0	8	19	551	540	9.4	24.3
sequence_101	KM555248.1	100	12	0	0	2	13	130979	130968	9.4	24.3
sequence_101	KM555248.1	100	11	0	0	2	12	90342	90332	37	22.3
sequence_101	KM555248.1	100	11	0	0	10	20	103020	103030	37	22.3
sequence_101	KM555248.1	100	10	0	0	2	11	50973	50964	147	20.3
sequence_101	KM555248.1	100	10	0	0	6	15	59704	59695	147	20.3
sequence_101	KM555248.1	92.857	14	1	0	2	15	75559	75546	147	20.3
sequence_101	KM555248.1	100	10	0	0	6	15	137992	137983	147	20.3
sequence_101	KM555248.1	100	10	0	0	1	10	4621	4630	147	20.3
sequence_101	KM555248.1	100	10	0	0	6	15	66840	66849	147	20.3
sequence_101	KM555248.1	100	10	0	0	6	15	108133	108142	147	20.3
sequence_101	KM555248.1	100	9	0	0	1	9	8254	8246	582	18.3
sequence_101	KM555248.1	100	9	0	0	2	10	26751	26743	582	18.3
sequence_101	KM555248.1	100	9	0	0	7	15	39192	39184	582	18.3
sequence_101	KM555248.1	92.308	13	1	0	2	14	43432	43420	582	18.3
sequence_101	KM555248.1	92.308	13	1	0	3	15	75699	75687	582	18.3
sequence_101	KM555248.1	100	9	0	0	6	14	113654	113646	582	18.3
sequence_101	KM555248.1	100	9	0	0	3	11	122399	122391	582	18.3
sequence_101	KM555248.1	100	9	0	0	7	15	155344	155336	582	18.3
sequence_101	KM555248.1	100	9	0	0	2	10	156121	156113	582	18.3
sequence_101	KM555248.1	100	9	0	0	2	10	74172	74180	582	18.3
sequence_101	KM555248.1	100	9	0	0	1	9	134318	134326	582	18.3
sequence_101	KM555248.1	100	9	0	0	7	15	152378	152386	582	18.3
sequence_101	KM555248.1	100	9	0	0	6	14	152383	152391	582	18.3
sequence_101	KM555248.1	92.308	13	1	0	9	21	158826	158838	582	18.3
sequence_101	KM555248.1	100	9	0	0	6	14	163473	163481	582	18.3
sequence_101	OR633225.1	100	12	0	0	4	15	24982	24971	9.4	24.3
sequence_101	OR633225.1	93.333	15	1	0	1	15	27231	27217	37	22.3
sequence_101	OR633225.1	100	10	0	0	4	13	32284	32275	147	20.3
sequence_101	OR633225.1	100	10	0	0	7	16	35917	35908	147	20.3
sequence_101	OR633225.1	100	10	0	0	12	21	53527	53518	147	20.3
sequence_101	OR633225.1	100	10	0	0	10	19	3875	3884	147	20.3
sequence_101	OR633225.1	92.308	13	1	0	3	15	533	521	582	18.3
sequence_101	OR633225.1	100	9	0	0	2	10	36040	36032	582	18.3
sequence_101	OR633225.1	100	9	0	0	1	9	43813	43805	582	18.3
sequence_101	OR633225.1	100	9	0	0	12	20	56038	56030	582	18.3
sequence_101	OR633225.1	100	9	0	0	9	17	61597	61589	582	18.3
sequence_101	OR633225.1	100	9	0	0	1	9	64625	64617	582	18.3
sequence_101	OR633225.1	100	9	0	0	9	17	70880	70872	582	18.3
sequence_101	OR633225.1	100	9	0	0	2	10	10406	10414	582	18.3
sequence_101	OR633225.1	100	9	0	0	5	13	11101	11109	582	18.3
sequence_101	OR633225.1	100	9	0	0	13	21	35136	35144	582	18.3
sequence_101	OR633225.1	100	9	0	0	8	16	38207	38215	582	18.3
sequence_101	OR633225.1	100	9	0	0	1	9	45163	45171	582	18.3
sequence_101	OR633225.1	100	9	0	0	5	13	90773	90781	582	18.3
sequence_101	XM_024913270.1	100	12	0	0	3	14	1912	1901	9.4	24.3
sequence_101	XM_024913270.1	92.308	13	1	0	9	21	1768	1756	582	18.3
sequence_101	XM_024913270.1	100	9	0	0	2	10	2272	2280	582	18.3
sequence_101	KM555250.1	100	12	0	0	2	13	137730	137741	9.4	24.3
sequence_101	KM555250.1	100	11	0	0	8	18	11405	11395	37	22.3
sequence_101	KM555250.1	100	11	0	0	10	20	69029	69039	37	22.3
sequence_101	KM555250.1	100	10	0	0	9	18	54374	54365	147	20.3
sequence_101	KM555250.1	100	10	0	0	1	10	68821	68812	147	20.3
sequence_101	KM555250.1	100	10	0	0	10	19	122815	122806	147	20.3
sequence_101	KM555250.1	100	10	0	0	3	12	130934	130925	147	20.3
sequence_101	KM555250.1	100	10	0	0	3	12	131017	131008	147	20.3
sequence_101	KM555250.1	100	10	0	0	12	21	114207	114216	147	20.3
sequence_101	KM555250.1	100	9	0	0	12	20	3462	3454	582	18.3
sequence_101	KM555250.1	100	9	0	0	2	10	20971	20963	582	18.3
sequence_101	KM555250.1	100	9	0	0	1	9	37662	37654	582	18.3
sequence_101	KM555250.1	100	9	0	0	13	21	50475	50467	582	18.3
sequence_101	KM555250.1	100	9	0	0	7	15	92315	92307	582	18.3
sequence_101	KM555250.1	100	9	0	0	2	10	131998	131990	582	18.3
sequence_101	KM555250.1	92.308	13	1	0	3	15	6449	6461	582	18.3
sequence_101	KM555250.1	100	9	0	0	10	18	27682	27690	582	18.3
sequence_101	KM555250.1	100	9	0	0	2	10	36518	36526	582	18.3
sequence_101	KM555250.1	100	9	0	0	12	20	44224	44232	582	18.3
sequence_101	KM555250.1	100	9	0	0	11	19	75126	75134	582	18.3
sequence_101	KM555250.1	100	9	0	0	8	16	86357	86365	582	18.3
sequence_101	KM555250.1	100	9	0	0	2	10	138311	138319	582	18.3
sequence_101	XM_024924597.1	100	12	0	0	4	15	63	74	9.4	24.3
sequence_101	XM_024912634.1	100	12	0	0	3	14	1113	1124	9.4	24.3
sequence_101	XM_024922281.1	100	12	0	0	4	15	809	820	9.4	24.3
sequence_101	XM_024923395.1	100	12	0	0	2	13	28	39	9.4	24.3
sequence_101	XM_024923395.1	100	9	0	0	9	17	1580	1572	582	18.3
sequence_101	XM_024923985.1	100	12	0	0	3	14	8	19	9.4	24.3
sequence_101	XM_024922624.1	100	12	0	0	3	14	47	58	9.4	24.3
sequence_101	XM_024922624.1	100	10	0	0	8	17	553	544	147	20.3
sequence_101	XM_024913997.1	100	12	0	0	3	14	1082	1093	9.4	24.3
sequence_101	XM_024915756.1	100	12	0	0	4	15	144	155	9.4	24.3
sequence_101	XM_024911739.1	100	12	0	0	2	13	3115	3126	9.4	24.3
sequence_101	XM_024917293.1	100	12	0	0	1	12	55	66	9.4	24.3
sequence_101	XM_024919247.1	100	12	0	0	2	13	2039	2050	9.4	24.3
sequence_101	XM_024912291.1	100	12	0	0	6	17	66	77	9.4	24.3
sequence_101	XM_024924165.1	100	12	0	0	2	13	667	678	9.4	24.3
sequence_101	XM_024917164.1	100	12	0	0	2	13	967	978	9.4	24.3
sequence_101	XM_024912940.1	100	12	0	0	5	16	9511	9522	9.4	24.3
sequence_101	XM_024912940.1	100	9	0	0	4	12	9006	9014	582	18.3
sequence_101	XM_024912940.1	100	9	0	0	2	10	10145	10153	582	18.3
sequence_101	XM_024923797.1	100	12	0	0	3	14	3283	3294	9.4	24.3
sequence_101	XM_024923797.1	100	10	0	0	8	17	1656	1647	147	20.3
sequence_101	XM_024923797.1	100	10	0	0	1	10	1954	1945	147	20.3
sequence_101	XM_024923797.1	100	9	0	0	9	17	1236	1228	582	18.3
sequence_101	XM_024919380.1	100	12	0	0	4	15	279	290	9.4	24.3
sequence_101	OR633221.1	100	12	0	0	4	15	56591	56602	9.4	24.3
sequence_101	OR633221.1	100	10	0	0	4	13	5953	5944	147	20.3
sequence_101	OR633221.1	100	10	0	0	2	11	34803	34794	147	20.3
sequence_101	OR633221.1	100	10	0	0	12	21	14059	14068	147	20.3
sequence_101	OR633221.1	100	9	0	0	13	21	36462	36454	582	18.3
sequence_101	OR633221.1	100	9	0	0	12	20	9000	9008	582	18.3
sequence_101	OR633221.1	100	9	0	0	6	14	23152	23160	582	18.3
sequence_101	OR633221.1	100	9	0	0	7	15	26653	26661	582	18.3
sequence_101	OR633221.1	100	9	0	0	8	16	46057	46065	582	18.3
sequence_101	OR633221.1	100	9	0	0	12	20	46304	46312	582	18.3
sequence_101	OR633221.1	100	9	0	0	4	12	50317	50325	582	18.3
sequence_101	OR633221.1	100	9	0	0	5	13	76820	76828	582	18.3
sequence_101	OR633214.1	100	11	0	0	2	12	83274	83264	37	22.3
sequence_101	OR633214.1	100	11	0	0	3	13	96126	96136	37	22.3
sequence_101	OR633214.1	100	10	0	0	11	20	28600	28591	147	20.3
sequence_101	OR633214.1	100	10	0	0	6	15	56164	56155	147	20.3
sequence_101	OR633214.1	92.857	14	1	0	3	16	69179	69166	147	20.3
sequence_101	OR633214.1	100	10	0	0	6	15	26333	26342	147	20.3
sequence_101	OR633214.1	100	10	0	0	4	13	101385	101394	147	20.3
sequence_101	OR633214.1	100	9	0	0	1	9	5030	5022	582	18.3
sequence_101	OR633214.1	100	9	0	0	12	20	8384	8376	582	18.3
sequence_101	OR633214.1	100	9	0	0	3	11	26440	26432	582	18.3
sequence_101	OR633214.1	92.308	13	1	0	6	18	43660	43648	582	18.3
sequence_101	OR633214.1	100	9	0	0	6	14	92791	92783	582	18.3
sequence_101	OR633214.1	100	9	0	0	1	9	2457	2465	582	18.3
sequence_101	OR633214.1	100	9	0	0	7	15	55702	55710	582	18.3
sequence_101	OR633214.1	100	9	0	0	2	10	82075	82083	582	18.3
sequence_101	OR633211.1	100	11	0	0	6	16	16621	16611	37	22.3
sequence_101	OR633211.1	100	10	0	0	3	12	73751	73760	147	20.3
sequence_101	OR633211.1	92.308	13	1	0	3	15	918	906	582	18.3
sequence_101	OR633211.1	100	9	0	0	1	9	17717	17709	582	18.3
sequence_101	OR633211.1	100	9	0	0	3	11	57720	57712	582	18.3
sequence_101	OR633211.1	100	9	0	0	12	20	68379	68371	582	18.3
sequence_101	OR633211.1	100	9	0	0	10	18	69125	69117	582	18.3
sequence_101	OR633211.1	100	9	0	0	12	20	12974	12982	582	18.3
sequence_101	OR633211.1	100	9	0	0	6	14	13424	13432	582	18.3
sequence_101	OR633211.1	100	9	0	0	13	21	13791	13799	582	18.3
sequence_101	OR633211.1	100	9	0	0	6	14	34554	34562	582	18.3
sequence_101	OR633217.1	100	11	0	0	7	17	21587	21577	37	22.3
sequence_101	OR633217.1	100	10	0	0	10	19	18152	18161	147	20.3
sequence_101	OR633217.1	92.308	13	1	0	2	14	8107	8095	582	18.3
sequence_101	OR633217.1	100	9	0	0	2	10	14922	14914	582	18.3
sequence_101	OR633217.1	100	9	0	0	12	20	38336	38328	582	18.3
sequence_101	OR633217.1	100	9	0	0	10	18	40555	40547	582	18.3
sequence_101	OR633217.1	100	9	0	0	6	14	3775	3783	582	18.3
sequence_101	OR633217.1	92.308	13	1	0	3	15	19600	19612	582	18.3
sequence_102	XM_024914419.1	100	15	0	0	1	15	962	948	0.15	30.2
sequence_102	XM_024914419.1	100	9	0	0	1	9	977	969	582	18.3
sequence_102	XM_024918359.1	100	14	0	0	1	14	207	194	0.6	28.2
sequence_102	XM_024915557.1	100	14	0	0	2	15	686	673	0.6	28.2
sequence_102	XM_024920126.1	100	14	0	0	5	18	1285	1272	0.6	28.2
sequence_102	XM_024920126.1	92.857	14	1	0	2	15	1216	1203	147	20.3
sequence_102	XM_024920126.1	100	10	0	0	5	14	1249	1240	147	20.3
sequence_102	XM_024920126.1	92.857	14	1	0	1	14	1295	1282	147	20.3
sequence_102	XM_024920126.1	100	9	0	0	2	10	3700	3692	582	18.3
sequence_102	XM_024920126.1	92.308	13	1	0	2	14	4204	4192	582	18.3
sequence_102	XM_024911722.1	100	14	0	0	1	14	402	389	0.6	28.2
sequence_102	XM_024917782.1	100	14	0	0	2	15	1100	1087	0.6	28.2
sequence_102	XM_024917782.1	100	10	0	0	5	14	265	274	147	20.3
sequence_102	XM_024920712.1	100	14	0	0	5	18	1022	1009	0.6	28.2
sequence_102	XM_024920712.1	100	10	0	0	5	14	1028	1019	147	20.3
sequence_102	XM_024922913.1	100	14	0	0	1	14	5164	5177	0.6	28.2
sequence_102	XM_024915696.1	94.118	17	1	0	3	19	52	36	2.4	26.3
sequence_102	OR633218.1	100	13	0	0	2	14	22138	22126	2.4	26.3
sequence_102	OR633218.1	100	12	0	0	7	18	25231	25220	9.4	24.3
sequence_102	OR633218.1	100	11	0	0	8	18	36905	36895	37	22.3
sequence_102	OR633218.1	100	10	0	0	2	11	152	143	147	20.3
sequence_102	OR633218.1	100	10	0	0	5	14	21391	21382	147	20.3
sequence_102	OR633218.1	100	10	0	0	7	16	63167	63158	147	20.3
sequence_102	OR633218.1	100	10	0	0	3	12	12633	12642	147	20.3
sequence_102	OR633218.1	100	10	0	0	11	20	27256	27265	147	20.3
sequence_102	OR633218.1	100	10	0	0	9	18	37302	37311	147	20.3
sequence_102	OR633218.1	100	9	0	0	2	10	4365	4357	582	18.3
sequence_102	OR633218.1	100	9	0	0	13	21	13538	13530	582	18.3
sequence_102	OR633218.1	100	9	0	0	5	13	17364	17356	582	18.3
sequence_102	OR633218.1	100	9	0	0	1	9	38635	38627	582	18.3
sequence_102	OR633218.1	100	9	0	0	1	9	54253	54245	582	18.3
sequence_102	OR633218.1	100	9	0	0	11	19	67235	67227	582	18.3
sequence_102	OR633218.1	100	9	0	0	6	14	12738	12746	582	18.3
sequence_102	OR633218.1	100	9	0	0	1	9	17924	17932	582	18.3
sequence_102	OR633218.1	100	9	0	0	3	11	27395	27403	582	18.3
sequence_102	OR633218.1	100	9	0	0	1	9	48118	48126	582	18.3
sequence_102	OR633218.1	100	9	0	0	5	13	48565	48573	582	18.3
sequence_102	OR633218.1	100	9	0	0	12	20	65294	65302	582	18.3
sequence_102	XM_024916769.1	100	13	0	0	2	14	2522	2510	2.4	26.3
sequence_102	XM_024916769.1	100	10	0	0	4	13	2379	2370	147	20.3
sequence_102	XM_024916851.1	100	13	0	0	4	16	648	636	2.4	26.3
sequence_102	XM_024916890.1	100	13	0	0	2	14	836	824	2.4	26.3
sequence_102	XM_024916890.1	100	10	0	0	5	14	941	932	147	20.3
sequence_102	XM_024921284.1	100	13	0	0	8	20	754	742	2.4	26.3
sequence_102	XM_024920762.1	100	13	0	0	2	14	395	383	2.4	26.3
sequence_102	XM_024922609.1	100	13	0	0	2	14	110	98	2.4	26.3
sequence_102	XM_024922609.1	100	10	0	0	5	14	59	50	147	20.3
sequence_102	XM_024924626.1	94.118	17	1	0	1	17	3018	3002	2.4	26.3
sequence_102	XM_024924626.1	100	10	0	0	5	14	1835	1826	147	20.3
sequence_102	XM_024916720.1	100	13	0	0	2	14	4388	4376	2.4	26.3
sequence_102	XM_024916720.1	100	10	0	0	1	10	3915	3906	147	20.3
sequence_102	XM_024916720.1	100	9	0	0	1	9	4077	4069	582	18.3
sequence_102	XM_024916720.1	100	9	0	0	1	9	5058	5050	582	18.3
sequence_102	XM_024916720.1	100	9	0	0	7	15	2669	2677	582	18.3
sequence_102	OR633215.1	100	13	0	0	2	14	17987	17975	2.4	26.3
sequence_102	OR633215.1	100	11	0	0	11	21	85514	85504	37	22.3
sequence_102	OR633215.1	100	11	0	0	5	15	7856	7866	37	22.3
sequence_102	OR633215.1	100	10	0	0	4	13	17946	17937	147	20.3
sequence_102	OR633215.1	100	10	0	0	5	14	23724	23715	147	20.3
sequence_102	OR633215.1	100	10	0	0	3	12	26791	26800	147	20.3
sequence_102	OR633215.1	100	9	0	0	1	9	4727	4719	582	18.3
sequence_102	OR633215.1	100	9	0	0	3	11	12870	12862	582	18.3
sequence_102	OR633215.1	100	9	0	0	1	9	50671	50663	582	18.3
sequence_102	OR633215.1	100	9	0	0	2	10	65106	65098	582	18.3
sequence_102	OR633215.1	100	9	0	0	11	19	24720	24728	582	18.3
sequence_102	OR633215.1	100	9	0	0	7	15	59818	59826	582	18.3
sequence_102	OR633215.1	100	9	0	0	1	9	61269	61277	582	18.3
sequence_102	OR633215.1	100	9	0	0	7	15	67342	67350	582	18.3
sequence_102	OR633215.1	100	9	0	0	6	14	70851	70859	582	18.3
sequence_102	OR633215.1	100	9	0	0	13	21	74707	74715	582	18.3
sequence_102	OR633215.1	100	9	0	0	5	13	76877	76885	582	18.3
sequence_102	XM_024924502.1	100	13	0	0	2	14	1367	1355	2.4	26.3
sequence_102	XM_024923413.1	94.118	17	1	0	1	17	1485	1469	2.4	26.3
sequence_102	XM_024921876.1	100	13	0	0	2	14	995	983	2.4	26.3
sequence_102	XM_024919318.1	100	13	0	0	1	13	4853	4841	2.4	26.3
sequence_102	XM_024919318.1	100	9	0	0	12	20	2897	2889	582	18.3
sequence_102	XM_024923388.1	100	13	0	0	1	13	1677	1665	2.4	26.3
sequence_102	XM_024923388.1	100	11	0	0	2	12	1286	1276	37	22.3
sequence_102	XM_024923388.1	100	10	0	0	4	13	1848	1839	147	20.3
sequence_102	XM_024923388.1	100	9	0	0	5	13	1652	1644	582	18.3
sequence_102	XM_024917776.1	100	13	0	0	1	13	102	90	2.4	26.3
sequence_102	XM_024915870.1	100	13	0	0	1	13	354	342	2.4	26.3
sequence_102	XM_024922382.1	94.118	17	1	0	4	20	3210	3194	2.4	26.3
sequence_102	XM_024922382.1	100	9	0	0	5	13	511	519	582	18.3
sequence_102	XM_024917150.1	100	13	0	0	2	14	590	578	2.4	26.3
sequence_102	XM_024911821.1	100	13	0	0	2	14	971	959	2.4	26.3
sequence_102	XM_024912292.1	100	13	0	0	2	14	1343	1331	2.4	26.3
sequence_102	XM_024912292.1	100	9	0	0	1	9	1329	1321	582	18.3
sequence_102	XM_024912991.1	100	13	0	0	2	14	731	719	2.4	26.3
sequence_102	XM_024921773.1	100	13	0	0	1	13	604	616	2.4	26.3
sequence_102	OR633224.1	100	13	0	0	7	19	89382	89394	2.4	26.3
sequence_102	OR633224.1	100	11	0	0	11	21	74937	74947	37	22.3
sequence_102	OR633224.1	100	10	0	0	6	15	106239	106230	147	20.3
sequence_102	OR633224.1	100	9	0	0	13	21	24058	24050	582	18.3
sequence_102	OR633224.1	100	9	0	0	3	11	84474	84466	582	18.3
sequence_102	OR633224.1	100	9	0	0	13	21	90556	90548	582	18.3
sequence_102	OR633224.1	100	9	0	0	1	9	3441	3449	582	18.3
sequence_102	OR633224.1	100	9	0	0	7	15	10769	10777	582	18.3
sequence_102	OR633224.1	100	9	0	0	1	9	30112	30120	582	18.3
sequence_102	OR633224.1	100	9	0	0	9	17	33669	33677	582	18.3
sequence_102	OR633224.1	100	9	0	0	2	10	34597	34605	582	18.3
sequence_102	OR633224.1	100	9	0	0	12	20	77194	77202	582	18.3
sequence_102	OR633224.1	100	9	0	0	2	10	78491	78499	582	18.3
sequence_102	OR633219.1	100	13	0	0	3	15	56621	56633	2.4	26.3
sequence_102	OR633219.1	100	11	0	0	3	13	96314	96304	37	22.3
sequence_102	OR633219.1	100	10	0	0	3	12	27273	27264	147	20.3
sequence_102	OR633219.1	100	10	0	0	8	17	28391	28382	147	20.3
sequence_102	OR633219.1	100	10	0	0	3	12	66492	66483	147	20.3
sequence_102	OR633219.1	100	10	0	0	3	12	112770	112761	147	20.3
sequence_102	OR633219.1	100	9	0	0	5	13	46841	46833	582	18.3
sequence_102	OR633219.1	100	9	0	0	10	18	69939	69931	582	18.3
sequence_102	OR633219.1	100	9	0	0	3	11	84883	84875	582	18.3
sequence_102	OR633219.1	100	9	0	0	2	10	99484	99476	582	18.3
sequence_102	OR633219.1	100	9	0	0	5	13	35250	35258	582	18.3
sequence_102	OR633219.1	100	9	0	0	12	20	43533	43541	582	18.3
sequence_102	OR633219.1	100	9	0	0	12	20	69218	69226	582	18.3
sequence_102	OR633219.1	100	9	0	0	2	10	86030	86038	582	18.3
sequence_102	OR633219.1	100	9	0	0	6	14	102608	102616	582	18.3
sequence_102	XM_024923997.1	100	13	0	0	2	14	178	190	2.4	26.3
sequence_102	XM_024923194.1	100	13	0	0	1	13	176	188	2.4	26.3
sequence_102	XM_024923194.1	100	9	0	0	2	10	506	498	582	18.3
sequence_102	XM_024918686.1	100	13	0	0	7	19	168	180	2.4	26.3
sequence_102	XM_024912817.1	100	13	0	0	7	19	1633	1645	2.4	26.3
sequence_102	XM_024912817.1	100	11	0	0	2	12	557	567	37	22.3
sequence_102	XM_024912817.1	100	9	0	0	13	21	2628	2620	582	18.3
sequence_102	XM_024913646.1	100	12	0	0	3	14	604	593	9.4	24.3
sequence_102	XM_024913491.1	100	12	0	0	7	18	911	900	9.4	24.3
sequence_102	XM_024924415.1	100	12	0	0	2	13	497	486	9.4	24.3
sequence_102	XM_024924415.1	92.857	14	1	0	2	15	89	76	147	20.3
sequence_102	XM_024924415.1	100	10	0	0	5	14	1244	1235	147	20.3
sequence_102	XM_024911925.1	100	12	0	0	5	16	914	903	9.4	24.3
sequence_102	OR633230.1	100	12	0	0	9	20	63982	63971	9.4	24.3
sequence_102	OR633230.1	100	11	0	0	4	14	30895	30885	37	22.3
sequence_102	OR633230.1	100	11	0	0	5	15	30984	30974	37	22.3
sequence_102	OR633230.1	100	10	0	0	10	19	14103	14094	147	20.3
sequence_102	OR633230.1	92.857	14	1	0	1	14	37942	37955	147	20.3
sequence_102	OR633230.1	100	9	0	0	2	10	7601	7593	582	18.3
sequence_102	OR633230.1	100	9	0	0	3	11	11898	11890	582	18.3
sequence_102	OR633230.1	100	9	0	0	6	14	35826	35818	582	18.3
sequence_102	OR633230.1	100	9	0	0	12	20	61365	61357	582	18.3
sequence_102	OR633230.1	100	9	0	0	4	12	61383	61375	582	18.3
sequence_102	OR633230.1	100	9	0	0	5	13	61801	61793	582	18.3
sequence_102	OR633230.1	100	9	0	0	2	10	65248	65240	582	18.3
sequence_102	OR633230.1	100	9	0	0	1	9	5362	5370	582	18.3
sequence_102	OR633230.1	100	9	0	0	1	9	42450	42458	582	18.3
sequence_102	OR633230.1	100	9	0	0	1	9	46123	46131	582	18.3
sequence_102	XM_024921114.1	93.75	16	1	0	2	17	818	803	9.4	24.3
sequence_102	XM_024919379.1	100	12	0	0	3	14	518	507	9.4	24.3
sequence_102	XM_024919379.1	100	12	0	0	2	13	864	853	9.4	24.3
sequence_102	XM_024919379.1	100	9	0	0	12	20	1503	1511	582	18.3
sequence_102	XM_024914474.1	100	12	0	0	3	14	224	213	9.4	24.3
sequence_102	XM_024924263.1	100	12	0	0	1	12	1692	1681	9.4	24.3
sequence_102	XM_024924515.1	100	12	0	0	10	21	2217	2206	9.4	24.3
sequence_102	XM_024924515.1	100	9	0	0	10	18	1878	1870	582	18.3
sequence_102	XM_024912132.1	100	12	0	0	1	12	3450	3439	9.4	24.3
sequence_102	XM_024912132.1	100	10	0	0	1	10	2898	2889	147	20.3
sequence_102	XM_024912132.1	100	9	0	0	9	17	908	900	582	18.3
sequence_102	XM_024911792.1	100	12	0	0	1	12	525	514	9.4	24.3
sequence_102	XM_024921200.1	100	12	0	0	4	15	1830	1819	9.4	24.3
sequence_102	OR633227.1	100	12	0	0	1	12	20575	20564	9.4	24.3
sequence_102	OR633227.1	100	11	0	0	8	18	41665	41655	37	22.3
sequence_102	OR633227.1	100	11	0	0	2	12	55501	55491	37	22.3
sequence_102	OR633227.1	100	10	0	0	7	16	36072	36063	147	20.3
sequence_102	OR633227.1	100	9	0	0	5	13	6981	6989	582	18.3
sequence_102	OR633227.1	100	9	0	0	8	16	18721	18729	582	18.3
sequence_102	XM_024919755.1	100	12	0	0	8	19	605	594	9.4	24.3
sequence_102	OR633228.1	100	12	0	0	2	13	7629	7618	9.4	24.3
sequence_102	OR633228.1	92.857	14	1	0	1	14	4547	4534	147	20.3
sequence_102	OR633228.1	100	10	0	0	9	18	15849	15858	147	20.3
sequence_102	OR633228.1	100	9	0	0	5	13	16133	16141	582	18.3
sequence_102	OR633228.1	100	9	0	0	1	9	18505	18513	582	18.3
sequence_102	OR633228.1	100	9	0	0	5	13	19543	19551	582	18.3
sequence_102	OR633228.1	100	9	0	0	13	21	26852	26860	582	18.3
sequence_102	OR633228.1	100	9	0	0	8	16	28404	28412	582	18.3
sequence_102	OR633228.1	92.308	13	1	0	5	17	34733	34745	582	18.3
sequence_102	XM_024922917.1	100	12	0	0	2	13	437	426	9.4	24.3
sequence_102	OR633220.1	100	12	0	0	1	12	37481	37470	9.4	24.3
sequence_102	OR633220.1	100	11	0	0	2	12	48768	48758	37	22.3
sequence_102	OR633220.1	100	10	0	0	1	10	46049	46040	147	20.3
sequence_102	OR633220.1	100	10	0	0	2	11	991	1000	147	20.3
sequence_102	OR633220.1	92.857	14	1	0	1	14	31701	31714	147	20.3
sequence_102	OR633220.1	92.308	13	1	0	1	13	3257	3245	582	18.3
sequence_102	OR633220.1	100	9	0	0	9	17	4348	4340	582	18.3
sequence_102	OR633220.1	100	9	0	0	10	18	11228	11220	582	18.3
sequence_102	OR633220.1	100	9	0	0	3	11	36261	36253	582	18.3
sequence_102	OR633220.1	100	9	0	0	11	19	37498	37490	582	18.3
sequence_102	OR633220.1	100	9	0	0	5	13	38341	38333	582	18.3
sequence_102	OR633220.1	100	9	0	0	1	9	38475	38467	582	18.3
sequence_102	OR633220.1	100	9	0	0	5	13	54783	54775	582	18.3
sequence_102	OR633220.1	100	9	0	0	6	14	59489	59481	582	18.3
sequence_102	OR633220.1	100	9	0	0	12	20	75787	75779	582	18.3
sequence_102	OR633220.1	100	9	0	0	5	13	18145	18153	582	18.3
sequence_102	OR633220.1	100	9	0	0	11	19	33337	33345	582	18.3
sequence_102	OR633220.1	100	9	0	0	1	9	47631	47639	582	18.3
sequence_102	OR633220.1	100	9	0	0	5	13	48138	48146	582	18.3
sequence_102	OR633220.1	100	9	0	0	7	15	51092	51100	582	18.3
sequence_102	OR633220.1	100	9	0	0	2	10	60064	60072	582	18.3
sequence_102	OR633220.1	100	9	0	0	2	10	62096	62104	582	18.3
sequence_102	XM_024922877.1	100	12	0	0	2	13	2567	2556	9.4	24.3
sequence_102	XM_024918590.1	100	12	0	0	1	12	1232	1221	9.4	24.3
sequence_102	XM_024911746.1	100	12	0	0	3	14	925	914	9.4	24.3
sequence_102	XM_024911746.1	100	10	0	0	5	14	917	908	147	20.3
sequence_102	XM_024924561.1	100	12	0	0	3	14	148	137	9.4	24.3
sequence_102	XM_024916915.1	100	12	0	0	8	19	1193	1182	9.4	24.3
sequence_102	XM_024916915.1	100	10	0	0	2	11	1547	1538	147	20.3
sequence_102	XM_024918846.1	100	12	0	0	3	14	735	724	9.4	24.3
sequence_102	XM_024915705.1	100	12	0	0	3	14	2332	2321	9.4	24.3
sequence_102	XM_024915705.1	100	9	0	0	8	16	532	524	582	18.3
sequence_102	XM_024918386.1	100	12	0	0	1	12	595	584	9.4	24.3
sequence_102	XM_024915725.1	100	12	0	0	1	12	459	448	9.4	24.3
sequence_102	XM_024922272.1	100	12	0	0	1	12	1695	1684	9.4	24.3
sequence_102	XM_024922272.1	100	10	0	0	11	20	491	500	147	20.3
sequence_102	XM_024923257.1	100	12	0	0	2	13	515	504	9.4	24.3
sequence_102	XM_024923257.1	100	9	0	0	6	14	604	596	582	18.3
sequence_102	XM_024918914.1	100	12	0	0	5	16	2295	2284	9.4	24.3
sequence_102	XM_024918914.1	92.857	14	1	0	2	15	837	824	147	20.3
sequence_102	XM_024912219.1	100	12	0	0	3	14	3593	3582	9.4	24.3
sequence_102	XM_024922340.1	100	12	0	0	3	14	1144	1133	9.4	24.3
sequence_102	XM_024922340.1	100	10	0	0	3	12	129	138	147	20.3
sequence_102	XM_024922340.1	100	9	0	0	1	9	118	126	582	18.3
sequence_102	XM_024924747.1	100	12	0	0	2	13	869	858	9.4	24.3
sequence_102	XM_024916734.1	100	12	0	0	5	16	713	702	9.4	24.3
sequence_102	XM_024918843.1	100	12	0	0	2	13	2417	2406	9.4	24.3
sequence_102	XM_024918843.1	100	10	0	0	2	11	1067	1058	147	20.3
sequence_102	XM_024918843.1	100	9	0	0	5	13	1805	1797	582	18.3
sequence_102	XM_024919456.1	100	12	0	0	7	18	551	540	9.4	24.3
sequence_102	KM555248.1	100	12	0	0	1	12	130979	130968	9.4	24.3
sequence_102	KM555248.1	100	11	0	0	1	11	90342	90332	37	22.3
sequence_102	KM555248.1	100	11	0	0	9	19	103020	103030	37	22.3
sequence_102	KM555248.1	100	10	0	0	1	10	50973	50964	147	20.3
sequence_102	KM555248.1	100	10	0	0	5	14	59704	59695	147	20.3
sequence_102	KM555248.1	92.857	14	1	0	1	14	75559	75546	147	20.3
sequence_102	KM555248.1	100	10	0	0	5	14	137992	137983	147	20.3
sequence_102	KM555248.1	100	10	0	0	5	14	66840	66849	147	20.3
sequence_102	KM555248.1	100	10	0	0	5	14	108133	108142	147	20.3
sequence_102	KM555248.1	100	9	0	0	13	21	22615	22607	582	18.3
sequence_102	KM555248.1	100	9	0	0	1	9	26751	26743	582	18.3
sequence_102	KM555248.1	100	9	0	0	6	14	39192	39184	582	18.3
sequence_102	KM555248.1	92.308	13	1	0	1	13	43432	43420	582	18.3
sequence_102	KM555248.1	92.308	13	1	0	2	14	75699	75687	582	18.3
sequence_102	KM555248.1	100	9	0	0	5	13	113654	113646	582	18.3
sequence_102	KM555248.1	100	9	0	0	2	10	122399	122391	582	18.3
sequence_102	KM555248.1	100	9	0	0	6	14	155344	155336	582	18.3
sequence_102	KM555248.1	100	9	0	0	1	9	156121	156113	582	18.3
sequence_102	KM555248.1	100	9	0	0	1	9	4622	4630	582	18.3
sequence_102	KM555248.1	100	9	0	0	1	9	74172	74180	582	18.3
sequence_102	KM555248.1	100	9	0	0	6	14	152378	152386	582	18.3
sequence_102	KM555248.1	100	9	0	0	5	13	152383	152391	582	18.3
sequence_102	KM555248.1	92.308	13	1	0	8	20	158826	158838	582	18.3
sequence_102	KM555248.1	100	9	0	0	5	13	163473	163481	582	18.3
sequence_102	OR633225.1	100	12	0	0	3	14	24982	24971	9.4	24.3
sequence_102	OR633225.1	100	11	0	0	11	21	53527	53517	37	22.3
sequence_102	OR633225.1	100	10	0	0	5	14	27226	27217	147	20.3
sequence_102	OR633225.1	100	10	0	0	3	12	32284	32275	147	20.3
sequence_102	OR633225.1	100	10	0	0	6	15	35917	35908	147	20.3
sequence_102	OR633225.1	100	10	0	0	9	18	3875	3884	147	20.3
sequence_102	OR633225.1	92.308	13	1	0	2	14	533	521	582	18.3
sequence_102	OR633225.1	100	9	0	0	1	9	36040	36032	582	18.3
sequence_102	OR633225.1	100	9	0	0	11	19	56038	56030	582	18.3
sequence_102	OR633225.1	100	9	0	0	8	16	61597	61589	582	18.3
sequence_102	OR633225.1	100	9	0	0	8	16	70880	70872	582	18.3
sequence_102	OR633225.1	100	9	0	0	1	9	10406	10414	582	18.3
sequence_102	OR633225.1	100	9	0	0	4	12	11101	11109	582	18.3
sequence_102	OR633225.1	100	9	0	0	12	20	35136	35144	582	18.3
sequence_102	OR633225.1	100	9	0	0	7	15	38207	38215	582	18.3
sequence_102	OR633225.1	100	9	0	0	13	21	50025	50033	582	18.3
sequence_102	OR633225.1	100	9	0	0	4	12	90773	90781	582	18.3
sequence_102	XM_024913270.1	100	12	0	0	2	13	1912	1901	9.4	24.3
sequence_102	XM_024913270.1	92.308	13	1	0	8	20	1768	1756	582	18.3
sequence_102	XM_024913270.1	100	9	0	0	1	9	2272	2280	582	18.3
sequence_102	KM555250.1	100	12	0	0	1	12	137730	137741	9.4	24.3
sequence_102	KM555250.1	100	11	0	0	7	17	11405	11395	37	22.3
sequence_102	KM555250.1	100	11	0	0	9	19	69029	69039	37	22.3
sequence_102	KM555250.1	100	10	0	0	8	17	54374	54365	147	20.3
sequence_102	KM555250.1	100	10	0	0	9	18	122815	122806	147	20.3
sequence_102	KM555250.1	100	10	0	0	2	11	130934	130925	147	20.3
sequence_102	KM555250.1	100	10	0	0	2	11	131017	131008	147	20.3
sequence_102	KM555250.1	100	10	0	0	11	20	114207	114216	147	20.3
sequence_102	KM555250.1	100	9	0	0	11	19	3462	3454	582	18.3
sequence_102	KM555250.1	100	9	0	0	1	9	20971	20963	582	18.3
sequence_102	KM555250.1	100	9	0	0	12	20	50475	50467	582	18.3
sequence_102	KM555250.1	100	9	0	0	1	9	68820	68812	582	18.3
sequence_102	KM555250.1	100	9	0	0	6	14	92315	92307	582	18.3
sequence_102	KM555250.1	100	9	0	0	13	21	111135	111127	582	18.3
sequence_102	KM555250.1	100	9	0	0	1	9	131998	131990	582	18.3
sequence_102	KM555250.1	92.308	13	1	0	2	14	6449	6461	582	18.3
sequence_102	KM555250.1	100	9	0	0	9	17	27682	27690	582	18.3
sequence_102	KM555250.1	100	9	0	0	1	9	36518	36526	582	18.3
sequence_102	KM555250.1	100	9	0	0	11	19	44224	44232	582	18.3
sequence_102	KM555250.1	100	9	0	0	13	21	55017	55025	582	18.3
sequence_102	KM555250.1	100	9	0	0	10	18	75126	75134	582	18.3
sequence_102	KM555250.1	100	9	0	0	7	15	86357	86365	582	18.3
sequence_102	KM555250.1	100	9	0	0	1	9	138311	138319	582	18.3
sequence_102	XM_024924597.1	100	12	0	0	3	14	63	74	9.4	24.3
sequence_102	XM_024912634.1	100	12	0	0	2	13	1113	1124	9.4	24.3
sequence_102	XM_024922281.1	100	12	0	0	3	14	809	820	9.4	24.3
sequence_102	XM_024923395.1	100	12	0	0	1	12	28	39	9.4	24.3
sequence_102	XM_024923395.1	100	9	0	0	8	16	1580	1572	582	18.3
sequence_102	XM_024923985.1	100	12	0	0	2	13	8	19	9.4	24.3
sequence_102	XM_024922624.1	100	12	0	0	2	13	47	58	9.4	24.3
sequence_102	XM_024922624.1	100	10	0	0	7	16	553	544	147	20.3
sequence_102	XM_024913997.1	100	12	0	0	2	13	1082	1093	9.4	24.3
sequence_102	XM_024915756.1	100	12	0	0	3	14	144	155	9.4	24.3
sequence_102	XM_024919109.1	100	12	0	0	10	21	1255	1266	9.4	24.3
sequence_102	XM_024911739.1	100	12	0	0	1	12	3115	3126	9.4	24.3
sequence_102	XM_024919247.1	100	12	0	0	1	12	2039	2050	9.4	24.3
sequence_102	XM_024912291.1	100	12	0	0	5	16	66	77	9.4	24.3
sequence_102	XM_024924165.1	100	12	0	0	1	12	667	678	9.4	24.3
sequence_102	XM_024917164.1	100	12	0	0	1	12	967	978	9.4	24.3
sequence_102	XM_024912940.1	100	12	0	0	4	15	9511	9522	9.4	24.3
sequence_102	XM_024912940.1	100	9	0	0	3	11	9006	9014	582	18.3
sequence_102	XM_024912940.1	100	9	0	0	1	9	10145	10153	582	18.3
sequence_102	XM_024923797.1	100	12	0	0	2	13	3283	3294	9.4	24.3
sequence_102	XM_024923797.1	100	10	0	0	7	16	1656	1647	147	20.3
sequence_102	XM_024923797.1	100	9	0	0	8	16	1236	1228	582	18.3
sequence_102	XM_024923797.1	100	9	0	0	1	9	1953	1945	582	18.3
sequence_102	XM_024919380.1	100	12	0	0	3	14	279	290	9.4	24.3
sequence_102	OR633221.1	100	12	0	0	3	14	56591	56602	9.4	24.3
sequence_102	OR633221.1	100	10	0	0	3	12	5953	5944	147	20.3
sequence_102	OR633221.1	100	10	0	0	1	10	34803	34794	147	20.3
sequence_102	OR633221.1	100	10	0	0	11	20	14059	14068	147	20.3
sequence_102	OR633221.1	100	9	0	0	12	20	36462	36454	582	18.3
sequence_102	OR633221.1	100	9	0	0	11	19	9000	9008	582	18.3
sequence_102	OR633221.1	100	9	0	0	5	13	23152	23160	582	18.3
sequence_102	OR633221.1	100	9	0	0	6	14	26653	26661	582	18.3
sequence_102	OR633221.1	100	9	0	0	7	15	46057	46065	582	18.3
sequence_102	OR633221.1	100	9	0	0	11	19	46304	46312	582	18.3
sequence_102	OR633221.1	100	9	0	0	3	11	50317	50325	582	18.3
sequence_102	OR633221.1	100	9	0	0	4	12	76820	76828	582	18.3
sequence_102	OR633214.1	100	11	0	0	1	11	83274	83264	37	22.3
sequence_102	OR633214.1	100	11	0	0	2	12	96126	96136	37	22.3
sequence_102	OR633214.1	100	10	0	0	10	19	28600	28591	147	20.3
sequence_102	OR633214.1	100	10	0	0	5	14	56164	56155	147	20.3
sequence_102	OR633214.1	92.857	14	1	0	2	15	69179	69166	147	20.3
sequence_102	OR633214.1	100	10	0	0	5	14	26333	26342	147	20.3
sequence_102	OR633214.1	100	10	0	0	3	12	101385	101394	147	20.3
sequence_102	OR633214.1	100	9	0	0	11	19	8384	8376	582	18.3
sequence_102	OR633214.1	100	9	0	0	13	21	26425	26417	582	18.3
sequence_102	OR633214.1	100	9	0	0	2	10	26440	26432	582	18.3
sequence_102	OR633214.1	92.308	13	1	0	5	17	43660	43648	582	18.3
sequence_102	OR633214.1	100	9	0	0	13	21	55468	55460	582	18.3
sequence_102	OR633214.1	100	9	0	0	13	21	61170	61162	582	18.3
sequence_102	OR633214.1	100	9	0	0	5	13	92791	92783	582	18.3
sequence_102	OR633214.1	100	9	0	0	6	14	55702	55710	582	18.3
sequence_102	OR633214.1	100	9	0	0	1	9	82075	82083	582	18.3
sequence_102	OR633211.1	100	11	0	0	5	15	16621	16611	37	22.3
sequence_102	OR633211.1	100	10	0	0	2	11	73751	73760	147	20.3
sequence_102	OR633211.1	92.308	13	1	0	2	14	918	906	582	18.3
sequence_102	OR633211.1	100	9	0	0	13	21	25897	25889	582	18.3
sequence_102	OR633211.1	100	9	0	0	2	10	57720	57712	582	18.3
sequence_102	OR633211.1	100	9	0	0	11	19	68379	68371	582	18.3
sequence_102	OR633211.1	100	9	0	0	9	17	69125	69117	582	18.3
sequence_102	OR633211.1	100	9	0	0	11	19	12974	12982	582	18.3
sequence_102	OR633211.1	100	9	0	0	5	13	13424	13432	582	18.3
sequence_102	OR633211.1	100	9	0	0	12	20	13791	13799	582	18.3
sequence_102	OR633211.1	100	9	0	0	5	13	34554	34562	582	18.3
sequence_102	OR633217.1	100	11	0	0	6	16	21587	21577	37	22.3
sequence_102	OR633217.1	100	10	0	0	9	18	18152	18161	147	20.3
sequence_102	OR633217.1	92.308	13	1	0	1	13	8107	8095	582	18.3
sequence_102	OR633217.1	100	9	0	0	1	9	14922	14914	582	18.3
sequence_102	OR633217.1	100	9	0	0	11	19	38336	38328	582	18.3
sequence_102	OR633217.1	100	9	0	0	9	17	40555	40547	582	18.3
sequence_102	OR633217.1	100	9	0	0	5	13	3775	3783	582	18.3
sequence_102	OR633217.1	92.308	13	1	0	2	14	19600	19612	582	18.3
sequence_102	MT237598.1	93.333	15	1	0	5	19	229	243	37	22.3
sequence_102	MT237598.1	100	9	0	0	5	13	1271	1263	582	18.3
sequence_103	XM_024915557.1	100	14	0	0	1	14	686	673	0.6	28.2
sequence_103	XM_024920126.1	100	14	0	0	4	17	1285	1272	0.6	28.2
sequence_103	XM_024920126.1	92.857	14	1	0	1	14	1216	1203	147	20.3
sequence_103	XM_024920126.1	100	10	0	0	4	13	1249	1240	147	20.3
sequence_103	XM_024920126.1	92.308	13	1	0	1	13	1294	1282	582	18.3
sequence_103	XM_024920126.1	100	9	0	0	1	9	3700	3692	582	18.3
sequence_103	XM_024920126.1	92.308	13	1	0	1	13	4204	4192	582	18.3
sequence_103	XM_024914419.1	100	14	0	0	1	14	961	948	0.6	28.2
sequence_103	XM_024917782.1	100	14	0	0	1	14	1100	1087	0.6	28.2
sequence_103	XM_024917782.1	100	10	0	0	4	13	265	274	147	20.3
sequence_103	XM_024920712.1	100	14	0	0	4	17	1022	1009	0.6	28.2
sequence_103	XM_024920712.1	100	10	0	0	4	13	1028	1019	147	20.3
sequence_103	XM_024918359.1	100	13	0	0	1	13	206	194	2.4	26.3
sequence_103	XM_024915696.1	94.118	17	1	0	2	18	52	36	2.4	26.3
sequence_103	OR633218.1	100	13	0	0	1	13	22138	22126	2.4	26.3
sequence_103	OR633218.1	100	12	0	0	6	17	25231	25220	9.4	24.3
sequence_103	OR633218.1	100	11	0	0	7	17	36905	36895	37	22.3
sequence_103	OR633218.1	100	10	0	0	1	10	152	143	147	20.3
sequence_103	OR633218.1	100	10	0	0	12	21	13538	13529	147	20.3
sequence_103	OR633218.1	100	10	0	0	4	13	21391	21382	147	20.3
sequence_103	OR633218.1	100	10	0	0	6	15	63167	63158	147	20.3
sequence_103	OR633218.1	100	10	0	0	2	11	12633	12642	147	20.3
sequence_103	OR633218.1	100	10	0	0	10	19	27256	27265	147	20.3
sequence_103	OR633218.1	100	10	0	0	8	17	37302	37311	147	20.3
sequence_103	OR633218.1	100	9	0	0	1	9	4365	4357	582	18.3
sequence_103	OR633218.1	100	9	0	0	4	12	17364	17356	582	18.3
sequence_103	OR633218.1	100	9	0	0	13	21	65851	65843	582	18.3
sequence_103	OR633218.1	100	9	0	0	10	18	67235	67227	582	18.3
sequence_103	OR633218.1	100	9	0	0	5	13	12738	12746	582	18.3
sequence_103	OR633218.1	100	9	0	0	2	10	27395	27403	582	18.3
sequence_103	OR633218.1	100	9	0	0	4	12	48565	48573	582	18.3
sequence_103	OR633218.1	100	9	0	0	11	19	65294	65302	582	18.3
sequence_103	OR633218.1	92.308	13	1	0	9	21	68129	68141	582	18.3
sequence_103	XM_024916769.1	100	13	0	0	1	13	2522	2510	2.4	26.3
sequence_103	XM_024916769.1	100	10	0	0	3	12	2379	2370	147	20.3
sequence_103	XM_024916851.1	100	13	0	0	3	15	648	636	2.4	26.3
sequence_103	XM_024916890.1	100	13	0	0	1	13	836	824	2.4	26.3
sequence_103	XM_024916890.1	100	10	0	0	4	13	941	932	147	20.3
sequence_103	XM_024916890.1	100	9	0	0	13	21	632	640	582	18.3
sequence_103	XM_024921284.1	100	13	0	0	7	19	754	742	2.4	26.3
sequence_103	XM_024920762.1	100	13	0	0	1	13	395	383	2.4	26.3
sequence_103	XM_024922609.1	100	13	0	0	1	13	110	98	2.4	26.3
sequence_103	XM_024922609.1	100	10	0	0	4	13	59	50	147	20.3
sequence_103	XM_024916720.1	100	13	0	0	1	13	4388	4376	2.4	26.3
sequence_103	XM_024916720.1	100	9	0	0	1	9	3914	3906	582	18.3
sequence_103	XM_024916720.1	100	9	0	0	6	14	2669	2677	582	18.3
sequence_103	OR633215.1	100	13	0	0	1	13	17987	17975	2.4	26.3
sequence_103	OR633215.1	100	12	0	0	10	21	85514	85503	9.4	24.3
sequence_103	OR633215.1	100	11	0	0	4	14	7856	7866	37	22.3
sequence_103	OR633215.1	100	10	0	0	3	12	17946	17937	147	20.3
sequence_103	OR633215.1	100	10	0	0	4	13	23724	23715	147	20.3
sequence_103	OR633215.1	100	10	0	0	2	11	26791	26800	147	20.3
sequence_103	OR633215.1	100	9	0	0	2	10	12870	12862	582	18.3
sequence_103	OR633215.1	100	9	0	0	1	9	65106	65098	582	18.3
sequence_103	OR633215.1	100	9	0	0	10	18	24720	24728	582	18.3
sequence_103	OR633215.1	100	9	0	0	13	21	51138	51146	582	18.3
sequence_103	OR633215.1	100	9	0	0	6	14	59818	59826	582	18.3
sequence_103	OR633215.1	100	9	0	0	6	14	67342	67350	582	18.3
sequence_103	OR633215.1	100	9	0	0	5	13	70851	70859	582	18.3
sequence_103	OR633215.1	100	9	0	0	12	20	74707	74715	582	18.3
sequence_103	OR633215.1	100	9	0	0	4	12	76877	76885	582	18.3
sequence_103	XM_024924502.1	100	13	0	0	1	13	1367	1355	2.4	26.3
sequence_103	XM_024911722.1	100	13	0	0	1	13	401	389	2.4	26.3
sequence_103	XM_024921876.1	100	13	0	0	1	13	995	983	2.4	26.3
sequence_103	XM_024922382.1	94.118	17	1	0	3	19	3210	3194	2.4	26.3
sequence_103	XM_024922382.1	100	9	0	0	4	12	511	519	582	18.3
sequence_103	XM_024917150.1	100	13	0	0	1	13	590	578	2.4	26.3
sequence_103	XM_024911821.1	100	13	0	0	1	13	971	959	2.4	26.3
sequence_103	XM_024912292.1	100	13	0	0	1	13	1343	1331	2.4	26.3
sequence_103	XM_024912991.1	100	13	0	0	1	13	731	719	2.4	26.3
sequence_103	OR633224.1	100	13	0	0	6	18	89382	89394	2.4	26.3
sequence_103	OR633224.1	100	11	0	0	10	20	74937	74947	37	22.3
sequence_103	OR633224.1	100	10	0	0	12	21	24058	24049	147	20.3
sequence_103	OR633224.1	100	10	0	0	5	14	106239	106230	147	20.3
sequence_103	OR633224.1	100	9	0	0	13	21	13065	13057	582	18.3
sequence_103	OR633224.1	100	9	0	0	13	21	22790	22782	582	18.3
sequence_103	OR633224.1	100	9	0	0	2	10	84474	84466	582	18.3
sequence_103	OR633224.1	100	9	0	0	12	20	90556	90548	582	18.3
sequence_103	OR633224.1	100	9	0	0	6	14	10769	10777	582	18.3
sequence_103	OR633224.1	100	9	0	0	8	16	33669	33677	582	18.3
sequence_103	OR633224.1	100	9	0	0	1	9	34597	34605	582	18.3
sequence_103	OR633224.1	100	9	0	0	13	21	63764	63772	582	18.3
sequence_103	OR633224.1	100	9	0	0	13	21	70669	70677	582	18.3
sequence_103	OR633224.1	100	9	0	0	11	19	77194	77202	582	18.3
sequence_103	OR633224.1	100	9	0	0	1	9	78491	78499	582	18.3
sequence_103	OR633219.1	100	13	0	0	2	14	56621	56633	2.4	26.3
sequence_103	OR633219.1	100	11	0	0	2	12	96314	96304	37	22.3
sequence_103	OR633219.1	100	10	0	0	2	11	27273	27264	147	20.3
sequence_103	OR633219.1	100	10	0	0	7	16	28391	28382	147	20.3
sequence_103	OR633219.1	100	10	0	0	2	11	66492	66483	147	20.3
sequence_103	OR633219.1	100	10	0	0	2	11	112770	112761	147	20.3
sequence_103	OR633219.1	100	9	0	0	13	21	20810	20802	582	18.3
sequence_103	OR633219.1	100	9	0	0	4	12	46841	46833	582	18.3
sequence_103	OR633219.1	100	9	0	0	9	17	69939	69931	582	18.3
sequence_103	OR633219.1	100	9	0	0	2	10	84883	84875	582	18.3
sequence_103	OR633219.1	100	9	0	0	1	9	99484	99476	582	18.3
sequence_103	OR633219.1	100	9	0	0	4	12	35250	35258	582	18.3
sequence_103	OR633219.1	100	9	0	0	11	19	43533	43541	582	18.3
sequence_103	OR633219.1	100	9	0	0	11	19	69218	69226	582	18.3
sequence_103	OR633219.1	100	9	0	0	1	9	86030	86038	582	18.3
sequence_103	OR633219.1	100	9	0	0	5	13	102608	102616	582	18.3
sequence_103	XM_024923997.1	100	13	0	0	1	13	178	190	2.4	26.3
sequence_103	XM_024922913.1	100	13	0	0	1	13	5165	5177	2.4	26.3
sequence_103	XM_024918686.1	100	13	0	0	6	18	168	180	2.4	26.3
sequence_103	XM_024912817.1	100	13	0	0	6	18	1633	1645	2.4	26.3
sequence_103	XM_024912817.1	100	11	0	0	1	11	557	567	37	22.3
sequence_103	XM_024912817.1	100	9	0	0	12	20	2628	2620	582	18.3
sequence_103	XM_024913646.1	100	12	0	0	2	13	604	593	9.4	24.3
sequence_103	XM_024913491.1	100	12	0	0	6	17	911	900	9.4	24.3
sequence_103	XM_024924415.1	100	12	0	0	1	12	497	486	9.4	24.3
sequence_103	XM_024924415.1	92.857	14	1	0	1	14	89	76	147	20.3
sequence_103	XM_024924415.1	100	10	0	0	4	13	1244	1235	147	20.3
sequence_103	XM_024911925.1	100	12	0	0	4	15	914	903	9.4	24.3
sequence_103	OR633230.1	100	12	0	0	8	19	63982	63971	9.4	24.3
sequence_103	OR633230.1	100	11	0	0	3	13	30895	30885	37	22.3
sequence_103	OR633230.1	100	11	0	0	4	14	30984	30974	37	22.3
sequence_103	OR633230.1	100	10	0	0	9	18	14103	14094	147	20.3
sequence_103	OR633230.1	100	9	0	0	1	9	7601	7593	582	18.3
sequence_103	OR633230.1	100	9	0	0	2	10	11898	11890	582	18.3
sequence_103	OR633230.1	100	9	0	0	5	13	35826	35818	582	18.3
sequence_103	OR633230.1	100	9	0	0	11	19	61365	61357	582	18.3
sequence_103	OR633230.1	100	9	0	0	3	11	61383	61375	582	18.3
sequence_103	OR633230.1	100	9	0	0	4	12	61801	61793	582	18.3
sequence_103	OR633230.1	100	9	0	0	1	9	65248	65240	582	18.3
sequence_103	OR633230.1	92.308	13	1	0	1	13	37943	37955	582	18.3
sequence_103	XM_024921114.1	93.75	16	1	0	1	16	818	803	9.4	24.3
sequence_103	XM_024919379.1	100	12	0	0	2	13	518	507	9.4	24.3
sequence_103	XM_024919379.1	100	12	0	0	1	12	864	853	9.4	24.3
sequence_103	XM_024919379.1	100	9	0	0	11	19	1503	1511	582	18.3
sequence_103	XM_024914474.1	100	12	0	0	2	13	224	213	9.4	24.3
sequence_103	XM_024924515.1	100	12	0	0	9	20	2217	2206	9.4	24.3
sequence_103	XM_024924515.1	100	9	0	0	9	17	1878	1870	582	18.3
sequence_103	XM_024921200.1	100	12	0	0	3	14	1830	1819	9.4	24.3
sequence_103	XM_024924626.1	93.75	16	1	0	1	16	3017	3002	9.4	24.3
sequence_103	XM_024924626.1	100	10	0	0	4	13	1835	1826	147	20.3
sequence_103	XM_024919755.1	100	12	0	0	7	18	605	594	9.4	24.3
sequence_103	OR633228.1	100	12	0	0	1	12	7629	7618	9.4	24.3
sequence_103	OR633228.1	100	10	0	0	8	17	15849	15858	147	20.3
sequence_103	OR633228.1	100	9	0	0	4	12	16133	16141	582	18.3
sequence_103	OR633228.1	100	9	0	0	13	21	18043	18051	582	18.3
sequence_103	OR633228.1	100	9	0	0	4	12	19543	19551	582	18.3
sequence_103	OR633228.1	100	9	0	0	12	20	26852	26860	582	18.3
sequence_103	OR633228.1	100	9	0	0	7	15	28404	28412	582	18.3
sequence_103	OR633228.1	92.308	13	1	0	4	16	34733	34745	582	18.3
sequence_103	XM_024922917.1	100	12	0	0	1	12	437	426	9.4	24.3
sequence_103	XM_024922877.1	100	12	0	0	1	12	2567	2556	9.4	24.3
sequence_103	XM_024911746.1	100	12	0	0	2	13	925	914	9.4	24.3
sequence_103	XM_024911746.1	100	10	0	0	4	13	917	908	147	20.3
sequence_103	XM_024923413.1	93.75	16	1	0	1	16	1484	1469	9.4	24.3
sequence_103	XM_024924561.1	100	12	0	0	2	13	148	137	9.4	24.3
sequence_103	XM_024916915.1	100	12	0	0	7	18	1193	1182	9.4	24.3
sequence_103	XM_024916915.1	100	10	0	0	1	10	1547	1538	147	20.3
sequence_103	XM_024918846.1	100	12	0	0	2	13	735	724	9.4	24.3
sequence_103	XM_024915705.1	100	12	0	0	2	13	2332	2321	9.4	24.3
sequence_103	XM_024915705.1	100	9	0	0	7	15	532	524	582	18.3
sequence_103	XM_024923257.1	100	12	0	0	1	12	515	504	9.4	24.3
sequence_103	XM_024923257.1	100	9	0	0	5	13	604	596	582	18.3
sequence_103	XM_024919318.1	100	12	0	0	1	12	4852	4841	9.4	24.3
sequence_103	XM_024919318.1	100	9	0	0	11	19	2897	2889	582	18.3
sequence_103	XM_024918914.1	100	12	0	0	4	15	2295	2284	9.4	24.3
sequence_103	XM_024918914.1	92.857	14	1	0	1	14	837	824	147	20.3
sequence_103	XM_024912219.1	100	12	0	0	2	13	3593	3582	9.4	24.3
sequence_103	XM_024922340.1	100	12	0	0	2	13	1144	1133	9.4	24.3
sequence_103	XM_024922340.1	100	10	0	0	2	11	129	138	147	20.3
sequence_103	XM_024923388.1	100	12	0	0	1	12	1676	1665	9.4	24.3
sequence_103	XM_024923388.1	100	11	0	0	1	11	1286	1276	37	22.3
sequence_103	XM_024923388.1	100	10	0	0	3	12	1848	1839	147	20.3
sequence_103	XM_024923388.1	100	9	0	0	4	12	1652	1644	582	18.3
sequence_103	XM_024917776.1	100	12	0	0	1	12	101	90	9.4	24.3
sequence_103	XM_024915870.1	100	12	0	0	1	12	353	342	9.4	24.3
sequence_103	XM_024924747.1	100	12	0	0	1	12	869	858	9.4	24.3
sequence_103	XM_024911534.1	100	12	0	0	10	21	4904	4893	9.4	24.3
sequence_103	XM_024911534.1	100	9	0	0	1	9	1391	1383	582	18.3
sequence_103	XM_024916734.1	100	12	0	0	4	15	713	702	9.4	24.3
sequence_103	XM_024918843.1	100	12	0	0	1	12	2417	2406	9.4	24.3
sequence_103	XM_024918843.1	100	10	0	0	1	10	1067	1058	147	20.3
sequence_103	XM_024918843.1	100	9	0	0	4	12	1805	1797	582	18.3
sequence_103	XM_024918843.1	100	9	0	0	13	21	1862	1870	582	18.3
sequence_103	XM_024919456.1	100	12	0	0	6	17	551	540	9.4	24.3
sequence_103	OR633225.1	100	12	0	0	2	13	24982	24971	9.4	24.3
sequence_103	OR633225.1	100	11	0	0	10	20	53527	53517	37	22.3
sequence_103	OR633225.1	100	10	0	0	4	13	27226	27217	147	20.3
sequence_103	OR633225.1	100	10	0	0	2	11	32284	32275	147	20.3
sequence_103	OR633225.1	100	10	0	0	5	14	35917	35908	147	20.3
sequence_103	OR633225.1	100	10	0	0	8	17	3875	3884	147	20.3
sequence_103	OR633225.1	100	10	0	0	12	21	50025	50034	147	20.3
sequence_103	OR633225.1	92.308	13	1	0	1	13	533	521	582	18.3
sequence_103	OR633225.1	100	9	0	0	10	18	56038	56030	582	18.3
sequence_103	OR633225.1	100	9	0	0	7	15	61597	61589	582	18.3
sequence_103	OR633225.1	100	9	0	0	7	15	70880	70872	582	18.3
sequence_103	OR633225.1	100	9	0	0	3	11	11101	11109	582	18.3
sequence_103	OR633225.1	100	9	0	0	11	19	35136	35144	582	18.3
sequence_103	OR633225.1	100	9	0	0	6	14	38207	38215	582	18.3
sequence_103	OR633225.1	100	9	0	0	13	21	75222	75230	582	18.3
sequence_103	OR633225.1	100	9	0	0	3	11	90773	90781	582	18.3
sequence_103	XM_024913270.1	100	12	0	0	1	12	1912	1901	9.4	24.3
sequence_103	XM_024913270.1	92.308	13	1	0	7	19	1768	1756	582	18.3
sequence_103	XM_024924597.1	100	12	0	0	2	13	63	74	9.4	24.3
sequence_103	XM_024921773.1	100	12	0	0	1	12	605	616	9.4	24.3
sequence_103	XM_024912634.1	100	12	0	0	1	12	1113	1124	9.4	24.3
sequence_103	XM_024922281.1	100	12	0	0	2	13	809	820	9.4	24.3
sequence_103	XM_024923985.1	100	12	0	0	1	12	8	19	9.4	24.3
sequence_103	XM_024922624.1	100	12	0	0	1	12	47	58	9.4	24.3
sequence_103	XM_024922624.1	100	10	0	0	6	15	553	544	147	20.3
sequence_103	XM_024913997.1	100	12	0	0	1	12	1082	1093	9.4	24.3
sequence_103	XM_024915756.1	100	12	0	0	2	13	144	155	9.4	24.3
sequence_103	XM_024923194.1	100	12	0	0	1	12	177	188	9.4	24.3
sequence_103	XM_024923194.1	100	9	0	0	1	9	506	498	582	18.3
sequence_103	XM_024919109.1	100	12	0	0	9	20	1255	1266	9.4	24.3
sequence_103	XM_024912291.1	100	12	0	0	4	15	66	77	9.4	24.3
sequence_103	XM_024912940.1	100	12	0	0	3	14	9511	9522	9.4	24.3
sequence_103	XM_024912940.1	100	9	0	0	2	10	9006	9014	582	18.3
sequence_103	XM_024912940.1	100	9	0	0	13	21	12155	12163	582	18.3
sequence_103	XM_024923797.1	100	12	0	0	1	12	3283	3294	9.4	24.3
sequence_103	XM_024923797.1	100	10	0	0	6	15	1656	1647	147	20.3
sequence_103	XM_024923797.1	100	9	0	0	7	15	1236	1228	582	18.3
sequence_103	XM_024919380.1	100	12	0	0	2	13	279	290	9.4	24.3
sequence_103	OR633221.1	100	12	0	0	2	13	56591	56602	9.4	24.3
sequence_103	OR633221.1	100	10	0	0	2	11	5953	5944	147	20.3
sequence_103	OR633221.1	100	10	0	0	10	19	14059	14068	147	20.3
sequence_103	OR633221.1	100	9	0	0	1	9	34802	34794	582	18.3
sequence_103	OR633221.1	100	9	0	0	11	19	36462	36454	582	18.3
sequence_103	OR633221.1	100	9	0	0	13	21	78734	78726	582	18.3
sequence_103	OR633221.1	100	9	0	0	10	18	9000	9008	582	18.3
sequence_103	OR633221.1	100	9	0	0	13	21	9931	9939	582	18.3
sequence_103	OR633221.1	100	9	0	0	4	12	23152	23160	582	18.3
sequence_103	OR633221.1	100	9	0	0	5	13	26653	26661	582	18.3
sequence_103	OR633221.1	100	9	0	0	6	14	46057	46065	582	18.3
sequence_103	OR633221.1	100	9	0	0	10	18	46304	46312	582	18.3
sequence_103	OR633221.1	100	9	0	0	2	10	50317	50325	582	18.3
sequence_103	OR633221.1	100	9	0	0	3	11	76820	76828	582	18.3
sequence_103	XM_024919470.1	100	12	0	0	10	21	995	1006	9.4	24.3
sequence_103	XM_024919470.1	100	9	0	0	2	10	2437	2429	582	18.3
sequence_103	XM_024915724.1	100	12	0	0	10	21	1529	1540	9.4	24.3
sequence_103	XM_024921216.1	100	11	0	0	8	18	144	134	37	22.3
sequence_103	XM_024918024.1	100	11	0	0	6	16	5559	5549	37	22.3
sequence_103	XM_024918024.1	92.308	13	1	0	7	19	798	810	582	18.3
sequence_103	XM_024918024.1	100	9	0	0	6	14	4045	4053	582	18.3
sequence_103	OR633227.1	100	11	0	0	1	11	20574	20564	37	22.3
sequence_103	OR633227.1	100	11	0	0	7	17	41665	41655	37	22.3
sequence_103	OR633227.1	100	11	0	0	1	11	55501	55491	37	22.3
sequence_103	OR633227.1	100	10	0	0	6	15	36072	36063	147	20.3
sequence_103	OR633227.1	100	9	0	0	4	12	6981	6989	582	18.3
sequence_103	OR633227.1	100	9	0	0	7	15	18721	18729	582	18.3
sequence_103	XM_024920017.1	100	11	0	0	7	17	1534	1524	37	22.3
sequence_103	XM_024920074.1	100	11	0	0	3	13	782	772	37	22.3
sequence_103	XM_024915376.1	100	11	0	0	2	12	210	200	37	22.3
sequence_103	OR633211.1	100	11	0	0	4	14	16621	16611	37	22.3
sequence_103	OR633211.1	100	10	0	0	1	10	73751	73760	147	20.3
sequence_103	OR633211.1	92.308	13	1	0	1	13	918	906	582	18.3
sequence_103	OR633211.1	100	9	0	0	12	20	25897	25889	582	18.3
sequence_103	OR633211.1	100	9	0	0	1	9	57720	57712	582	18.3
sequence_103	OR633211.1	100	9	0	0	13	21	58897	58889	582	18.3
sequence_103	OR633211.1	100	9	0	0	10	18	68379	68371	582	18.3
sequence_103	OR633211.1	100	9	0	0	8	16	69125	69117	582	18.3
sequence_103	OR633211.1	100	9	0	0	10	18	12974	12982	582	18.3
sequence_103	OR633211.1	100	9	0	0	4	12	13424	13432	582	18.3
sequence_103	OR633211.1	100	9	0	0	11	19	13791	13799	582	18.3
sequence_103	OR633211.1	100	9	0	0	4	12	34554	34562	582	18.3
sequence_103	XM_024925117.1	100	11	0	0	1	11	74	64	37	22.3
sequence_103	XM_024911594.1	100	11	0	0	1	11	1631	1621	37	22.3
sequence_103	XM_024911594.1	92.308	13	1	0	1	13	1637	1625	582	18.3
sequence_103	XM_024911594.1	100	9	0	0	4	12	2240	2232	582	18.3
sequence_103	OR633212.1	100	11	0	0	11	21	6884	6874	37	22.3
sequence_103	OR633212.1	100	10	0	0	4	13	35797	35788	147	20.3
sequence_103	OR633212.1	100	10	0	0	12	21	32256	32265	147	20.3
sequence_103	OR633212.1	100	9	0	0	3	11	50418	50410	582	18.3
sequence_103	OR633212.1	100	9	0	0	13	21	52115	52107	582	18.3
sequence_103	OR633212.1	100	9	0	0	5	13	64002	63994	582	18.3
sequence_103	OR633212.1	92.308	13	1	0	9	21	35260	35272	582	18.3
sequence_103	OR633212.1	100	9	0	0	6	14	40423	40431	582	18.3
sequence_103	XM_024913490.1	100	11	0	0	1	11	1269	1259	37	22.3
sequence_103	XM_024913490.1	92.857	14	1	0	1	14	1293	1280	147	20.3
sequence_103	XM_024913490.1	92.308	13	1	0	1	13	1275	1263	582	18.3
sequence_103	OR633217.1	100	11	0	0	5	15	21587	21577	37	22.3
sequence_103	OR633217.1	100	10	0	0	8	17	18152	18161	147	20.3
sequence_103	OR633217.1	100	9	0	0	10	18	38336	38328	582	18.3
sequence_103	OR633217.1	100	9	0	0	8	16	40555	40547	582	18.3
sequence_103	OR633217.1	100	9	0	0	4	12	3775	3783	582	18.3
sequence_103	OR633217.1	92.308	13	1	0	1	13	19600	19612	582	18.3
sequence_103	OR633217.1	100	9	0	0	13	21	38103	38111	582	18.3
sequence_103	XM_024921736.1	100	11	0	0	1	11	809	799	37	22.3
sequence_103	MT237598.1	93.333	15	1	0	4	18	229	243	37	22.3
sequence_103	MT237598.1	100	9	0	0	4	12	1271	1263	582	18.3
sequence_103	XM_024912910.1	100	11	0	0	1	11	14	24	37	22.3
sequence_103	XM_024912910.1	100	9	0	0	13	21	977	985	582	18.3
sequence_103	XM_024916532.1	100	11	0	0	1	11	653	663	37	22.3
sequence_103	XM_024920050.1	100	11	0	0	2	12	1319	1329	37	22.3
sequence_104	XM_024920126.1	100	14	0	0	3	16	1285	1272	0.6	28.2
sequence_104	XM_024920126.1	100	10	0	0	3	12	1249	1240	147	20.3
sequence_104	XM_024920126.1	92.308	13	1	0	1	13	1215	1203	582	18.3
sequence_104	XM_024920712.1	100	14	0	0	3	16	1022	1009	0.6	28.2
sequence_104	XM_024920712.1	100	10	0	0	3	12	1028	1019	147	20.3
sequence_104	XM_024915557.1	100	13	0	0	1	13	685	673	2.4	26.3
sequence_104	XM_024915696.1	94.118	17	1	0	1	17	52	36	2.4	26.3
sequence_104	XM_024916851.1	100	13	0	0	2	14	648	636	2.4	26.3
sequence_104	OR633224.1	100	13	0	0	5	17	89382	89394	2.4	26.3
sequence_104	OR633224.1	100	11	0	0	11	21	24058	24048	37	22.3
sequence_104	OR633224.1	100	11	0	0	9	19	74937	74947	37	22.3
sequence_104	OR633224.1	100	10	0	0	12	21	22790	22781	147	20.3
sequence_104	OR633224.1	100	10	0	0	4	13	106239	106230	147	20.3
sequence_104	OR633224.1	100	9	0	0	5	13	10769	10777	582	18.3
sequence_104	OR633224.1	100	9	0	0	12	20	13065	13057	582	18.3
sequence_104	OR633224.1	100	9	0	0	7	15	33669	33677	582	18.3
sequence_104	OR633224.1	100	9	0	0	13	21	40444	40436	582	18.3
sequence_104	OR633224.1	100	9	0	0	12	20	63764	63772	582	18.3
sequence_104	OR633224.1	100	9	0	0	12	20	70669	70677	582	18.3
sequence_104	OR633224.1	100	9	0	0	10	18	77194	77202	582	18.3
sequence_104	OR633224.1	100	9	0	0	1	9	84474	84466	582	18.3
sequence_104	OR633224.1	100	9	0	0	11	19	90556	90548	582	18.3
sequence_104	OR633219.1	100	13	0	0	1	13	56621	56633	2.4	26.3
sequence_104	OR633219.1	100	11	0	0	1	11	96314	96304	37	22.3
sequence_104	OR633219.1	100	10	0	0	1	10	27273	27264	147	20.3
sequence_104	OR633219.1	100	10	0	0	6	15	28391	28382	147	20.3
sequence_104	OR633219.1	100	10	0	0	1	10	66492	66483	147	20.3
sequence_104	OR633219.1	100	10	0	0	1	10	112770	112761	147	20.3
sequence_104	OR633219.1	100	9	0	0	13	21	6738	6746	582	18.3
sequence_104	OR633219.1	100	9	0	0	12	20	20810	20802	582	18.3
sequence_104	OR633219.1	100	9	0	0	3	11	35250	35258	582	18.3
sequence_104	OR633219.1	100	9	0	0	10	18	43533	43541	582	18.3
sequence_104	OR633219.1	100	9	0	0	3	11	46841	46833	582	18.3
sequence_104	OR633219.1	100	9	0	0	10	18	69218	69226	582	18.3
sequence_104	OR633219.1	100	9	0	0	8	16	69939	69931	582	18.3
sequence_104	OR633219.1	100	9	0	0	1	9	84883	84875	582	18.3
sequence_104	OR633219.1	100	9	0	0	4	12	102608	102616	582	18.3
sequence_104	XM_024921284.1	100	13	0	0	6	18	754	742	2.4	26.3
sequence_104	XM_024914419.1	100	13	0	0	1	13	960	948	2.4	26.3
sequence_104	XM_024918686.1	100	13	0	0	5	17	168	180	2.4	26.3
sequence_104	XM_024917782.1	100	13	0	0	1	13	1099	1087	2.4	26.3
sequence_104	XM_024917782.1	100	10	0	0	3	12	265	274	147	20.3
sequence_104	XM_024922382.1	94.118	17	1	0	2	18	3210	3194	2.4	26.3
sequence_104	XM_024922382.1	100	9	0	0	3	11	511	519	582	18.3
sequence_104	XM_024912817.1	100	13	0	0	5	17	1633	1645	2.4	26.3
sequence_104	XM_024912817.1	100	10	0	0	1	10	558	567	147	20.3
sequence_104	XM_024912817.1	100	9	0	0	11	19	2628	2620	582	18.3
sequence_104	XM_024918359.1	100	12	0	0	1	12	205	194	9.4	24.3
sequence_104	XM_024924597.1	100	12	0	0	1	12	63	74	9.4	24.3
sequence_104	XM_024913646.1	100	12	0	0	1	12	604	593	9.4	24.3
sequence_104	XM_024913491.1	100	12	0	0	5	16	911	900	9.4	24.3
sequence_104	OR633226.1	100	12	0	0	10	21	50211	50200	9.4	24.3
sequence_104	OR633226.1	92.857	14	1	0	5	18	43333	43320	147	20.3
sequence_104	OR633226.1	92.308	13	1	0	4	16	12241	12229	582	18.3
sequence_104	OR633226.1	100	9	0	0	8	16	12315	12307	582	18.3
sequence_104	OR633226.1	100	9	0	0	1	9	30616	30608	582	18.3
sequence_104	OR633226.1	100	9	0	0	8	16	47176	47168	582	18.3
sequence_104	OR633226.1	100	9	0	0	5	13	49836	49828	582	18.3
sequence_104	OR633226.1	100	9	0	0	11	19	53334	53342	582	18.3
sequence_104	OR633226.1	100	9	0	0	11	19	53429	53437	582	18.3
sequence_104	OR633226.1	100	9	0	0	6	14	59832	59824	582	18.3
sequence_104	OR633226.1	100	9	0	0	13	21	68240	68232	582	18.3
sequence_104	OR633226.1	92.308	13	1	0	1	13	91371	91359	582	18.3
sequence_104	OR633226.1	100	9	0	0	8	16	100054	100046	582	18.3
sequence_104	XM_024911925.1	100	12	0	0	3	14	914	903	9.4	24.3
sequence_104	OR633218.1	100	12	0	0	1	12	22137	22126	9.4	24.3
sequence_104	OR633218.1	100	12	0	0	5	16	25231	25220	9.4	24.3
sequence_104	OR633218.1	100	11	0	0	11	21	13538	13528	37	22.3
sequence_104	OR633218.1	100	11	0	0	6	16	36905	36895	37	22.3
sequence_104	OR633218.1	100	10	0	0	1	10	12633	12642	147	20.3
sequence_104	OR633218.1	100	10	0	0	3	12	21391	21382	147	20.3
sequence_104	OR633218.1	100	10	0	0	9	18	27256	27265	147	20.3
sequence_104	OR633218.1	100	10	0	0	7	16	37302	37311	147	20.3
sequence_104	OR633218.1	100	10	0	0	5	14	63167	63158	147	20.3
sequence_104	OR633218.1	100	9	0	0	1	9	151	143	582	18.3
sequence_104	OR633218.1	100	9	0	0	4	12	12738	12746	582	18.3
sequence_104	OR633218.1	100	9	0	0	3	11	17364	17356	582	18.3
sequence_104	OR633218.1	100	9	0	0	1	9	27395	27403	582	18.3
sequence_104	OR633218.1	100	9	0	0	3	11	48565	48573	582	18.3
sequence_104	OR633218.1	100	9	0	0	10	18	65294	65302	582	18.3
sequence_104	OR633218.1	100	9	0	0	12	20	65851	65843	582	18.3
sequence_104	OR633218.1	100	9	0	0	9	17	67235	67227	582	18.3
sequence_104	OR633218.1	100	9	0	0	13	21	67487	67479	582	18.3
sequence_104	OR633218.1	92.308	13	1	0	8	20	68129	68141	582	18.3
sequence_104	XM_024922281.1	100	12	0	0	1	12	809	820	9.4	24.3
sequence_104	OR633230.1	100	12	0	0	7	18	63982	63971	9.4	24.3
sequence_104	OR633230.1	100	11	0	0	2	12	30895	30885	37	22.3
sequence_104	OR633230.1	100	11	0	0	3	13	30984	30974	37	22.3
sequence_104	OR633230.1	100	10	0	0	8	17	14103	14094	147	20.3
sequence_104	OR633230.1	100	9	0	0	1	9	11898	11890	582	18.3
sequence_104	OR633230.1	100	9	0	0	4	12	35826	35818	582	18.3
sequence_104	OR633230.1	100	9	0	0	10	18	61365	61357	582	18.3
sequence_104	OR633230.1	100	9	0	0	2	10	61383	61375	582	18.3
sequence_104	OR633230.1	100	9	0	0	3	11	61801	61793	582	18.3
sequence_104	XM_024916769.1	100	12	0	0	1	12	2521	2510	9.4	24.3
sequence_104	XM_024916769.1	100	10	0	0	2	11	2379	2370	147	20.3
sequence_104	XM_024919379.1	100	12	0	0	1	12	518	507	9.4	24.3
sequence_104	XM_024919379.1	100	11	0	0	1	11	863	853	37	22.3
sequence_104	XM_024919379.1	100	9	0	0	10	18	1503	1511	582	18.3
sequence_104	XM_024923997.1	100	12	0	0	1	12	179	190	9.4	24.3
sequence_104	XM_024922913.1	100	12	0	0	1	12	5166	5177	9.4	24.3
sequence_104	XM_024922913.1	100	9	0	0	13	21	3430	3422	582	18.3
sequence_104	XM_024916890.1	100	12	0	0	1	12	835	824	9.4	24.3
sequence_104	XM_024916890.1	100	10	0	0	3	12	941	932	147	20.3
sequence_104	XM_024916890.1	100	9	0	0	12	20	632	640	582	18.3
sequence_104	XM_024914474.1	100	12	0	0	1	12	224	213	9.4	24.3
sequence_104	XM_024915756.1	100	12	0	0	1	12	144	155	9.4	24.3
sequence_104	XM_024919109.1	100	12	0	0	8	19	1255	1266	9.4	24.3
sequence_104	XM_024924515.1	100	12	0	0	8	19	2217	2206	9.4	24.3
sequence_104	XM_024924515.1	100	9	0	0	8	16	1878	1870	582	18.3
sequence_104	XM_024920762.1	100	12	0	0	1	12	394	383	9.4	24.3
sequence_104	XM_024921200.1	100	12	0	0	2	13	1830	1819	9.4	24.3
sequence_104	XM_024922609.1	100	12	0	0	1	12	109	98	9.4	24.3
sequence_104	XM_024922609.1	100	10	0	0	3	12	59	50	147	20.3
sequence_104	XM_024922301.1	100	12	0	0	10	21	1063	1052	9.4	24.3
sequence_104	XM_024912291.1	100	12	0	0	3	14	66	77	9.4	24.3
sequence_104	XM_024919755.1	100	12	0	0	6	17	605	594	9.4	24.3
sequence_104	XM_024916720.1	100	12	0	0	1	12	4387	4376	9.4	24.3
sequence_104	XM_024916720.1	100	9	0	0	5	13	2669	2677	582	18.3
sequence_104	XM_024914994.1	93.75	16	1	0	6	21	575	590	9.4	24.3
sequence_104	OR633215.1	100	12	0	0	1	12	17986	17975	9.4	24.3
sequence_104	OR633215.1	100	12	0	0	9	20	85514	85503	9.4	24.3
sequence_104	OR633215.1	100	11	0	0	3	13	7856	7866	37	22.3
sequence_104	OR633215.1	100	10	0	0	2	11	17946	17937	147	20.3
sequence_104	OR633215.1	100	10	0	0	3	12	23724	23715	147	20.3
sequence_104	OR633215.1	100	10	0	0	1	10	26791	26800	147	20.3
sequence_104	OR633215.1	100	9	0	0	1	9	12870	12862	582	18.3
sequence_104	OR633215.1	100	9	0	0	9	17	24720	24728	582	18.3
sequence_104	OR633215.1	100	9	0	0	12	20	51138	51146	582	18.3
sequence_104	OR633215.1	100	9	0	0	5	13	59818	59826	582	18.3
sequence_104	OR633215.1	100	9	0	0	5	13	67342	67350	582	18.3
sequence_104	OR633215.1	100	9	0	0	4	12	70851	70859	582	18.3
sequence_104	OR633215.1	100	9	0	0	11	19	74707	74715	582	18.3
sequence_104	OR633215.1	100	9	0	0	3	11	76877	76885	582	18.3
sequence_104	OR633215.1	100	9	0	0	13	21	86704	86712	582	18.3
sequence_104	XM_024911746.1	100	12	0	0	1	12	925	914	9.4	24.3
sequence_104	XM_024911746.1	100	10	0	0	3	12	917	908	147	20.3
sequence_104	XM_024924502.1	100	12	0	0	1	12	1366	1355	9.4	24.3
sequence_104	XM_024924561.1	100	12	0	0	1	12	148	137	9.4	24.3
sequence_104	XM_024916915.1	100	12	0	0	6	17	1193	1182	9.4	24.3
sequence_104	XM_024916915.1	100	9	0	0	1	9	1546	1538	582	18.3
sequence_104	XM_024918846.1	100	12	0	0	1	12	735	724	9.4	24.3
sequence_104	XM_024915705.1	100	12	0	0	1	12	2332	2321	9.4	24.3
sequence_104	XM_024915705.1	100	9	0	0	6	14	532	524	582	18.3
sequence_104	XM_024912940.1	100	12	0	0	2	13	9511	9522	9.4	24.3
sequence_104	XM_024912940.1	100	9	0	0	13	21	2418	2426	582	18.3
sequence_104	XM_024912940.1	100	9	0	0	1	9	9006	9014	582	18.3
sequence_104	XM_024912940.1	100	9	0	0	12	20	12155	12163	582	18.3
sequence_104	XM_024912940.1	100	9	0	0	13	21	12400	12392	582	18.3
sequence_104	XM_024911722.1	100	12	0	0	1	12	400	389	9.4	24.3
sequence_104	XM_024911722.1	100	9	0	0	13	21	89	97	582	18.3
sequence_104	XM_024921876.1	100	12	0	0	1	12	994	983	9.4	24.3
sequence_104	XM_024918914.1	100	12	0	0	3	14	2295	2284	9.4	24.3
sequence_104	XM_024918914.1	92.308	13	1	0	1	13	836	824	582	18.3
sequence_104	XM_024912219.1	100	12	0	0	1	12	3593	3582	9.4	24.3
sequence_104	XM_024922340.1	100	12	0	0	1	12	1144	1133	9.4	24.3
sequence_104	XM_024922340.1	100	10	0	0	1	10	129	138	147	20.3
sequence_104	OR633212.1	100	12	0	0	10	21	6884	6873	9.4	24.3
sequence_104	OR633212.1	100	10	0	0	11	20	32256	32265	147	20.3
sequence_104	OR633212.1	92.857	14	1	0	8	21	35260	35273	147	20.3
sequence_104	OR633212.1	100	10	0	0	3	12	35797	35788	147	20.3
sequence_104	OR633212.1	100	10	0	0	12	21	52115	52106	147	20.3
sequence_104	OR633212.1	100	9	0	0	13	21	19840	19848	582	18.3
sequence_104	OR633212.1	100	9	0	0	5	13	40423	40431	582	18.3
sequence_104	OR633212.1	100	9	0	0	2	10	50418	50410	582	18.3
sequence_104	OR633212.1	100	9	0	0	4	12	64002	63994	582	18.3
sequence_104	XM_024919380.1	100	12	0	0	1	12	279	290	9.4	24.3
sequence_104	XM_024919380.1	100	9	0	0	13	21	178	186	582	18.3
sequence_104	OR633221.1	100	12	0	0	1	12	56591	56602	9.4	24.3
sequence_104	OR633221.1	100	10	0	0	1	10	5953	5944	147	20.3
sequence_104	OR633221.1	100	10	0	0	9	18	14059	14068	147	20.3
sequence_104	OR633221.1	100	9	0	0	9	17	9000	9008	582	18.3
sequence_104	OR633221.1	100	9	0	0	12	20	9931	9939	582	18.3
sequence_104	OR633221.1	100	9	0	0	3	11	23152	23160	582	18.3
sequence_104	OR633221.1	100	9	0	0	4	12	26653	26661	582	18.3
sequence_104	OR633221.1	100	9	0	0	10	18	36462	36454	582	18.3
sequence_104	OR633221.1	100	9	0	0	5	13	46057	46065	582	18.3
sequence_104	OR633221.1	100	9	0	0	9	17	46304	46312	582	18.3
sequence_104	OR633221.1	100	9	0	0	1	9	50317	50325	582	18.3
sequence_104	OR633221.1	100	9	0	0	2	10	76820	76828	582	18.3
sequence_104	OR633221.1	100	9	0	0	12	20	78734	78726	582	18.3
sequence_104	XM_024911534.1	100	12	0	0	9	20	4904	4893	9.4	24.3
sequence_104	XM_024916734.1	100	12	0	0	3	14	713	702	9.4	24.3
sequence_104	XM_024917150.1	100	12	0	0	1	12	589	578	9.4	24.3
sequence_104	XM_024919456.1	100	12	0	0	5	16	551	540	9.4	24.3
sequence_104	XM_024919470.1	100	12	0	0	9	20	995	1006	9.4	24.3
sequence_104	XM_024919470.1	100	9	0	0	1	9	2437	2429	582	18.3
sequence_104	XM_024911821.1	100	12	0	0	1	12	970	959	9.4	24.3
sequence_104	OR633225.1	100	12	0	0	1	12	24982	24971	9.4	24.3
sequence_104	OR633225.1	100	11	0	0	9	19	53527	53517	37	22.3
sequence_104	OR633225.1	100	10	0	0	7	16	3875	3884	147	20.3
sequence_104	OR633225.1	100	10	0	0	3	12	27226	27217	147	20.3
sequence_104	OR633225.1	100	10	0	0	1	10	32284	32275	147	20.3
sequence_104	OR633225.1	100	10	0	0	4	13	35917	35908	147	20.3
sequence_104	OR633225.1	100	10	0	0	11	20	50025	50034	147	20.3
sequence_104	OR633225.1	100	10	0	0	12	21	75222	75231	147	20.3
sequence_104	OR633225.1	100	9	0	0	2	10	11101	11109	582	18.3
sequence_104	OR633225.1	100	9	0	0	10	18	35136	35144	582	18.3
sequence_104	OR633225.1	100	9	0	0	5	13	38207	38215	582	18.3
sequence_104	OR633225.1	100	9	0	0	13	21	40374	40366	582	18.3
sequence_104	OR633225.1	100	9	0	0	9	17	56038	56030	582	18.3
sequence_104	OR633225.1	100	9	0	0	6	14	61597	61589	582	18.3
sequence_104	OR633225.1	100	9	0	0	6	14	70880	70872	582	18.3
sequence_104	OR633225.1	100	9	0	0	2	10	90773	90781	582	18.3
sequence_104	XM_024915724.1	100	12	0	0	9	20	1529	1540	9.4	24.3
sequence_104	XM_024912292.1	100	12	0	0	1	12	1342	1331	9.4	24.3
sequence_104	XM_024912991.1	100	12	0	0	1	12	730	719	9.4	24.3
sequence_104	XM_024917922.1	100	11	0	0	9	19	1328	1338	37	22.3
sequence_104	XM_024924415.1	100	11	0	0	1	11	496	486	37	22.3
sequence_104	XM_024924415.1	100	10	0	0	3	12	1244	1235	147	20.3
sequence_104	XM_024924415.1	92.308	13	1	0	1	13	88	76	582	18.3
sequence_104	MT237598.1	93.333	15	1	0	3	17	229	243	37	22.3
sequence_104	MT237598.1	100	9	0	0	3	11	1271	1263	582	18.3
sequence_104	XM_024919432.1	100	11	0	0	11	21	90	80	37	22.3
sequence_104	XM_024919432.1	100	9	0	0	12	20	113	105	582	18.3
sequence_104	XM_024921216.1	100	11	0	0	7	17	144	134	37	22.3
sequence_104	XM_024924521.1	100	11	0	0	1	11	1990	2000	37	22.3
sequence_104	XM_024913476.1	93.333	15	1	0	3	17	1108	1094	37	22.3
sequence_104	XM_024913476.1	100	10	0	0	3	12	1114	1105	147	20.3
sequence_104	XM_024913476.1	92.308	13	1	0	9	21	784	796	582	18.3
sequence_104	XM_024916223.1	100	11	0	0	3	13	1838	1828	37	22.3
sequence_104	XM_024916223.1	100	9	0	0	8	16	1695	1703	582	18.3
sequence_104	XM_024911474.1	100	11	0	0	6	16	126	116	37	22.3
sequence_104	XM_024913986.1	100	11	0	0	3	13	1111	1121	37	22.3
sequence_104	XM_024913986.1	100	9	0	0	3	11	1540	1532	582	18.3
sequence_104	XM_024918024.1	100	11	0	0	5	15	5559	5549	37	22.3
sequence_104	XM_024918024.1	100	9	0	0	13	21	240	232	582	18.3
sequence_104	XM_024918024.1	92.308	13	1	0	6	18	798	810	582	18.3
sequence_104	XM_024918024.1	100	9	0	0	5	13	4045	4053	582	18.3
sequence_104	XM_024919553.1	100	11	0	0	8	18	3888	3878	37	22.3
sequence_104	XM_024919553.1	100	9	0	0	10	18	2734	2726	582	18.3
sequence_104	XM_024919553.1	100	9	0	0	3	11	4712	4720	582	18.3
sequence_104	OR633227.1	100	11	0	0	6	16	41665	41655	37	22.3
sequence_104	OR633227.1	100	10	0	0	1	10	20573	20564	147	20.3
sequence_104	OR633227.1	100	10	0	0	5	14	36072	36063	147	20.3
sequence_104	OR633227.1	100	10	0	0	1	10	55500	55491	147	20.3
sequence_104	OR633227.1	100	9	0	0	3	11	6981	6989	582	18.3
sequence_104	OR633227.1	100	9	0	0	6	14	18721	18729	582	18.3
sequence_104	XM_024911186.1	100	11	0	0	3	13	538	548	37	22.3
sequence_104	XM_024911186.1	100	9	0	0	10	18	3016	3008	582	18.3
sequence_104	XM_024911186.1	100	9	0	0	3	11	3383	3375	582	18.3
sequence_104	OR633228.1	100	11	0	0	1	11	7628	7618	37	22.3
sequence_104	OR633228.1	100	10	0	0	7	16	15849	15858	147	20.3
sequence_104	OR633228.1	100	10	0	0	12	21	18043	18052	147	20.3
sequence_104	OR633228.1	100	9	0	0	13	21	10310	10302	582	18.3
sequence_104	OR633228.1	100	9	0	0	13	21	11511	11519	582	18.3
sequence_104	OR633228.1	100	9	0	0	3	11	16133	16141	582	18.3
sequence_104	OR633228.1	100	9	0	0	3	11	19543	19551	582	18.3
sequence_104	OR633228.1	100	9	0	0	11	19	26852	26860	582	18.3
sequence_104	OR633228.1	100	9	0	0	6	14	28404	28412	582	18.3
sequence_104	OR633228.1	92.308	13	1	0	3	15	34733	34745	582	18.3
sequence_104	XM_024920074.1	100	11	0	0	2	12	782	772	37	22.3
sequence_104	XM_024920161.1	100	11	0	0	11	21	2441	2431	37	22.3
sequence_104	XM_024920161.1	100	9	0	0	9	17	1416	1408	582	18.3
sequence_104	XM_024916389.1	100	11	0	0	4	14	664	654	37	22.3
sequence_104	XM_024915376.1	100	11	0	0	1	11	210	200	37	22.3
sequence_104	XM_024924883.1	100	11	0	0	1	11	1635	1625	37	22.3
sequence_104	XM_024912246.1	100	11	0	0	1	11	2058	2068	37	22.3
sequence_104	OR633211.1	100	11	0	0	3	13	16621	16611	37	22.3
sequence_104	OR633211.1	100	9	0	0	9	17	12974	12982	582	18.3
sequence_104	OR633211.1	100	9	0	0	3	11	13424	13432	582	18.3
sequence_104	OR633211.1	100	9	0	0	10	18	13791	13799	582	18.3
sequence_104	OR633211.1	100	9	0	0	11	19	25897	25889	582	18.3
sequence_104	OR633211.1	100	9	0	0	3	11	34554	34562	582	18.3
sequence_104	OR633211.1	100	9	0	0	12	20	58897	58889	582	18.3
sequence_104	OR633211.1	100	9	0	0	13	21	64632	64624	582	18.3
sequence_104	OR633211.1	100	9	0	0	9	17	68379	68371	582	18.3
sequence_104	OR633211.1	100	9	0	0	7	15	69125	69117	582	18.3
sequence_104	OR633211.1	100	9	0	0	1	9	73752	73760	582	18.3
sequence_104	OR633211.1	100	9	0	0	13	21	77839	77847	582	18.3
sequence_104	XM_024912157.1	100	11	0	0	8	18	742	732	37	22.3
sequence_104	XM_024912157.1	100	9	0	0	13	21	139	147	582	18.3
sequence_104	XM_024919593.1	100	11	0	0	6	16	138	128	37	22.3
sequence_104	XM_024917776.1	100	11	0	0	1	11	100	90	37	22.3
sequence_104	XM_024924658.1	100	11	0	0	4	14	883	873	37	22.3
sequence_104	XM_024924658.1	100	9	0	0	13	21	915	923	582	18.3
sequence_104	XM_024924658.1	100	9	0	0	1	9	1009	1001	582	18.3
sequence_104	XM_024924747.1	100	11	0	0	1	11	868	858	37	22.3
sequence_104	XM_024916326.1	93.333	15	1	0	3	17	512	498	37	22.3
sequence_104	XM_024916326.1	100	10	0	0	3	12	923	914	147	20.3
sequence_104	XM_024917973.1	100	11	0	0	3	13	589	599	37	22.3
sequence_104	XM_024924418.1	100	11	0	0	10	20	1029	1019	37	22.3
sequence_104	XM_024911233.1	100	11	0	0	2	12	2142	2132	37	22.3
sequence_104	XM_024911842.1	100	11	0	0	3	13	103	93	37	22.3
sequence_104	XM_024911842.1	100	9	0	0	6	14	6035	6027	582	18.3
sequence_104	OR633217.1	100	11	0	0	4	14	21587	21577	37	22.3
sequence_104	OR633217.1	100	10	0	0	7	16	18152	18161	147	20.3
sequence_104	OR633217.1	100	10	0	0	12	21	38103	38112	147	20.3
sequence_104	OR633217.1	100	9	0	0	3	11	3775	3783	582	18.3
sequence_104	OR633217.1	100	9	0	0	9	17	38336	38328	582	18.3
sequence_104	OR633217.1	100	9	0	0	7	15	40555	40547	582	18.3
[truncated: 82,475 more rows]
[truncated: 5 more columns]

## Sheet: Table S7
Table S7: BLAST Results of 21-bp Fragments Derived from a 398-bp dsRNA against the T. urticae (taxid:32264)
query acc.ver	subject acc.ver	% identity	alignment length	mismatches,	gap opens	q. start	q. end	s. start	s. end	evalue	bit score
sequence_1	XM_015934699.2	94.444	18	1	0	1	18	2289	2306	1.1	28.2
sequence_1	XM_015927377.2	100	13	0	0	6	18	1076	1064	4.4	26.3
sequence_1	XM_015929864.2	100	13	0	0	1	13	3588	3576	4.4	26.3
sequence_1	XM_015934294.2	100	13	0	0	1	13	2919	2907	4.4	26.3
sequence_1	XM_025160862.1	100	13	0	0	1	13	964	952	4.4	26.3
sequence_1	XM_015931027.1	100	13	0	0	1	13	133	121	4.4	26.3
sequence_1	XM_015935651.2	100	13	0	0	1	13	964	952	4.4	26.3
sequence_1	XM_025162460.1	100	12	0	0	2	13	554	565	17	24.3
sequence_1	JX424763.1	100	12	0	0	7	18	2802	2791	17	24.3
sequence_1	XM_015931126.2	93.75	16	1	0	5	20	478	493	17	24.3
sequence_1	XM_015933476.2	100	12	0	0	2	13	1079	1068	17	24.3
sequence_1	XM_015935960.2	93.75	16	1	0	3	18	194	179	17	24.3
sequence_1	NM_001323149.1	100	12	0	0	7	18	2691	2680	17	24.3
sequence_1	XM_015936676.2	100	12	0	0	7	18	1741	1752	17	24.3
sequence_1	KC513765.1	100	12	0	0	7	18	2691	2680	17	24.3
sequence_1	XM_015928679.2	100	12	0	0	2	13	1409	1398	17	24.3
sequence_1	XM_025161224.1	93.75	16	1	0	5	20	476	491	17	24.3
sequence_1	KC513766.1	100	12	0	0	7	18	2691	2680	17	24.3
sequence_1	XM_015929423.2	100	12	0	0	5	16	569	580	17	24.3
sequence_1	XM_015929313.2	100	12	0	0	6	17	919	908	17	24.3
sequence_1	XR_003081912.1	100	12	0	0	6	17	145	156	17	24.3
sequence_1	XM_015931665.2	93.75	16	1	0	5	20	474	489	17	24.3
sequence_1	XM_025161586.1	100	12	0	0	2	13	1102	1091	17	24.3
sequence_1	XM_025160924.1	100	12	0	0	5	16	1137	1148	17	24.3
sequence_1	XM_015933479.2	100	12	0	0	2	13	1129	1118	17	24.3
sequence_1	XM_025161587.1	100	12	0	0	2	13	767	756	17	24.3
sequence_1	XM_025160896.1	100	12	0	0	5	16	330	341	17	24.3
sequence_1	XM_015926007.2	100	12	0	0	3	14	2165	2154	17	24.3
sequence_1	XM_015933393.2	100	12	0	0	3	14	4085	4074	17	24.3
sequence_1	XM_015937718.2	100	12	0	0	7	18	2944	2933	17	24.3
sequence_1	XM_015933980.2	100	12	0	0	6	17	145	156	17	24.3
sequence_1	XM_015934919.2	100	12	0	0	7	18	2963	2952	17	24.3
sequence_1	XM_015929186.2	100	11	0	0	6	16	72	82	68	22.3
sequence_1	XM_015932679.2	100	11	0	0	2	12	3510	3500	68	22.3
sequence_1	XM_015932680.2	100	11	0	0	7	17	2962	2972	68	22.3
sequence_1	XM_015932680.2	100	11	0	0	2	12	3345	3335	68	22.3
sequence_1	XM_015938598.2	100	11	0	0	3	13	1513	1503	68	22.3
sequence_1	XM_025161304.1	100	11	0	0	11	21	5019	5009	68	22.3
sequence_1	XR_003082358.1	100	11	0	0	9	19	2500	2510	68	22.3
sequence_1	XR_003082353.1	100	11	0	0	9	19	2594	2604	68	22.3
sequence_1	XM_025160940.1	100	11	0	0	7	17	578	568	68	22.3
sequence_1	XM_025160940.1	100	10	0	0	1	10	1781	1790	270	20.3
sequence_1	XM_025161302.1	100	11	0	0	11	21	4049	4039	68	22.3
sequence_1	XM_015933028.2	100	11	0	0	1	11	286	276	68	22.3
sequence_1	XR_001568872.2	100	11	0	0	9	19	2500	2510	68	22.3
sequence_1	XM_015929606.2	100	11	0	0	1	11	931	941	68	22.3
sequence_1	XM_015937362.2	100	11	0	0	5	15	2658	2668	68	22.3
sequence_1	XM_015937408.2	100	11	0	0	5	15	1530	1520	68	22.3
sequence_1	XM_015930930.2	100	11	0	0	7	17	605	615	68	22.3
sequence_1	XM_015930062.2	100	11	0	0	3	13	1678	1688	68	22.3
sequence_1	XR_001568873.2	100	11	0	0	9	19	1861	1871	68	22.3
sequence_1	XM_025162275.1	100	11	0	0	1	11	382	392	68	22.3
sequence_1	XM_015930970.2	100	11	0	0	2	12	901	891	68	22.3
sequence_1	XM_015936471.2	100	11	0	0	9	19	990	1000	68	22.3
sequence_1	XM_025162159.1	100	11	0	0	1	11	2982	2972	68	22.3
sequence_1	MF149059.1	100	11	0	0	2	12	1992	2002	68	22.3
sequence_1	XM_025161373.1	100	11	0	0	4	14	643	653	68	22.3
sequence_1	XM_015931061.2	100	11	0	0	2	12	2360	2370	68	22.3
sequence_1	XM_015936472.2	100	11	0	0	9	19	1246	1256	68	22.3
sequence_1	XR_001568876.2	100	11	0	0	9	19	1863	1873	68	22.3
sequence_1	XM_015931136.2	100	11	0	0	8	18	1	11	68	22.3
sequence_1	XR_003083637.1	100	11	0	0	6	16	762	772	68	22.3
sequence_1	XM_025162381.1	93.333	15	1	0	2	16	509	523	68	22.3
sequence_1	XM_025162381.1	100	10	0	0	8	17	609	600	270	20.3
sequence_1	XM_015936758.2	100	11	0	0	1	11	1405	1395	68	22.3
sequence_1	XR_001570421.2	93.333	15	1	0	2	16	509	523	68	22.3
sequence_1	XR_003082355.1	100	11	0	0	9	19	2483	2493	68	22.3
sequence_1	XM_015930967.2	100	11	0	0	2	12	1336	1326	68	22.3
sequence_1	XM_025161303.1	100	11	0	0	11	21	4746	4736	68	22.3
sequence_1	XM_025162038.1	100	11	0	0	9	19	1603	1613	68	22.3
sequence_1	XM_025161371.1	100	11	0	0	4	14	643	653	68	22.3
sequence_1	XM_025161899.1	100	11	0	0	1	11	5490	5480	68	22.3
sequence_1	XM_015932071.2	100	11	0	0	1	11	389	379	68	22.3
sequence_1	XR_001569095.2	100	11	0	0	3	13	972	982	68	22.3
sequence_1	XM_015936512.2	100	11	0	0	5	15	2293	2283	68	22.3
sequence_1	XR_001569723.2	100	11	0	0	5	15	1682	1692	68	22.3
sequence_1	XR_003082356.1	100	11	0	0	9	19	2499	2509	68	22.3
sequence_1	XM_015931403.2	100	11	0	0	4	14	2237	2227	68	22.3
sequence_1	XM_025161370.1	100	11	0	0	4	14	1709	1719	68	22.3
sequence_1	XM_015936402.2	100	11	0	0	1	11	2868	2858	68	22.3
sequence_1	XR_003082354.1	100	11	0	0	9	19	2373	2383	68	22.3
sequence_1	XM_025160939.1	100	11	0	0	7	17	578	568	68	22.3
sequence_1	XM_025160939.1	100	10	0	0	1	10	1781	1790	270	20.3
sequence_1	XM_025161372.1	100	11	0	0	4	14	643	653	68	22.3
sequence_1	XM_015933420.2	100	11	0	0	1	11	806	816	68	22.3
sequence_1	XR_003082357.1	100	11	0	0	9	19	2405	2415	68	22.3
sequence_1	XM_015937249.2	100	11	0	0	1	11	515	505	68	22.3
sequence_1	XM_015933359.2	100	11	0	0	8	18	1614	1624	68	22.3
sequence_1	XM_025161470.1	100	11	0	0	4	14	1773	1763	68	22.3
sequence_1	XM_015937814.2	100	11	0	0	5	15	311	321	68	22.3
sequence_1	XM_015937010.2	100	11	0	0	6	16	2212	2202	68	22.3
sequence_1	XM_025161301.1	100	11	0	0	11	21	5135	5125	68	22.3
sequence_1	XM_015938677.2	100	11	0	0	4	14	372	362	68	22.3
sequence_1	XM_015934962.2	100	11	0	0	8	18	1024	1034	68	22.3
sequence_1	XM_015936045.2	100	11	0	0	8	18	2012	2022	68	22.3
sequence_1	XM_015934938.2	100	11	0	0	1	11	5488	5478	68	22.3
sequence_1	XM_015937009.2	100	11	0	0	6	16	2084	2074	68	22.3
sequence_1	XM_015929605.2	100	11	0	0	1	11	1115	1125	68	22.3
sequence_1	XM_015929604.2	100	11	0	0	1	11	1224	1234	68	22.3
sequence_1	XM_015934169.2	100	11	0	0	5	15	1190	1180	68	22.3
sequence_1	XM_015929917.2	100	11	0	0	1	11	291	281	68	22.3
sequence_1	XM_015934963.2	100	11	0	0	8	18	1014	1024	68	22.3
sequence_1	XM_015931402.2	100	11	0	0	4	14	2075	2065	68	22.3
sequence_1	XM_015936164.2	100	11	0	0	2	12	3873	3863	68	22.3
sequence_10	XM_025161304.1	100	14	0	0	2	15	5019	5006	1.1	28.2
sequence_10	XM_025161302.1	100	14	0	0	2	15	4049	4036	1.1	28.2
sequence_10	XM_015932065.2	100	14	0	0	2	15	4109	4096	1.1	28.2
sequence_10	XM_025161303.1	100	14	0	0	2	15	4746	4733	1.1	28.2
sequence_10	XM_025161301.1	100	14	0	0	2	15	5135	5122	1.1	28.2
sequence_10	XR_003083588.1	100	14	0	0	7	20	677	690	1.1	28.2
sequence_10	XR_003082164.1	100	12	0	0	9	20	500	489	17	24.3
sequence_10	XM_015940322.2	100	12	0	0	3	14	3371	3360	17	24.3
sequence_10	XM_025161431.1	100	12	0	0	6	17	186	175	17	24.3
sequence_10	XM_015940321.2	100	12	0	0	3	14	3491	3480	17	24.3
sequence_10	XM_015932191.2	100	12	0	0	6	17	1203	1192	17	24.3
sequence_10	XM_015930642.2	100	12	0	0	6	17	1979	1968	17	24.3
sequence_10	XR_001568893.2	100	12	0	0	6	17	2015	2004	17	24.3
sequence_10	XM_015940435.2	93.75	16	1	0	3	18	3326	3341	17	24.3
sequence_10	XR_001568871.2	93.75	16	1	0	1	16	2072	2087	17	24.3
sequence_10	XM_015940437.2	93.75	16	1	0	3	18	3881	3896	17	24.3
sequence_10	XR_003082358.1	93.75	16	1	0	1	16	2501	2516	17	24.3
sequence_10	XR_003082353.1	93.75	16	1	0	1	16	2595	2610	17	24.3
sequence_10	XR_001568872.2	93.75	16	1	0	1	16	2501	2516	17	24.3
sequence_10	XR_001568873.2	93.75	16	1	0	1	16	1862	1877	17	24.3
sequence_10	XM_015940438.2	93.75	16	1	0	3	18	2158	2173	17	24.3
sequence_10	XR_001568876.2	93.75	16	1	0	1	16	1864	1879	17	24.3
sequence_10	XM_015930394.2	100	12	0	0	6	17	1463	1474	17	24.3
sequence_10	XR_003082355.1	93.75	16	1	0	1	16	2484	2499	17	24.3
sequence_10	XM_015940436.2	93.75	16	1	0	3	18	3169	3184	17	24.3
sequence_10	XR_003082356.1	93.75	16	1	0	1	16	2500	2515	17	24.3
sequence_10	XM_025160208.1	93.75	16	1	0	3	18	3747	3762	17	24.3
sequence_10	XM_015940433.2	93.75	16	1	0	3	18	3567	3582	17	24.3
sequence_10	XR_003082354.1	93.75	16	1	0	1	16	2374	2389	17	24.3
sequence_10	XM_015940434.2	93.75	16	1	0	3	18	3889	3904	17	24.3
sequence_10	XR_003082357.1	93.75	16	1	0	1	16	2406	2421	17	24.3
sequence_10	XM_015940439.1	93.75	16	1	0	3	18	1730	1745	17	24.3
sequence_10	XR_003082359.1	93.75	16	1	0	1	16	2503	2518	17	24.3
sequence_10	XM_015938468.2	100	11	0	0	8	18	384	374	68	22.3
sequence_10	XM_015934011.2	100	11	0	0	6	16	1940	1930	68	22.3
sequence_10	XM_015937337.2	100	11	0	0	11	21	109	99	68	22.3
sequence_10	XM_015928877.2	100	11	0	0	11	21	1224	1214	68	22.3
sequence_10	XM_025161786.1	100	11	0	0	11	21	1114	1104	68	22.3
sequence_10	XM_015939831.1	100	11	0	0	3	13	1318	1308	68	22.3
sequence_10	XR_003082220.1	100	11	0	0	8	18	123	113	68	22.3
sequence_10	XM_025161099.1	100	11	0	0	11	21	197	187	68	22.3
sequence_10	XM_015929390.1	100	11	0	0	7	17	2621	2611	68	22.3
sequence_10	XR_001570448.2	100	11	0	0	3	13	60	50	68	22.3
sequence_10	XM_025162592.1	100	11	0	0	7	17	1560	1550	68	22.3
sequence_10	XM_015931832.2	100	11	0	0	7	17	2553	2543	68	22.3
sequence_10	XM_015931510.2	93.333	15	1	0	7	21	546	532	68	22.3
sequence_10	XM_015937592.2	100	11	0	0	11	21	1231	1221	68	22.3
sequence_10	XM_015931578.2	100	11	0	0	11	21	854	844	68	22.3
sequence_10	XM_015927014.2	100	11	0	0	11	21	280	270	68	22.3
sequence_10	GU339386.1	100	11	0	0	11	21	337	327	68	22.3
sequence_10	XM_015940155.2	100	11	0	0	4	14	366	356	68	22.3
sequence_10	XR_001569477.2	100	11	0	0	7	17	1750	1740	68	22.3
sequence_10	XM_015927139.1	100	11	0	0	11	21	1972	1962	68	22.3
sequence_10	XM_015927140.1	100	11	0	0	11	21	1972	1962	68	22.3
sequence_10	XR_001569444.2	100	11	0	0	11	21	1056	1046	68	22.3
sequence_10	XM_015931509.2	93.333	15	1	0	7	21	546	532	68	22.3
sequence_10	XM_025160283.1	89.474	19	2	0	2	20	182	164	68	22.3
sequence_10	XM_015929976.2	100	11	0	0	11	21	1280	1270	68	22.3
sequence_10	XM_015932156.2	100	11	0	0	11	21	1258	1248	68	22.3
sequence_10	XR_003083407.1	100	11	0	0	7	17	1692	1682	68	22.3
sequence_10	XM_015937591.2	100	11	0	0	11	21	1231	1221	68	22.3
sequence_10	XR_003083182.1	100	11	0	0	11	21	404	414	68	22.3
sequence_10	XM_015931407.2	100	11	0	0	8	18	307	317	68	22.3
sequence_10	XM_015928492.2	100	11	0	0	11	21	3495	3505	68	22.3
sequence_10	XR_003082484.1	100	11	0	0	11	21	985	995	68	22.3
sequence_10	XM_015928419.2	100	11	0	0	7	17	1500	1510	68	22.3
sequence_10	XM_025160722.1	100	11	0	0	7	17	1385	1395	68	22.3
sequence_10	XR_001568955.2	100	11	0	0	11	21	898	908	68	22.3
sequence_10	XR_003083328.1	100	11	0	0	6	16	654	664	68	22.3
sequence_10	XR_001568494.2	100	11	0	0	8	18	1663	1673	68	22.3
sequence_10	XM_025161259.1	100	11	0	0	6	16	791	801	68	22.3
sequence_10	XR_003083891.1	100	11	0	0	11	21	511	521	68	22.3
sequence_10	XR_003083892.1	100	11	0	0	11	21	508	518	68	22.3
sequence_10	XM_025162348.1	100	11	0	0	6	16	814	824	68	22.3
sequence_10	XM_025161542.1	100	11	0	0	6	16	893	903	68	22.3
sequence_10	XM_025162847.1	100	11	0	0	11	21	1379	1389	68	22.3
sequence_10	XR_001568493.2	100	11	0	0	8	18	1778	1788	68	22.3
sequence_10	XM_015939763.2	100	11	0	0	11	21	1396	1406	68	22.3
sequence_10	XM_015927864.2	100	11	0	0	6	16	3665	3675	68	22.3
sequence_10	XM_015936636.2	100	10	0	0	9	18	1162	1153	270	20.3
sequence_10	XM_015938598.2	100	10	0	0	12	21	858	849	270	20.3
sequence_10	XR_003083576.1	100	10	0	0	11	20	5077	5068	270	20.3
sequence_10	XR_003083491.1	100	10	0	0	12	21	381	372	270	20.3
sequence_10	XR_001570293.2	100	10	0	0	12	21	380	371	270	20.3
sequence_10	XR_003083568.1	100	10	0	0	11	20	5075	5066	270	20.3
sequence_10	XR_003083488.1	100	10	0	0	12	21	384	375	270	20.3
sequence_10	XR_003083581.1	100	10	0	0	11	20	4572	4563	270	20.3
sequence_10	XM_015937233.2	100	10	0	0	9	18	716	707	270	20.3
sequence_10	XM_025162337.1	100	10	0	0	12	21	2001	1992	270	20.3
sequence_10	XR_003083448.1	100	10	0	0	12	21	1031	1022	270	20.3
sequence_10	XR_003083449.1	100	10	0	0	12	21	1031	1022	270	20.3
sequence_10	XM_015937208.2	100	10	0	0	6	15	1457	1448	270	20.3
sequence_10	XR_003083489.1	100	10	0	0	12	21	383	374	270	20.3
sequence_10	XM_015937492.2	100	10	0	0	12	21	2089	2080	270	20.3
sequence_10	XR_003083574.1	100	10	0	0	11	20	4927	4918	270	20.3
sequence_10	XR_003083573.1	100	10	0	0	11	20	5162	5153	270	20.3
sequence_10	XR_003083579.1	100	10	0	0	11	20	4677	4668	270	20.3
sequence_10	XR_003083639.1	100	10	0	0	7	16	1030	1021	270	20.3
sequence_10	XM_015936634.2	100	10	0	0	9	18	1179	1170	270	20.3
sequence_10	XR_001570564.2	100	10	0	0	4	13	1692	1701	270	20.3
sequence_100	XM_015933413.2	94.737	19	1	0	3	21	1919	1937	0.28	30.2
sequence_100	XM_025161650.1	94.737	19	1	0	3	21	1153	1171	0.28	30.2
sequence_100	XR_001570908.2	100	15	0	0	1	15	299	313	0.28	30.2
sequence_100	XR_001570907.2	100	15	0	0	1	15	300	314	0.28	30.2
sequence_100	XM_015936566.2	94.737	19	1	0	3	21	2413	2395	0.28	30.2
sequence_100	XR_001568404.2	100	14	0	0	1	14	692	705	1.1	28.2
sequence_100	XR_001569248.2	100	14	0	0	3	16	1456	1469	1.1	28.2
sequence_100	XR_003082790.1	100	14	0	0	3	16	1456	1469	1.1	28.2
sequence_100	XM_015927048.1	100	14	0	0	3	16	209	222	1.1	28.2
sequence_100	XM_015939207.2	100	14	0	0	3	16	2704	2691	1.1	28.2
sequence_100	XM_015939207.2	100	14	0	0	3	16	3211	3198	1.1	28.2
sequence_100	XM_015939207.2	100	14	0	0	3	16	3421	3408	1.1	28.2
sequence_100	XM_015939207.2	92.857	14	1	0	3	16	1066	1053	270	20.3
sequence_100	XM_015939207.2	92.857	14	1	0	3	16	1573	1560	270	20.3
sequence_100	XM_015939207.2	92.857	14	1	0	3	16	2080	2067	270	20.3
sequence_100	XM_015939207.2	92.857	14	1	0	3	16	2497	2484	270	20.3
sequence_100	XM_015932681.2	100	14	0	0	3	16	1570	1557	1.1	28.2
sequence_100	XM_015928053.2	100	14	0	0	1	14	2847	2834	1.1	28.2
sequence_100	XM_015932799.2	100	14	0	0	8	21	1409	1396	1.1	28.2
sequence_100	XM_015932800.2	100	14	0	0	8	21	1365	1352	1.1	28.2
sequence_100	XM_015928583.2	100	14	0	0	3	16	147	134	1.1	28.2
sequence_100	XM_015928583.2	100	11	0	0	4	14	2152	2162	68	22.3
sequence_100	XM_015935168.1	94.444	18	1	0	3	20	1928	1911	1.1	28.2
sequence_100	XM_015925666.2	100	13	0	0	2	14	1244	1232	4.4	26.3
sequence_100	XM_025162591.1	94.118	17	1	0	1	17	1422	1438	4.4	26.3
sequence_100	XM_015927962.2	100	13	0	0	2	14	2613	2625	4.4	26.3
sequence_100	XM_015927962.2	100	10	0	0	3	12	3293	3302	270	20.3
sequence_100	XM_025160281.1	94.118	17	1	0	1	17	2791	2807	4.4	26.3
sequence_100	XR_001570980.2	100	13	0	0	4	16	2156	2144	4.4	26.3
sequence_100	XR_001570978.2	100	13	0	0	4	16	2239	2227	4.4	26.3
sequence_100	XM_015925662.2	100	13	0	0	2	14	1209	1197	4.4	26.3
sequence_100	XR_001570979.2	100	13	0	0	4	16	2108	2096	4.4	26.3
sequence_100	XR_003081692.1	100	13	0	0	4	16	2368	2356	4.4	26.3
sequence_100	XM_015925661.2	100	13	0	0	2	14	1211	1199	4.4	26.3
sequence_100	XM_025162024.1	100	13	0	0	4	16	4264	4276	4.4	26.3
sequence_100	XM_025162024.1	100	10	0	0	12	21	1509	1500	270	20.3
sequence_100	XM_015938797.2	100	13	0	0	4	16	2416	2404	4.4	26.3
sequence_100	XM_015938797.2	92.857	14	1	0	3	16	2504	2491	270	20.3
sequence_100	XM_015927961.2	100	13	0	0	2	14	2616	2628	4.4	26.3
sequence_100	XM_015927961.2	100	10	0	0	3	12	3296	3305	270	20.3
sequence_100	XM_015937565.2	94.118	17	1	0	4	20	789	805	4.4	26.3
sequence_100	XM_015937565.2	100	11	0	0	1	11	771	781	68	22.3
sequence_100	XM_015933393.2	100	13	0	0	1	13	1052	1064	4.4	26.3
sequence_100	XM_015925665.2	100	13	0	0	2	14	1221	1209	4.4	26.3
sequence_100	XM_015932264.2	100	13	0	0	8	20	2353	2365	4.4	26.3
sequence_100	XM_025162023.1	100	13	0	0	4	16	4427	4439	4.4	26.3
sequence_100	XM_025162023.1	100	10	0	0	12	21	1672	1663	270	20.3
sequence_100	XM_015925664.2	100	13	0	0	2	14	1444	1432	4.4	26.3
sequence_100	XM_025162022.1	100	13	0	0	4	16	4432	4444	4.4	26.3
sequence_100	XM_025162022.1	100	10	0	0	12	21	1677	1668	270	20.3
sequence_100	XR_003083333.1	100	13	0	0	4	16	525	513	4.4	26.3
sequence_100	XM_015936975.2	100	12	0	0	3	14	1400	1411	17	24.3
sequence_100	XM_025161183.1	100	12	0	0	3	14	2258	2269	17	24.3
sequence_100	XM_015929514.2	100	12	0	0	10	21	1808	1819	17	24.3
sequence_100	XM_025161185.1	100	12	0	0	3	14	1702	1713	17	24.3
sequence_100	XM_015931835.2	100	12	0	0	3	14	3245	3256	17	24.3
sequence_100	XM_015931833.2	100	12	0	0	3	14	3245	3256	17	24.3
sequence_100	XM_025162200.1	100	12	0	0	3	14	2391	2402	17	24.3
sequence_100	XM_015938305.2	100	12	0	0	3	14	4488	4499	17	24.3
sequence_100	XM_015938305.2	100	11	0	0	3	13	1776	1766	68	22.3
sequence_100	XM_015936228.2	100	12	0	0	6	17	1617	1628	17	24.3
sequence_100	XM_015935416.2	100	12	0	0	3	14	3099	3110	17	24.3
sequence_100	XM_025162199.1	100	12	0	0	3	14	2427	2438	17	24.3
sequence_100	XM_015927935.2	100	12	0	0	10	21	5844	5855	17	24.3
sequence_100	XM_015931412.2	100	12	0	0	3	14	1321	1332	17	24.3
sequence_100	XM_015929513.2	100	12	0	0	10	21	2072	2083	17	24.3
sequence_100	XM_015931834.2	100	12	0	0	3	14	3244	3255	17	24.3
sequence_100	XM_025162203.1	100	12	0	0	3	14	2331	2342	17	24.3
sequence_100	XM_015931413.2	100	12	0	0	3	14	1407	1418	17	24.3
sequence_100	XM_025162167.1	100	12	0	0	1	12	3586	3597	17	24.3
sequence_100	XM_015929858.2	100	12	0	0	3	14	2681	2692	17	24.3
sequence_100	XM_025161184.1	100	12	0	0	3	14	2034	2045	17	24.3
sequence_100	XM_015937681.2	100	12	0	0	3	14	2457	2468	17	24.3
sequence_100	XM_015933150.2	100	12	0	0	10	21	1857	1868	17	24.3
sequence_100	XM_015937097.2	100	12	0	0	3	14	466	477	17	24.3
sequence_100	XR_001568476.2	100	12	0	0	1	12	209	220	17	24.3
sequence_100	XM_025162201.1	100	12	0	0	3	14	2391	2402	17	24.3
sequence_100	XM_015931414.2	100	12	0	0	3	14	1478	1489	17	24.3
sequence_100	XM_025161182.1	100	12	0	0	3	14	2310	2321	17	24.3
sequence_100	XM_015930434.2	100	12	0	0	1	12	389	400	17	24.3
sequence_100	XM_015930579.2	100	12	0	0	10	21	1143	1154	17	24.3
sequence_100	XM_025162204.1	100	12	0	0	3	14	2154	2165	17	24.3
sequence_100	XM_015927279.2	100	12	0	0	3	14	1624	1635	17	24.3
sequence_100	XM_015934174.2	100	12	0	0	3	14	231	242	17	24.3
sequence_100	XM_025162202.1	100	12	0	0	3	14	2331	2342	17	24.3
sequence_100	XM_015935958.2	90	20	2	0	2	21	2210	2229	17	24.3
sequence_100	XM_015931415.2	100	12	0	0	3	14	1464	1475	17	24.3
sequence_100	XR_001569056.2	100	12	0	0	2	13	2737	2726	17	24.3
sequence_100	XM_015938043.2	100	12	0	0	1	12	8579	8568	17	24.3
sequence_100	XM_015937365.2	100	12	0	0	3	14	1650	1639	17	24.3
sequence_100	XM_015934699.2	100	12	0	0	3	14	4294	4283	17	24.3
sequence_100	XM_015937366.2	100	12	0	0	3	14	1582	1571	17	24.3
sequence_100	XM_015935274.2	100	12	0	0	10	21	1793	1782	17	24.3
sequence_100	XM_015935240.2	100	12	0	0	3	14	1225	1214	17	24.3
sequence_100	XR_001570555.2	93.75	16	1	0	3	18	2371	2356	17	24.3
sequence_100	XR_003082654.1	100	12	0	0	2	13	3410	3399	17	24.3
sequence_100	XM_025161940.1	100	12	0	0	3	14	1225	1214	17	24.3
sequence_100	XR_003082655.1	100	12	0	0	2	13	3335	3324	17	24.3
sequence_100	XM_015928652.2	100	12	0	0	3	14	2439	2428	17	24.3
sequence_100	XM_015936915.2	100	12	0	0	10	21	439	428	17	24.3
sequence_100	XM_015938057.2	100	12	0	0	1	12	8595	8584	17	24.3
sequence_100	XM_015928182.2	100	12	0	0	1	12	857	846	17	24.3
sequence_100	XM_015935237.2	100	12	0	0	3	14	1225	1214	17	24.3
sequence_100	XM_025161944.1	100	12	0	0	3	14	543	532	17	24.3
sequence_100	XM_025161937.1	100	12	0	0	3	14	1226	1215	17	24.3
sequence_100	XM_015936148.2	100	12	0	0	3	14	2063	2052	17	24.3
sequence_100	XM_015936148.2	100	10	0	0	11	20	3434	3425	270	20.3
sequence_100	XM_015932052.2	100	12	0	0	10	21	724	713	17	24.3
sequence_100	XM_015933779.2	100	12	0	0	3	14	810	799	17	24.3
sequence_100	XM_015929270.2	100	12	0	0	1	12	1640	1629	17	24.3
sequence_100	XM_015930188.2	100	12	0	0	1	12	763	752	17	24.3
sequence_100	XM_015928651.2	100	12	0	0	3	14	2468	2457	17	24.3
sequence_100	XM_015927977.2	100	12	0	0	3	14	708	697	17	24.3
sequence_100	XM_015927977.2	100	10	0	0	12	21	590	599	270	20.3
sequence_100	XM_015938042.2	100	12	0	0	1	12	8582	8571	17	24.3
sequence_100	XR_003082653.1	100	12	0	0	2	13	3351	3340	17	24.3
sequence_100	XM_025161938.1	100	12	0	0	3	14	1225	1214	17	24.3
sequence_101	XM_015936566.2	94.737	19	1	0	2	20	2413	2395	0.28	30.2
sequence_101	XM_015933413.2	94.737	19	1	0	2	20	1919	1937	0.28	30.2
sequence_101	XM_025161650.1	94.737	19	1	0	2	20	1153	1171	0.28	30.2
sequence_101	XM_015939207.2	100	14	0	0	2	15	2704	2691	1.1	28.2
sequence_101	XM_015939207.2	100	14	0	0	2	15	3211	3198	1.1	28.2
sequence_101	XM_015939207.2	100	14	0	0	2	15	3421	3408	1.1	28.2
sequence_101	XM_015939207.2	92.857	14	1	0	2	15	1066	1053	270	20.3
sequence_101	XM_015939207.2	92.857	14	1	0	2	15	1573	1560	270	20.3
sequence_101	XM_015939207.2	92.857	14	1	0	2	15	2080	2067	270	20.3
sequence_101	XM_015939207.2	92.857	14	1	0	2	15	2497	2484	270	20.3
sequence_101	XM_015932681.2	100	14	0	0	2	15	1570	1557	1.1	28.2
sequence_101	XM_015932799.2	100	14	0	0	7	20	1409	1396	1.1	28.2
sequence_101	XM_015932800.2	100	14	0	0	7	20	1365	1352	1.1	28.2
sequence_101	XM_015928583.2	100	14	0	0	2	15	147	134	1.1	28.2
sequence_101	XM_015928583.2	100	11	0	0	3	13	2152	2162	68	22.3
sequence_101	XM_015935168.1	94.444	18	1	0	2	19	1928	1911	1.1	28.2
sequence_101	XR_001569248.2	100	14	0	0	2	15	1456	1469	1.1	28.2
sequence_101	XR_003082790.1	100	14	0	0	2	15	1456	1469	1.1	28.2
sequence_101	XM_015927048.1	100	14	0	0	2	15	209	222	1.1	28.2
sequence_101	XR_001570908.2	100	14	0	0	1	14	300	313	1.1	28.2
sequence_101	XR_001570907.2	100	14	0	0	1	14	301	314	1.1	28.2
sequence_101	XM_015925666.2	100	13	0	0	1	13	1244	1232	4.4	26.3
sequence_101	XM_015927962.2	100	13	0	0	1	13	2613	2625	4.4	26.3
sequence_101	XM_015927962.2	100	10	0	0	2	11	3293	3302	270	20.3
sequence_101	XM_015928481.2	100	13	0	0	9	21	337	325	4.4	26.3
sequence_101	XR_001570980.2	100	13	0	0	3	15	2156	2144	4.4	26.3
sequence_101	XR_001568404.2	100	13	0	0	1	13	693	705	4.4	26.3
sequence_101	XR_001570978.2	100	13	0	0	3	15	2239	2227	4.4	26.3
sequence_101	XM_015925662.2	100	13	0	0	1	13	1209	1197	4.4	26.3
sequence_101	XR_001570979.2	100	13	0	0	3	15	2108	2096	4.4	26.3
sequence_101	XR_003081692.1	100	13	0	0	3	15	2368	2356	4.4	26.3
sequence_101	XM_015928053.2	100	13	0	0	1	13	2846	2834	4.4	26.3
sequence_101	XM_015925661.2	100	13	0	0	1	13	1211	1199	4.4	26.3
sequence_101	XM_015927935.2	100	13	0	0	9	21	5844	5856	4.4	26.3
sequence_101	XM_025162024.1	100	13	0	0	3	15	4264	4276	4.4	26.3
sequence_101	XM_025162024.1	100	10	0	0	11	20	1509	1500	270	20.3
sequence_101	XM_015938797.2	100	13	0	0	3	15	2416	2404	4.4	26.3
sequence_101	XM_015938797.2	92.857	14	1	0	2	15	2504	2491	270	20.3
sequence_101	XM_015927961.2	100	13	0	0	1	13	2616	2628	4.4	26.3
sequence_101	XM_015927961.2	100	10	0	0	2	11	3296	3305	270	20.3
sequence_101	XM_015937565.2	94.118	17	1	0	3	19	789	805	4.4	26.3
sequence_101	XM_015937565.2	100	10	0	0	1	10	772	781	270	20.3
sequence_101	XM_015925665.2	100	13	0	0	1	13	1221	1209	4.4	26.3
sequence_101	XM_015932264.2	100	13	0	0	7	19	2353	2365	4.4	26.3
sequence_101	XM_025162023.1	100	13	0	0	3	15	4427	4439	4.4	26.3
sequence_101	XM_025162023.1	100	10	0	0	11	20	1672	1663	270	20.3
sequence_101	XM_015925664.2	100	13	0	0	1	13	1444	1432	4.4	26.3
sequence_101	XM_025162022.1	100	13	0	0	3	15	4432	4444	4.4	26.3
sequence_101	XM_025162022.1	100	10	0	0	11	20	1677	1668	270	20.3
sequence_101	XR_003083333.1	100	13	0	0	3	15	525	513	4.4	26.3
sequence_101	XR_001569056.2	100	12	0	0	1	12	2737	2726	17	24.3
sequence_101	XM_025161939.1	100	12	0	0	2	13	1226	1215	17	24.3
sequence_101	XM_015937365.2	100	12	0	0	2	13	1650	1639	17	24.3
sequence_101	XM_015934699.2	100	12	0	0	2	13	4294	4283	17	24.3
sequence_101	XM_015937366.2	100	12	0	0	2	13	1582	1571	17	24.3
sequence_101	XM_015932198.2	90	20	2	0	2	21	3398	3379	17	24.3
sequence_101	XM_015932198.2	92.857	14	1	0	8	21	806	793	270	20.3
sequence_101	XM_015935274.2	100	12	0	0	9	20	1793	1782	17	24.3
sequence_101	XM_015935240.2	100	12	0	0	2	13	1225	1214	17	24.3
sequence_101	XR_001570555.2	93.75	16	1	0	2	17	2371	2356	17	24.3
sequence_101	XR_003082654.1	100	12	0	0	1	12	3410	3399	17	24.3
sequence_101	XM_025161940.1	100	12	0	0	2	13	1225	1214	17	24.3
sequence_101	XR_003082655.1	100	12	0	0	1	12	3335	3324	17	24.3
sequence_101	XM_015928652.2	100	12	0	0	2	13	2439	2428	17	24.3
sequence_101	XM_015936915.2	100	12	0	0	9	20	439	428	17	24.3
sequence_101	XM_015935237.2	100	12	0	0	2	13	1225	1214	17	24.3
sequence_101	XM_025161944.1	100	12	0	0	2	13	543	532	17	24.3
sequence_101	XM_025161937.1	100	12	0	0	2	13	1226	1215	17	24.3
sequence_101	XM_015936148.2	100	12	0	0	2	13	2063	2052	17	24.3
sequence_101	XM_015936148.2	100	10	0	0	10	19	3434	3425	270	20.3
sequence_101	XM_015929836.2	100	12	0	0	10	21	1884	1873	17	24.3
sequence_101	XM_015932052.2	100	12	0	0	9	20	724	713	17	24.3
sequence_101	XM_015933779.2	100	12	0	0	2	13	810	799	17	24.3
sequence_101	XM_015928651.2	100	12	0	0	2	13	2468	2457	17	24.3
sequence_101	XM_015935093.2	93.75	16	1	0	3	18	439	424	17	24.3
sequence_101	XM_015935241.2	100	12	0	0	2	13	1225	1214	17	24.3
sequence_101	XR_003082653.1	100	12	0	0	1	12	3351	3340	17	24.3
sequence_101	XM_025161938.1	100	12	0	0	2	13	1225	1214	17	24.3
sequence_101	XM_015928644.2	93.75	16	1	0	6	21	4050	4065	17	24.3
sequence_101	XM_015936975.2	100	12	0	0	2	13	1400	1411	17	24.3
sequence_101	XM_025161183.1	100	12	0	0	2	13	2258	2269	17	24.3
sequence_101	XM_015935585.2	100	12	0	0	10	21	421	432	17	24.3
sequence_101	XM_015929514.2	100	12	0	0	9	20	1808	1819	17	24.3
sequence_101	XM_025160788.1	93.75	16	1	0	6	21	4182	4197	17	24.3
sequence_101	XM_025162591.1	93.75	16	1	0	1	16	1423	1438	17	24.3
sequence_101	XM_025161185.1	100	12	0	0	2	13	1702	1713	17	24.3
sequence_101	XM_015931835.2	100	12	0	0	2	13	3245	3256	17	24.3
sequence_101	XM_015931833.2	100	12	0	0	2	13	3245	3256	17	24.3
sequence_101	XM_025162200.1	100	12	0	0	2	13	2391	2402	17	24.3
sequence_101	XM_015938305.2	100	12	0	0	2	13	4488	4499	17	24.3
sequence_101	XM_015938305.2	100	11	0	0	2	12	1776	1766	68	22.3
sequence_101	XM_025160755.1	100	12	0	0	2	13	2571	2582	17	24.3
sequence_101	XM_015933386.2	100	12	0	0	10	21	1895	1906	17	24.3
sequence_101	XM_015928646.2	93.75	16	1	0	6	21	2385	2400	17	24.3
sequence_101	XM_025162199.1	100	12	0	0	2	13	2427	2438	17	24.3
sequence_101	XM_015931412.2	100	12	0	0	2	13	1321	1332	17	24.3
sequence_101	XM_015929513.2	100	12	0	0	9	20	2072	2083	17	24.3
sequence_101	XM_015928645.2	93.75	16	1	0	6	21	2504	2519	17	24.3
sequence_101	XM_015931834.2	100	12	0	0	2	13	3244	3255	17	24.3
sequence_101	XM_025162203.1	100	12	0	0	2	13	2331	2342	17	24.3
sequence_101	XM_015931413.2	100	12	0	0	2	13	1407	1418	17	24.3
sequence_101	XM_015928647.2	93.75	16	1	0	6	21	2634	2649	17	24.3
sequence_101	XM_015929858.2	100	12	0	0	2	13	2681	2692	17	24.3
sequence_101	XM_025161184.1	100	12	0	0	2	13	2034	2045	17	24.3
sequence_101	XM_015937681.2	100	12	0	0	2	13	2457	2468	17	24.3
sequence_101	XM_015937097.2	100	12	0	0	2	13	466	477	17	24.3
sequence_101	XM_025162201.1	100	12	0	0	2	13	2391	2402	17	24.3
sequence_101	XM_015928643.2	93.75	16	1	0	6	21	3988	4003	17	24.3
sequence_101	XM_015931414.2	100	12	0	0	2	13	1478	1489	17	24.3
sequence_101	XM_025161182.1	100	12	0	0	2	13	2310	2321	17	24.3
sequence_101	XM_015928648.2	93.75	16	1	0	6	21	2618	2633	17	24.3
sequence_101	XM_015930579.2	100	12	0	0	9	20	1143	1154	17	24.3
sequence_101	XM_025162204.1	100	12	0	0	2	13	2154	2165	17	24.3
sequence_101	XM_015934174.2	100	12	0	0	2	13	231	242	17	24.3
sequence_101	XM_025162202.1	100	12	0	0	2	13	2331	2342	17	24.3
sequence_101	XM_015935958.2	90	20	2	0	1	20	2210	2229	17	24.3
sequence_101	XM_015931415.2	100	12	0	0	2	13	1464	1475	17	24.3
sequence_102	XM_015936566.2	94.737	19	1	0	1	19	2413	2395	0.28	30.2
sequence_102	XM_015933413.2	94.737	19	1	0	1	19	1919	1937	0.28	30.2
sequence_102	XM_025161650.1	94.737	19	1	0	1	19	1153	1171	0.28	30.2
sequence_102	XM_015939207.2	100	14	0	0	1	14	2704	2691	1.1	28.2
sequence_102	XM_015939207.2	100	14	0	0	1	14	3211	3198	1.1	28.2
sequence_102	XM_015939207.2	100	14	0	0	1	14	3421	3408	1.1	28.2
sequence_102	XM_015939207.2	92.857	14	1	0	1	14	1066	1053	270	20.3
sequence_102	XM_015939207.2	92.857	14	1	0	1	14	1573	1560	270	20.3
sequence_102	XM_015939207.2	92.857	14	1	0	1	14	2080	2067	270	20.3
sequence_102	XM_015939207.2	92.857	14	1	0	1	14	2497	2484	270	20.3
sequence_102	XM_015928481.2	100	14	0	0	8	21	337	324	1.1	28.2
sequence_102	XM_015932681.2	100	14	0	0	1	14	1570	1557	1.1	28.2
sequence_102	XM_015932799.2	100	14	0	0	6	19	1409	1396	1.1	28.2
sequence_102	XM_015932800.2	100	14	0	0	6	19	1365	1352	1.1	28.2
sequence_102	XM_015928583.2	100	14	0	0	1	14	147	134	1.1	28.2
sequence_102	XM_015928583.2	100	11	0	0	2	12	2152	2162	68	22.3
sequence_102	XM_015935168.1	94.444	18	1	0	1	18	1928	1911	1.1	28.2
sequence_102	XR_001569248.2	100	14	0	0	1	14	1456	1469	1.1	28.2
sequence_102	XR_003082790.1	100	14	0	0	1	14	1456	1469	1.1	28.2
sequence_102	XM_015927048.1	100	14	0	0	1	14	209	222	1.1	28.2
sequence_102	XR_001570980.2	100	13	0	0	2	14	2156	2144	4.4	26.3
sequence_102	XR_001570978.2	100	13	0	0	2	14	2239	2227	4.4	26.3
sequence_102	XM_015932198.2	90.476	21	2	0	1	21	3398	3378	4.4	26.3
sequence_102	XM_015932198.2	93.333	15	1	0	7	21	806	792	68	22.3
sequence_102	XR_001570979.2	100	13	0	0	2	14	2108	2096	4.4	26.3
sequence_102	XR_003081692.1	100	13	0	0	2	14	2368	2356	4.4	26.3
sequence_102	XM_015938797.2	100	13	0	0	2	14	2416	2404	4.4	26.3
sequence_102	XM_015938797.2	92.857	14	1	0	1	14	2504	2491	270	20.3
sequence_102	XR_003083333.1	100	13	0	0	2	14	525	513	4.4	26.3
sequence_102	XM_015928816.2	100	13	0	0	9	21	1262	1274	4.4	26.3
sequence_102	XM_015927935.2	100	13	0	0	8	20	5844	5856	4.4	26.3
sequence_102	XM_025162024.1	100	13	0	0	2	14	4264	4276	4.4	26.3
sequence_102	XM_025162024.1	100	10	0	0	10	19	1509	1500	270	20.3
sequence_102	XM_015937565.2	94.118	17	1	0	2	18	789	805	4.4	26.3
sequence_102	XM_015932264.2	100	13	0	0	6	18	2353	2365	4.4	26.3
sequence_102	XM_025162023.1	100	13	0	0	2	14	4427	4439	4.4	26.3
sequence_102	XM_025162023.1	100	10	0	0	10	19	1672	1663	270	20.3
sequence_102	XM_025162022.1	100	13	0	0	2	14	4432	4444	4.4	26.3
sequence_102	XM_025162022.1	100	10	0	0	10	19	1677	1668	270	20.3
sequence_102	XR_001570908.2	100	13	0	0	1	13	301	313	4.4	26.3
sequence_102	XR_001570907.2	100	13	0	0	1	13	302	314	4.4	26.3
sequence_102	XM_015926335.2	100	12	0	0	7	18	1644	1633	17	24.3
sequence_102	XM_015926335.2	100	10	0	0	7	16	6288	6279	270	20.3
sequence_102	XM_025161939.1	100	12	0	0	1	12	1226	1215	17	24.3
sequence_102	XM_015927440.2	100	12	0	0	10	21	1285	1274	17	24.3
sequence_102	XM_015937365.2	100	12	0	0	1	12	1650	1639	17	24.3
sequence_102	XM_015934699.2	100	12	0	0	1	12	4294	4283	17	24.3
sequence_102	XM_015937366.2	100	12	0	0	1	12	1582	1571	17	24.3
sequence_102	XM_015927441.2	100	12	0	0	10	21	1285	1274	17	24.3
sequence_102	XM_015935274.2	100	12	0	0	8	19	1793	1782	17	24.3
sequence_102	XM_015935240.2	100	12	0	0	1	12	1225	1214	17	24.3
sequence_102	XM_015928053.2	100	12	0	0	1	12	2845	2834	17	24.3
sequence_102	XR_001570555.2	93.75	16	1	0	1	16	2371	2356	17	24.3
sequence_102	XM_025161940.1	100	12	0	0	1	12	1225	1214	17	24.3
sequence_102	XM_015928652.2	100	12	0	0	1	12	2439	2428	17	24.3
sequence_102	XM_015936915.2	100	12	0	0	8	19	439	428	17	24.3
sequence_102	XM_015935190.2	100	12	0	0	10	21	911	900	17	24.3
sequence_102	XM_015935237.2	100	12	0	0	1	12	1225	1214	17	24.3
sequence_102	XM_025161944.1	100	12	0	0	1	12	543	532	17	24.3
sequence_102	XM_025161937.1	100	12	0	0	1	12	1226	1215	17	24.3
sequence_102	XM_015936148.2	100	12	0	0	1	12	2063	2052	17	24.3
sequence_102	XM_015936148.2	100	10	0	0	9	18	3434	3425	270	20.3
sequence_102	XM_015927442.2	100	12	0	0	10	21	1279	1268	17	24.3
sequence_102	XM_025160660.1	100	12	0	0	9	20	3851	3840	17	24.3
sequence_102	XM_025160660.1	100	11	0	0	11	21	878	868	68	22.3
sequence_102	XM_015932052.2	100	12	0	0	8	19	724	713	17	24.3
sequence_102	XM_015933779.2	100	12	0	0	1	12	810	799	17	24.3
sequence_102	XM_015928651.2	100	12	0	0	1	12	2468	2457	17	24.3
sequence_102	XM_015927977.2	100	12	0	0	1	12	708	697	17	24.3
sequence_102	XM_015927977.2	100	11	0	0	10	20	590	600	68	22.3
sequence_102	XM_015935093.2	93.75	16	1	0	2	17	439	424	17	24.3
sequence_102	XM_015935241.2	100	12	0	0	1	12	1225	1214	17	24.3
sequence_102	XM_025161938.1	100	12	0	0	1	12	1225	1214	17	24.3
sequence_102	XM_015928644.2	93.75	16	1	0	5	20	4050	4065	17	24.3
sequence_102	XM_015936975.2	100	12	0	0	1	12	1400	1411	17	24.3
sequence_102	XM_025161183.1	100	12	0	0	1	12	2258	2269	17	24.3
sequence_102	XM_015935585.2	100	12	0	0	9	20	421	432	17	24.3
sequence_102	XM_025160364.1	100	12	0	0	1	12	629	640	17	24.3
sequence_102	XM_025161185.1	100	12	0	0	1	12	1702	1713	17	24.3
sequence_102	XM_015931835.2	100	12	0	0	1	12	3245	3256	17	24.3
sequence_102	XM_015926098.2	100	12	0	0	1	12	714	725	17	24.3
sequence_102	XM_015931833.2	100	12	0	0	1	12	3245	3256	17	24.3
sequence_102	XM_025162200.1	100	12	0	0	1	12	2391	2402	17	24.3
sequence_102	XM_015938305.2	100	12	0	0	1	12	4488	4499	17	24.3
sequence_102	XM_015938305.2	100	11	0	0	1	11	1776	1766	68	22.3
sequence_102	XR_003081869.1	100	12	0	0	9	20	2758	2769	17	24.3
sequence_102	XR_001568404.2	100	12	0	0	1	12	694	705	17	24.3
sequence_102	XR_003081868.1	100	12	0	0	9	20	2639	2650	17	24.3
sequence_102	XM_015936228.2	100	12	0	0	4	15	1617	1628	17	24.3
sequence_102	XM_015933386.2	100	12	0	0	9	20	1895	1906	17	24.3
sequence_102	XM_015928646.2	93.75	16	1	0	5	20	2385	2400	17	24.3
sequence_102	XM_025162199.1	100	12	0	0	1	12	2427	2438	17	24.3
sequence_102	XM_015929513.2	100	12	0	0	8	19	2072	2083	17	24.3
sequence_102	XM_015928645.2	93.75	16	1	0	5	20	2504	2519	17	24.3
sequence_102	XM_015931834.2	100	12	0	0	1	12	3244	3255	17	24.3
sequence_102	XM_025162203.1	100	12	0	0	1	12	2331	2342	17	24.3
sequence_102	XM_015931413.2	100	12	0	0	1	12	1407	1418	17	24.3
sequence_102	XM_015928647.2	93.75	16	1	0	5	20	2634	2649	17	24.3
sequence_102	XM_015929858.2	100	12	0	0	1	12	2681	2692	17	24.3
sequence_102	XM_025161184.1	100	12	0	0	1	12	2034	2045	17	24.3
sequence_102	XM_015937681.2	100	12	0	0	1	12	2457	2468	17	24.3
sequence_102	XM_015933150.2	100	12	0	0	8	19	1857	1868	17	24.3
sequence_102	XR_001568307.2	100	12	0	0	9	20	2854	2865	17	24.3
sequence_102	XM_015937097.2	100	12	0	0	1	12	466	477	17	24.3
sequence_102	XM_025162201.1	100	12	0	0	1	12	2391	2402	17	24.3
sequence_102	XM_025160366.1	100	12	0	0	1	12	1323	1334	17	24.3
sequence_102	XM_015928643.2	93.75	16	1	0	5	20	3988	4003	17	24.3
sequence_102	XR_003081870.1	100	12	0	0	9	20	2907	2918	17	24.3
sequence_102	XM_015928648.2	93.75	16	1	0	5	20	2618	2633	17	24.3
sequence_102	XM_015930579.2	100	12	0	0	8	19	1143	1154	17	24.3
sequence_102	XM_025162204.1	100	12	0	0	1	12	2154	2165	17	24.3
sequence_102	XM_015927279.2	100	12	0	0	1	12	1624	1635	17	24.3
sequence_102	XM_015934174.2	100	12	0	0	1	12	231	242	17	24.3
sequence_102	XM_025160367.1	100	12	0	0	1	12	1065	1076	17	24.3
sequence_102	XR_003081871.1	100	12	0	0	9	20	2574	2585	17	24.3
sequence_102	XM_025162202.1	100	12	0	0	1	12	2331	2342	17	24.3
sequence_102	XM_015931415.2	100	12	0	0	1	12	1464	1475	17	24.3
sequence_103	XM_015928481.2	100	15	0	0	7	21	337	323	0.28	30.2
sequence_103	XM_015932799.2	100	14	0	0	5	18	1409	1396	1.1	28.2
sequence_103	XM_015932800.2	100	14	0	0	5	18	1365	1352	1.1	28.2
sequence_103	XM_015936566.2	94.444	18	1	0	1	18	2412	2395	1.1	28.2
sequence_103	XM_015933413.2	94.444	18	1	0	1	18	1920	1937	1.1	28.2
sequence_103	XM_025161650.1	94.444	18	1	0	1	18	1154	1171	1.1	28.2
sequence_103	XM_015939207.2	100	13	0	0	1	13	2703	2691	4.4	26.3
sequence_103	XM_015939207.2	100	13	0	0	1	13	3210	3198	4.4	26.3
sequence_103	XM_015939207.2	100	13	0	0	1	13	3420	3408	4.4	26.3
sequence_103	XR_001570980.2	100	13	0	0	1	13	2156	2144	4.4	26.3
sequence_103	XR_001570978.2	100	13	0	0	1	13	2239	2227	4.4	26.3
sequence_103	XM_015932681.2	100	13	0	0	1	13	1569	1557	4.4	26.3
sequence_103	XR_001570979.2	100	13	0	0	1	13	2108	2096	4.4	26.3
sequence_103	XR_003081692.1	100	13	0	0	1	13	2368	2356	4.4	26.3
sequence_103	XM_015931280.2	100	13	0	0	9	21	1498	1486	4.4	26.3
sequence_103	XM_015928583.2	100	13	0	0	1	13	146	134	4.4	26.3
sequence_103	XM_015928583.2	100	11	0	0	1	11	2152	2162	68	22.3
sequence_103	XM_015935168.1	94.118	17	1	0	1	17	1927	1911	4.4	26.3
sequence_103	XM_015938797.2	100	13	0	0	1	13	2416	2404	4.4	26.3
sequence_103	XR_003083333.1	100	13	0	0	1	13	525	513	4.4	26.3
sequence_103	XM_015928816.2	100	13	0	0	8	20	1262	1274	4.4	26.3
sequence_103	XR_001569248.2	100	13	0	0	1	13	1457	1469	4.4	26.3
sequence_103	XR_003082790.1	100	13	0	0	1	13	1457	1469	4.4	26.3
sequence_103	XM_015927935.2	100	13	0	0	7	19	5844	5856	4.4	26.3
sequence_103	XM_025162024.1	100	13	0	0	1	13	4264	4276	4.4	26.3
sequence_103	XM_025162024.1	100	10	0	0	9	18	1509	1500	270	20.3
sequence_103	XM_015937565.2	94.118	17	1	0	1	17	789	805	4.4	26.3
sequence_103	XM_015932264.2	100	13	0	0	5	17	2353	2365	4.4	26.3
sequence_103	XM_015927048.1	100	13	0	0	1	13	210	222	4.4	26.3
sequence_103	XM_025162023.1	100	13	0	0	1	13	4427	4439	4.4	26.3
sequence_103	XM_025162023.1	100	10	0	0	9	18	1672	1663	270	20.3
sequence_103	XM_025162022.1	100	13	0	0	1	13	4432	4444	4.4	26.3
sequence_103	XM_025162022.1	100	10	0	0	9	18	1677	1668	270	20.3
sequence_103	XR_003083179.1	100	12	0	0	10	21	456	445	17	24.3
sequence_103	XM_015929383.2	100	12	0	0	10	21	5255	5244	17	24.3
sequence_103	XR_003083178.1	100	12	0	0	10	21	456	445	17	24.3
sequence_103	XM_015926335.2	100	12	0	0	6	17	1644	1633	17	24.3
sequence_103	XM_015926335.2	100	10	0	0	6	15	6288	6279	270	20.3
sequence_103	XR_001568123.2	100	12	0	0	10	21	698	687	17	24.3
sequence_103	XM_015931358.2	93.75	16	1	0	6	21	244	229	17	24.3
sequence_103	XM_015931358.2	92.857	14	1	0	4	17	2524	2511	270	20.3
sequence_103	XM_015938224.2	100	12	0	0	10	21	557	546	17	24.3
sequence_103	XM_015932162.2	100	12	0	0	10	21	1791	1780	17	24.3
sequence_103	XM_015932162.2	100	10	0	0	10	19	823	832	270	20.3
sequence_103	XM_015939284.2	100	12	0	0	9	20	985	974	17	24.3
sequence_103	XM_015927440.2	100	12	0	0	9	20	1285	1274	17	24.3
sequence_103	XM_015925959.2	100	12	0	0	10	21	520	509	17	24.3
sequence_103	XM_015927991.2	100	12	0	0	4	15	1809	1798	17	24.3
sequence_103	XM_015932198.2	90	20	2	0	1	20	3397	3378	17	24.3
sequence_103	XM_015932198.2	93.333	15	1	0	6	20	806	792	68	22.3
sequence_103	XM_015927441.2	100	12	0	0	9	20	1285	1274	17	24.3
sequence_103	XR_001568124.2	100	12	0	0	10	21	698	687	17	24.3
sequence_103	XM_015929839.2	90	20	2	0	1	20	976	957	17	24.3
sequence_103	XM_015928991.2	100	12	0	0	10	21	1684	1673	17	24.3
sequence_103	XM_015935274.2	100	12	0	0	7	18	1793	1782	17	24.3
sequence_103	XM_015928989.2	100	12	0	0	10	21	1966	1955	17	24.3
sequence_103	XM_015935423.2	100	12	0	0	10	21	2922	2911	17	24.3
sequence_103	XM_015926118.1	100	12	0	0	10	21	698	687	17	24.3
sequence_103	XM_015936915.2	100	12	0	0	7	18	439	428	17	24.3
sequence_103	XM_015928992.2	100	12	0	0	10	21	1774	1763	17	24.3
sequence_103	XM_015940232.1	100	12	0	0	4	15	285	274	17	24.3
sequence_103	XM_015929847.2	90	20	2	0	1	20	975	956	17	24.3
sequence_103	XM_015935190.2	100	12	0	0	9	20	911	900	17	24.3
sequence_103	XM_015933498.2	100	12	0	0	7	18	2128	2117	17	24.3
sequence_103	XM_015933498.2	100	10	0	0	1	10	1244	1253	270	20.3
sequence_103	XM_015939283.2	100	12	0	0	9	20	1254	1243	17	24.3
sequence_103	XM_015929836.2	100	12	0	0	8	19	1884	1873	17	24.3
sequence_103	XM_015931359.2	93.75	16	1	0	6	21	244	229	17	24.3
sequence_103	XM_015931359.2	92.857	14	1	0	4	17	2524	2511	270	20.3
sequence_103	XM_015927442.2	100	12	0	0	9	20	1279	1268	17	24.3
sequence_103	XM_025160660.1	100	12	0	0	8	19	3851	3840	17	24.3
sequence_103	XM_025160660.1	100	11	0	0	10	20	878	868	68	22.3
sequence_103	XM_015926119.2	100	12	0	0	10	21	698	687	17	24.3
sequence_103	XM_015932052.2	100	12	0	0	7	18	724	713	17	24.3
sequence_103	XM_015931357.2	93.75	16	1	0	6	21	244	229	17	24.3
sequence_103	XM_015931357.2	92.857	14	1	0	4	17	2524	2511	270	20.3
sequence_103	XM_015939629.2	100	12	0	0	10	21	355	344	17	24.3
sequence_103	XM_015939628.2	100	12	0	0	10	21	610	599	17	24.3
sequence_103	XM_015935093.2	93.75	16	1	0	1	16	439	424	17	24.3
sequence_103	XM_015929382.2	100	12	0	0	10	21	5255	5244	17	24.3
sequence_103	XM_015928644.2	93.75	16	1	0	4	19	4050	4065	17	24.3
sequence_103	XM_015935585.2	100	12	0	0	8	19	421	432	17	24.3
sequence_103	XM_015929514.2	100	12	0	0	7	18	1808	1819	17	24.3
sequence_103	XM_025160788.1	93.75	16	1	0	4	19	4182	4197	17	24.3
sequence_103	XM_015934775.2	100	12	0	0	10	21	817	828	17	24.3
sequence_103	XR_003081857.1	100	12	0	0	10	21	452	463	17	24.3
sequence_103	XR_003081869.1	100	12	0	0	8	19	2758	2769	17	24.3
sequence_103	XR_003081868.1	100	12	0	0	8	19	2639	2650	17	24.3
sequence_103	XM_015936228.2	100	12	0	0	3	14	1617	1628	17	24.3
sequence_103	XM_015930883.2	100	12	0	0	10	21	1811	1822	17	24.3
sequence_103	XM_015933386.2	100	12	0	0	8	19	1895	1906	17	24.3
sequence_103	XM_015939428.2	100	12	0	0	5	16	1198	1209	17	24.3
sequence_103	XM_015928646.2	93.75	16	1	0	4	19	2385	2400	17	24.3
sequence_103	XR_001568308.2	100	12	0	0	8	19	2961	2972	17	24.3
sequence_103	XM_015929513.2	100	12	0	0	7	18	2072	2083	17	24.3
sequence_103	XM_015928645.2	93.75	16	1	0	4	19	2504	2519	17	24.3
sequence_103	XM_015928647.2	93.75	16	1	0	4	19	2634	2649	17	24.3
sequence_103	XM_015933150.2	100	12	0	0	7	18	1857	1868	17	24.3
sequence_103	XM_015933150.2	100	10	0	0	12	21	406	397	270	20.3
sequence_103	XR_001568307.2	100	12	0	0	8	19	2854	2865	17	24.3
sequence_103	XM_015928643.2	93.75	16	1	0	4	19	3988	4003	17	24.3
sequence_103	XM_015939543.2	100	12	0	0	1	12	1630	1641	17	24.3
sequence_103	XM_015939543.2	100	10	0	0	12	21	1538	1547	270	20.3
sequence_103	XR_003081870.1	100	12	0	0	8	19	2907	2918	17	24.3
sequence_103	XM_015928648.2	93.75	16	1	0	4	19	2618	2633	17	24.3
sequence_103	XR_003081856.1	100	12	0	0	10	21	500	511	17	24.3
sequence_103	XR_001568306.2	100	12	0	0	8	19	2919	2930	17	24.3
sequence_103	XM_015930579.2	100	12	0	0	7	18	1143	1154	17	24.3
sequence_103	XR_003081871.1	100	12	0	0	8	19	2574	2585	17	24.3
sequence_103	XR_001570908.2	100	12	0	0	1	12	302	313	17	24.3
sequence_103	XR_001570907.2	100	12	0	0	1	12	303	314	17	24.3
sequence_103	XM_025162473.1	100	11	0	0	10	20	2715	2705	68	22.3
sequence_103	XM_015938147.2	100	11	0	0	10	20	2715	2705	68	22.3
sequence_103	XM_015938146.2	100	11	0	0	10	20	2715	2705	68	22.3
sequence_103	XR_001570662.2	100	11	0	0	9	19	672	662	68	22.3
sequence_103	XM_015938216.2	93.333	15	1	0	7	21	3404	3390	68	22.3
sequence_104	XM_015928481.2	100	15	0	0	6	20	337	323	0.28	30.2
sequence_104	XM_015931280.2	100	14	0	0	8	21	1498	1485	1.1	28.2
sequence_104	XM_015932799.2	100	14	0	0	4	17	1409	1396	1.1	28.2
sequence_104	XM_015932800.2	100	14	0	0	4	17	1365	1352	1.1	28.2
sequence_104	XM_015929383.2	100	13	0	0	9	21	5255	5243	4.4	26.3
sequence_104	XM_015938224.2	100	13	0	0	9	21	557	545	4.4	26.3
sequence_104	XR_003081857.1	100	13	0	0	9	21	452	464	4.4	26.3
sequence_104	XM_015933413.2	94.118	17	1	0	1	17	1921	1937	4.4	26.3
sequence_104	XM_015928816.2	100	13	0	0	7	19	1262	1274	4.4	26.3
sequence_104	XM_015927935.2	100	13	0	0	6	18	5844	5856	4.4	26.3
sequence_104	XM_015936566.2	94.118	17	1	0	1	17	2411	2395	4.4	26.3
sequence_104	XM_015932264.2	100	13	0	0	4	16	2353	2365	4.4	26.3
sequence_104	XR_003081856.1	100	13	0	0	9	21	500	512	4.4	26.3
sequence_104	XM_025161650.1	94.118	17	1	0	1	17	1155	1171	4.4	26.3
sequence_104	XM_015929382.2	100	13	0	0	9	21	5255	5243	4.4	26.3
sequence_104	XR_003083179.1	100	12	0	0	9	20	456	445	17	24.3
sequence_104	XM_015939207.2	100	12	0	0	1	12	2702	2691	17	24.3
sequence_104	XM_015939207.2	100	12	0	0	1	12	3209	3198	17	24.3
sequence_104	XM_015939207.2	100	12	0	0	1	12	3419	3408	17	24.3
sequence_104	XM_015928644.2	93.75	16	1	0	3	18	4050	4065	17	24.3
sequence_104	XR_003083178.1	100	12	0	0	9	20	456	445	17	24.3
sequence_104	XM_015935585.2	100	12	0	0	7	18	421	432	17	24.3
sequence_104	XM_015926335.2	100	12	0	0	5	16	1644	1633	17	24.3
sequence_104	XM_015926335.2	100	10	0	0	12	21	38	47	270	20.3
sequence_104	XM_015926335.2	100	10	0	0	12	21	740	749	270	20.3
sequence_104	XM_015926335.2	100	10	0	0	5	14	6288	6279	270	20.3
sequence_104	XR_001568123.2	100	12	0	0	9	20	698	687	17	24.3
sequence_104	XM_015929514.2	100	12	0	0	6	17	1808	1819	17	24.3
sequence_104	XM_025160788.1	93.75	16	1	0	3	18	4182	4197	17	24.3
sequence_104	XM_015931358.2	93.75	16	1	0	5	20	244	229	17	24.3
sequence_104	XM_015931358.2	92.857	14	1	0	3	16	2524	2511	270	20.3
sequence_104	XM_015934775.2	100	12	0	0	9	20	817	828	17	24.3
sequence_104	XM_015926780.2	100	12	0	0	10	21	1804	1815	17	24.3
sequence_104	XM_015932162.2	100	12	0	0	9	20	1791	1780	17	24.3
sequence_104	XM_015932162.2	100	10	0	0	9	18	823	832	270	20.3
sequence_104	XM_015938842.2	100	12	0	0	10	21	382	371	17	24.3
sequence_104	XM_015939284.2	100	12	0	0	8	19	985	974	17	24.3
sequence_104	XR_001570980.2	100	12	0	0	1	12	2155	2144	17	24.3
sequence_104	XM_015927440.2	100	12	0	0	8	19	1285	1274	17	24.3
sequence_104	XM_015935426.2	100	12	0	0	10	21	62	73	17	24.3
sequence_104	XR_003081869.1	100	12	0	0	7	18	2758	2769	17	24.3
sequence_104	XM_015925959.2	100	12	0	0	9	20	520	509	17	24.3
sequence_104	XM_015927991.2	100	12	0	0	3	14	1809	1798	17	24.3
sequence_104	XM_015933553.2	93.75	16	1	0	6	21	1228	1243	17	24.3
sequence_104	XM_015933553.2	100	10	0	0	8	17	1269	1260	270	20.3
sequence_104	XM_015933553.2	100	10	0	0	12	21	2637	2628	270	20.3
sequence_104	XR_003081868.1	100	12	0	0	7	18	2639	2650	17	24.3
sequence_104	XM_015936228.2	100	12	0	0	2	13	1617	1628	17	24.3
sequence_104	XR_001570978.2	100	12	0	0	1	12	2238	2227	17	24.3
sequence_104	XM_015927441.2	100	12	0	0	8	19	1285	1274	17	24.3
sequence_104	XM_015932681.2	100	12	0	0	1	12	1568	1557	17	24.3
sequence_104	XR_001570979.2	100	12	0	0	1	12	2107	2096	17	24.3
sequence_104	XR_003081692.1	100	12	0	0	1	12	2367	2356	17	24.3
sequence_104	XR_001568124.2	100	12	0	0	9	20	698	687	17	24.3
sequence_104	XM_015928991.2	100	12	0	0	9	20	1684	1673	17	24.3
sequence_104	XM_015930883.2	100	12	0	0	9	20	1811	1822	17	24.3
sequence_104	XM_015935274.2	100	12	0	0	6	17	1793	1782	17	24.3
sequence_104	XM_015928989.2	100	12	0	0	9	20	1966	1955	17	24.3
sequence_104	XM_015935423.2	100	12	0	0	9	20	2922	2911	17	24.3
sequence_104	XM_015933386.2	100	12	0	0	7	18	1895	1906	17	24.3
sequence_104	XM_015933386.2	100	10	0	0	12	21	288	279	270	20.3
sequence_104	XM_015926118.1	100	12	0	0	9	20	698	687	17	24.3
sequence_104	XM_015939428.2	100	12	0	0	4	15	1198	1209	17	24.3
sequence_104	XR_001569248.2	100	12	0	0	1	12	1458	1469	17	24.3
sequence_104	XM_015928646.2	93.75	16	1	0	3	18	2385	2400	17	24.3
sequence_104	XM_015936915.2	100	12	0	0	6	17	439	428	17	24.3
sequence_104	XM_015936915.2	100	10	0	0	12	21	2566	2575	270	20.3
sequence_104	XM_015928992.2	100	12	0	0	9	20	1774	1763	17	24.3
sequence_104	XR_003082790.1	100	12	0	0	1	12	1458	1469	17	24.3
sequence_104	XM_015938213.2	93.75	16	1	0	6	21	3424	3409	17	24.3
sequence_104	XR_001568308.2	100	12	0	0	7	18	2961	2972	17	24.3
sequence_104	XM_015929513.2	100	12	0	0	6	17	2072	2083	17	24.3
sequence_104	XM_015935190.2	100	12	0	0	8	19	911	900	17	24.3
sequence_104	XM_015936584.2	100	12	0	0	10	21	1469	1458	17	24.3
sequence_104	XM_015928645.2	93.75	16	1	0	3	18	2504	2519	17	24.3
sequence_104	XM_025162024.1	100	12	0	0	1	12	4265	4276	17	24.3
sequence_104	XM_025162024.1	100	10	0	0	8	17	1509	1500	270	20.3
sequence_104	XM_025160922.1	100	12	0	0	10	21	3346	3357	17	24.3
sequence_104	XM_015933498.2	100	12	0	0	6	17	2128	2117	17	24.3
sequence_104	XM_015938342.2	93.75	16	1	0	6	21	3373	3358	17	24.3
sequence_104	XM_015938216.2	93.75	16	1	0	6	21	3404	3389	17	24.3
sequence_104	XM_015928583.2	100	12	0	0	1	12	145	134	17	24.3
sequence_104	XM_015928583.2	100	10	0	0	1	10	2153	2162	270	20.3
sequence_104	XM_015928647.2	93.75	16	1	0	3	18	2634	2649	17	24.3
sequence_104	XM_015935168.1	93.75	16	1	0	1	16	1926	1911	17	24.3
sequence_104	XM_015931722.2	100	12	0	0	10	21	2137	2148	17	24.3
sequence_104	XM_015938797.2	100	12	0	0	1	12	2415	2404	17	24.3
sequence_104	XM_015939283.2	100	12	0	0	8	19	1254	1243	17	24.3
sequence_104	XM_015929836.2	100	12	0	0	7	18	1884	1873	17	24.3
sequence_104	XM_015931359.2	93.75	16	1	0	5	20	244	229	17	24.3
sequence_104	XM_015931359.2	92.857	14	1	0	3	16	2524	2511	270	20.3
sequence_104	XM_015927442.2	100	12	0	0	8	19	1279	1268	17	24.3
sequence_104	XM_015933150.2	100	12	0	0	6	17	1857	1868	17	24.3
sequence_104	XM_015933150.2	100	10	0	0	11	20	406	397	270	20.3
sequence_104	XM_025160660.1	100	12	0	0	7	18	3851	3840	17	24.3
sequence_104	XM_025160660.1	100	11	0	0	9	19	878	868	68	22.3
sequence_104	XM_015937565.2	93.75	16	1	0	1	16	790	805	17	24.3
sequence_104	XR_001568307.2	100	12	0	0	7	18	2854	2865	17	24.3
sequence_104	XM_015926119.2	100	12	0	0	9	20	698	687	17	24.3
sequence_104	XM_015932052.2	100	12	0	0	6	17	724	713	17	24.3
sequence_104	XM_015932052.2	100	10	0	0	12	21	308	299	270	20.3
sequence_104	XM_015931357.2	93.75	16	1	0	5	20	244	229	17	24.3
sequence_104	XM_015931357.2	92.857	14	1	0	3	16	2524	2511	270	20.3
sequence_104	XM_015928643.2	93.75	16	1	0	3	18	3988	4003	17	24.3
sequence_104	XM_015927048.1	100	12	0	0	1	12	211	222	17	24.3
sequence_104	XR_003081870.1	100	12	0	0	7	18	2907	2918	17	24.3
sequence_104	XM_015939629.2	100	12	0	0	9	20	355	344	17	24.3
sequence_104	XM_015928648.2	93.75	16	1	0	3	18	2618	2633	17	24.3
sequence_104	XM_015939628.2	100	12	0	0	9	20	610	599	17	24.3
sequence_104	XM_025162023.1	100	12	0	0	1	12	4428	4439	17	24.3
sequence_104	XM_025162023.1	100	10	0	0	8	17	1672	1663	270	20.3
sequence_104	XR_001568306.2	100	12	0	0	7	18	2919	2930	17	24.3
sequence_104	XM_015930579.2	100	12	0	0	6	17	1143	1154	17	24.3
sequence_104	XM_025162022.1	100	12	0	0	1	12	4433	4444	17	24.3
sequence_104	XM_025162022.1	100	10	0	0	8	17	1677	1668	270	20.3
sequence_104	XM_015931723.2	100	12	0	0	10	21	2137	2148	17	24.3
sequence_104	XR_003081871.1	100	12	0	0	7	18	2574	2585	17	24.3
sequence_104	XR_003083333.1	100	12	0	0	1	12	524	513	17	24.3
sequence_104	XM_015939790.2	100	12	0	0	10	21	205	194	17	24.3
sequence_104	XM_025162477.1	100	12	0	0	10	21	2078	2089	17	24.3
sequence_105	XM_015928481.2	100	15	0	0	5	19	337	323	0.28	30.2
sequence_105	XM_015931280.2	100	15	0	0	7	21	1498	1484	0.28	30.2
sequence_105	XM_015929383.2	100	14	0	0	8	21	5255	5242	1.1	28.2
sequence_105	XM_015932799.2	100	14	0	0	3	16	1409	1396	1.1	28.2
sequence_105	XM_015932800.2	100	14	0	0	3	16	1365	1352	1.1	28.2
sequence_105	XM_015929382.2	100	14	0	0	8	21	5255	5242	1.1	28.2
sequence_105	XM_015938224.2	100	13	0	0	8	20	557	545	4.4	26.3
sequence_105	XM_015938842.2	100	13	0	0	9	21	382	370	4.4	26.3
sequence_105	XR_003081857.1	100	13	0	0	8	20	452	464	4.4	26.3
sequence_105	XM_015928816.2	100	13	0	0	6	18	1262	1274	4.4	26.3
sequence_105	XM_015927935.2	100	13	0	0	5	17	5844	5856	4.4	26.3
sequence_105	XM_015931722.2	100	13	0	0	9	21	2137	2149	4.4	26.3
sequence_105	XM_015932264.2	100	13	0	0	3	15	2353	2365	4.4	26.3
sequence_105	XR_003081856.1	100	13	0	0	8	20	500	512	4.4	26.3
sequence_105	XM_015931723.2	100	13	0	0	9	21	2137	2149	4.4	26.3
sequence_105	XM_015930194.2	100	12	0	0	10	21	1762	1773	17	24.3
sequence_105	XR_001568831.2	100	12	0	0	10	21	239	228	17	24.3
sequence_105	XR_001568753.2	100	12	0	0	10	21	1007	1018	17	24.3
sequence_105	XM_025162165.1	100	12	0	0	10	21	2014	2003	17	24.3
sequence_105	XR_003083179.1	100	12	0	0	8	19	456	445	17	24.3
sequence_105	XR_003083178.1	100	12	0	0	8	19	456	445	17	24.3
sequence_105	XM_015935585.2	100	12	0	0	6	17	421	432	17	24.3
sequence_105	XM_015936359.2	100	12	0	0	10	21	364	375	17	24.3
sequence_105	XM_015929514.2	100	12	0	0	5	16	1808	1819	17	24.3
sequence_105	XM_025160788.1	93.75	16	1	0	2	17	4182	4197	17	24.3
sequence_105	XM_025160788.1	100	10	0	0	12	21	2315	2324	270	20.3
sequence_105	XM_015931358.2	93.75	16	1	0	4	19	244	229	17	24.3
sequence_105	XM_015931358.2	92.857	14	1	0	2	15	2524	2511	270	20.3
sequence_105	XM_025161864.1	100	12	0	0	10	21	3627	3638	17	24.3
sequence_105	XM_015929868.2	100	12	0	0	10	21	3062	3073	17	24.3
sequence_105	XM_015929868.2	100	11	0	0	2	12	1658	1648	68	22.3
sequence_105	XR_001568863.2	100	12	0	0	10	21	596	585	17	24.3
sequence_105	XR_001568863.2	100	10	0	0	12	21	582	573	270	20.3
sequence_105	XR_001569137.2	100	12	0	0	10	21	1700	1711	17	24.3
sequence_105	XM_015932162.2	100	12	0	0	8	19	1791	1780	17	24.3
sequence_105	XM_015932162.2	100	10	0	0	8	17	823	832	270	20.3
sequence_105	XM_015935783.2	100	12	0	0	10	21	4068	4057	17	24.3
sequence_105	XM_015936442.2	100	12	0	0	10	21	1092	1081	17	24.3
sequence_105	XM_015927440.2	100	12	0	0	7	18	1285	1274	17	24.3
sequence_105	XM_015933413.2	100	12	0	0	5	16	1926	1937	17	24.3
sequence_105	XM_015935426.2	100	12	0	0	9	20	62	73	17	24.3
sequence_105	XR_003083030.1	100	12	0	0	10	21	2025	2014	17	24.3
sequence_105	XR_003081869.1	100	12	0	0	6	17	2758	2769	17	24.3
sequence_105	XR_003081868.1	100	12	0	0	6	17	2639	2650	17	24.3
sequence_105	XM_015936228.2	100	12	0	0	1	12	1617	1628	17	24.3
sequence_105	XM_025161865.1	100	12	0	0	10	21	3608	3619	17	24.3
sequence_105	XM_015927434.2	100	12	0	0	10	21	525	514	17	24.3
sequence_105	XM_015927441.2	100	12	0	0	7	18	1285	1274	17	24.3
sequence_105	XM_015928991.2	100	12	0	0	8	19	1684	1673	17	24.3
sequence_105	XM_015927043.2	100	12	0	0	10	21	2803	2792	17	24.3
sequence_105	XM_015927043.2	100	10	0	0	7	16	3044	3053	270	20.3
sequence_105	XM_015930883.2	100	12	0	0	8	19	1811	1822	17	24.3
sequence_105	XM_015935274.2	100	12	0	0	5	16	1793	1782	17	24.3
sequence_105	XM_015933888.2	100	12	0	0	10	21	422	411	17	24.3
sequence_105	XM_015928989.2	100	12	0	0	8	19	1966	1955	17	24.3
sequence_105	XM_015929139.2	100	12	0	0	10	21	1221	1232	17	24.3
sequence_105	XM_015935423.2	100	12	0	0	8	19	2922	2911	17	24.3
sequence_105	XR_003083033.1	100	12	0	0	10	21	2044	2033	17	24.3
sequence_105	XM_025162157.1	100	12	0	0	10	21	1082	1071	17	24.3
sequence_105	XM_015928646.2	93.75	16	1	0	2	17	2385	2400	17	24.3
sequence_105	XM_015928646.2	100	10	0	0	12	21	518	527	270	20.3
sequence_105	XM_015936915.2	100	12	0	0	5	16	439	428	17	24.3
sequence_105	XM_015936915.2	100	11	0	0	11	21	2566	2576	68	22.3
sequence_105	XM_015933946.2	100	12	0	0	10	21	3444	3433	17	24.3
sequence_105	XM_015928992.2	100	12	0	0	8	19	1774	1763	17	24.3
sequence_105	XM_015938213.2	93.75	16	1	0	5	20	3424	3409	17	24.3
sequence_105	XR_001568308.2	100	12	0	0	6	17	2961	2972	17	24.3
sequence_105	XM_015931804.2	100	12	0	0	10	21	356	367	17	24.3
sequence_105	XM_015929513.2	100	12	0	0	5	16	2072	2083	17	24.3
sequence_105	XM_015935190.2	100	12	0	0	7	18	911	900	17	24.3
sequence_105	XM_015936584.2	100	12	0	0	9	20	1469	1458	17	24.3
sequence_105	XM_015928645.2	93.75	16	1	0	2	17	2504	2519	17	24.3
sequence_105	XM_015928645.2	100	10	0	0	12	21	637	646	270	20.3
sequence_105	XM_015930642.2	100	12	0	0	10	21	2007	1996	17	24.3
sequence_105	XM_025160575.1	100	12	0	0	10	21	2585	2574	17	24.3
sequence_105	XM_025160575.1	100	10	0	0	7	16	2397	2406	270	20.3
sequence_105	XR_003083027.1	100	12	0	0	10	21	2044	2033	17	24.3
sequence_105	XR_003083026.1	100	12	0	0	10	21	2358	2347	17	24.3
sequence_105	XM_015938342.2	93.75	16	1	0	5	20	3373	3358	17	24.3
sequence_105	XM_015936444.2	100	12	0	0	10	21	1120	1109	17	24.3
sequence_105	XM_015928213.2	100	12	0	0	10	21	725	714	17	24.3
sequence_105	XM_015928213.2	100	10	0	0	7	16	1336	1345	270	20.3
sequence_105	XM_015930546.2	100	12	0	0	10	21	349	338	17	24.3
sequence_105	XM_015938216.2	93.75	16	1	0	5	20	3404	3389	17	24.3
sequence_105	XR_003083024.1	100	12	0	0	10	21	1861	1850	17	24.3
sequence_105	XM_015928647.2	93.75	16	1	0	2	17	2634	2649	17	24.3
sequence_105	XM_015928647.2	100	10	0	0	12	21	767	776	270	20.3
sequence_105	XR_003083029.1	100	12	0	0	10	21	2044	2033	17	24.3
sequence_105	XM_015933947.2	100	12	0	0	10	21	3444	3433	17	24.3
sequence_105	XM_015931359.2	93.75	16	1	0	4	19	244	229	17	24.3
sequence_105	XM_015931359.2	92.857	14	1	0	2	15	2524	2511	270	20.3
sequence_105	XR_003083022.1	100	12	0	0	10	21	2044	2033	17	24.3
sequence_105	XM_015927442.2	100	12	0	0	7	18	1279	1268	17	24.3
sequence_105	XM_015933150.2	100	12	0	0	5	16	1857	1868	17	24.3
sequence_105	XM_015933150.2	100	10	0	0	10	19	406	397	270	20.3
sequence_105	XM_025160660.1	100	12	0	0	6	17	3851	3840	17	24.3
sequence_105	XM_025160660.1	100	11	0	0	8	18	878	868	68	22.3
sequence_105	XR_003083227.1	100	12	0	0	10	21	844	833	17	24.3
sequence_105	XR_001568893.2	100	12	0	0	10	21	2043	2032	17	24.3
sequence_105	XM_015931773.2	100	12	0	0	10	21	2469	2480	17	24.3
sequence_105	XM_015931357.2	93.75	16	1	0	4	19	244	229	17	24.3
sequence_105	XM_015931357.2	92.857	14	1	0	2	15	2524	2511	270	20.3
sequence_105	XR_003083021.1	100	12	0	0	10	21	1892	1881	17	24.3
sequence_105	XM_015935784.2	100	12	0	0	10	21	3997	3986	17	24.3
sequence_105	XM_015928643.2	93.75	16	1	0	2	17	3988	4003	17	24.3
sequence_105	XM_015928643.2	100	10	0	0	12	21	2121	2130	270	20.3
sequence_105	XM_025160728.1	100	12	0	0	10	21	535	524	17	24.3
sequence_105	XM_015936566.2	93.75	16	1	0	1	16	2410	2395	17	24.3
sequence_105	XM_015935786.2	100	12	0	0	10	21	4065	4054	17	24.3
sequence_105	XR_003081870.1	100	12	0	0	6	17	2907	2918	17	24.3
sequence_105	XR_003083032.1	100	12	0	0	10	21	2044	2033	17	24.3
sequence_105	XM_015929901.2	100	12	0	0	10	21	2308	2297	17	24.3
sequence_105	XM_015930579.2	100	12	0	0	5	16	1143	1154	17	24.3
sequence_105	XM_025162166.1	100	12	0	0	10	21	2043	2032	17	24.3
sequence_105	XM_025161650.1	100	12	0	0	5	16	1160	1171	17	24.3
sequence_105	XR_003081871.1	100	12	0	0	6	17	2574	2585	17	24.3
sequence_105	XM_015930758.2	100	12	0	0	10	21	2940	2929	17	24.3
sequence_106	XM_015931280.2	100	16	0	0	6	21	1498	1483	0.071	32.2
sequence_106	XM_015928481.2	100	15	0	0	4	18	337	323	0.28	30.2
sequence_106	XM_015929383.2	100	14	0	0	7	20	5255	5242	1.1	28.2
sequence_106	XM_015929383.2	100	10	0	0	12	21	665	656	270	20.3
sequence_106	XM_015938842.2	100	14	0	0	8	21	382	369	1.1	28.2
sequence_106	XM_015932799.2	100	14	0	0	2	15	1409	1396	1.1	28.2
sequence_106	XM_015932800.2	100	14	0	0	2	15	1365	1352	1.1	28.2
sequence_106	XM_015929382.2	100	14	0	0	7	20	5255	5242	1.1	28.2
sequence_106	XM_015929382.2	100	10	0	0	12	21	665	656	270	20.3
sequence_106	XM_025162165.1	100	13	0	0	9	21	2014	2002	4.4	26.3
sequence_106	XM_025162859.1	100	13	0	0	9	21	2596	2608	4.4	26.3
sequence_106	XM_025161864.1	100	13	0	0	9	21	3627	3639	4.4	26.3
sequence_106	XR_003084080.1	100	13	0	0	9	21	2066	2078	4.4	26.3
sequence_106	XR_001568863.2	100	13	0	0	9	21	596	584	4.4	26.3
sequence_106	XR_001568863.2	100	11	0	0	11	21	582	572	68	22.3
sequence_106	XM_015938224.2	100	13	0	0	7	19	557	545	4.4	26.3
sequence_106	XM_015935783.2	100	13	0	0	9	21	4068	4056	4.4	26.3
sequence_106	XM_015936442.2	100	13	0	0	9	21	1092	1080	4.4	26.3
sequence_106	XR_003081857.1	100	13	0	0	7	19	452	464	4.4	26.3
sequence_106	XR_003083030.1	100	13	0	0	9	21	2025	2013	4.4	26.3
sequence_106	XR_003084078.1	100	13	0	0	9	21	2471	2483	4.4	26.3
sequence_106	XM_025161865.1	100	13	0	0	9	21	3608	3620	4.4	26.3
sequence_106	XR_003084079.1	100	13	0	0	9	21	2471	2483	4.4	26.3
sequence_106	XM_015927434.2	100	13	0	0	9	21	525	513	4.4	26.3
sequence_106	XM_015927043.2	100	13	0	0	9	21	2803	2791	4.4	26.3
sequence_106	XM_015927043.2	100	10	0	0	6	15	3044	3053	270	20.3
sequence_106	XM_015933888.2	100	13	0	0	9	21	422	410	4.4	26.3
sequence_106	XM_015926625.2	100	13	0	0	9	21	942	954	4.4	26.3
sequence_106	XM_015928816.2	100	13	0	0	5	17	1262	1274	4.4	26.3
sequence_106	XM_015939704.2	100	13	0	0	9	21	5363	5351	4.4	26.3
sequence_106	XR_003084082.1	100	13	0	0	9	21	2186	2198	4.4	26.3
sequence_106	XR_003083033.1	100	13	0	0	9	21	2044	2032	4.4	26.3
sequence_106	XM_025162157.1	100	13	0	0	9	21	1082	1070	4.4	26.3
sequence_106	XM_015927935.2	100	13	0	0	4	16	5844	5856	4.4	26.3
sequence_106	XM_015939490.2	100	13	0	0	9	21	2623	2635	4.4	26.3
sequence_106	XM_015931763.2	100	13	0	0	9	21	2560	2548	4.4	26.3
sequence_106	XM_025160461.1	100	13	0	0	9	21	2664	2652	4.4	26.3
sequence_106	XM_025160461.1	100	10	0	0	6	15	2905	2914	270	20.3
sequence_106	XM_015936445.2	100	13	0	0	9	21	1092	1080	4.4	26.3
sequence_106	XM_015930642.2	100	13	0	0	9	21	2007	1995	4.4	26.3
sequence_106	XM_015930642.2	100	10	0	0	12	21	820	829	270	20.3
sequence_106	XR_003083027.1	100	13	0	0	9	21	2044	2032	4.4	26.3
sequence_106	XR_003083026.1	100	13	0	0	9	21	2358	2346	4.4	26.3
sequence_106	XM_015936444.2	100	13	0	0	9	21	1120	1108	4.4	26.3
sequence_106	XM_015930546.2	100	13	0	0	9	21	349	337	4.4	26.3
sequence_106	XR_003083024.1	100	13	0	0	9	21	1861	1849	4.4	26.3
sequence_106	XM_015931722.2	100	13	0	0	8	20	2137	2149	4.4	26.3
sequence_106	XR_003083029.1	100	13	0	0	9	21	2044	2032	4.4	26.3
sequence_106	XM_015926626.2	100	13	0	0	9	21	936	948	4.4	26.3
sequence_106	XM_015935787.2	100	13	0	0	9	21	4019	4007	4.4	26.3
sequence_106	XR_003083022.1	100	13	0	0	9	21	2044	2032	4.4	26.3
sequence_106	XM_015939988.2	100	13	0	0	9	21	24	36	4.4	26.3
sequence_106	XR_003083227.1	100	13	0	0	9	21	844	832	4.4	26.3
sequence_106	XR_001568893.2	100	13	0	0	9	21	2043	2031	4.4	26.3
sequence_106	XR_001568893.2	100	10	0	0	12	21	821	830	270	20.3
sequence_106	XM_015931773.2	100	13	0	0	9	21	2469	2481	4.4	26.3
sequence_106	XR_003083021.1	100	13	0	0	9	21	1892	1880	4.4	26.3
sequence_106	XM_015935784.2	100	13	0	0	9	21	3997	3985	4.4	26.3
sequence_106	XM_015932264.2	100	13	0	0	2	14	2353	2365	4.4	26.3
sequence_106	XM_015935786.2	100	13	0	0	9	21	4065	4053	4.4	26.3
sequence_106	XM_025162860.1	100	13	0	0	9	21	1886	1898	4.4	26.3
sequence_106	XM_025161332.1	100	13	0	0	9	21	2413	2425	4.4	26.3
sequence_106	XR_003083020.1	100	13	0	0	9	21	2044	2032	4.4	26.3
sequence_106	XR_003081856.1	100	13	0	0	7	19	500	512	4.4	26.3
sequence_106	XR_003084081.1	100	13	0	0	9	21	1993	2005	4.4	26.3
sequence_106	XM_015926872.2	100	13	0	0	9	21	81	93	4.4	26.3
sequence_106	XM_015926872.2	100	10	0	0	12	21	1029	1038	270	20.3
sequence_106	XR_003083032.1	100	13	0	0	9	21	2044	2032	4.4	26.3
sequence_106	XM_025162166.1	100	13	0	0	9	21	2043	2031	4.4	26.3
sequence_106	XM_015931723.2	100	13	0	0	8	20	2137	2149	4.4	26.3
sequence_106	XM_015930758.2	100	13	0	0	9	21	2940	2928	4.4	26.3
sequence_106	XR_003083023.1	100	13	0	0	9	21	2044	2032	4.4	26.3
sequence_106	XR_003083179.1	100	12	0	0	7	18	456	445	17	24.3
sequence_106	XR_003083435.1	100	12	0	0	10	21	4385	4374	17	24.3
sequence_106	XR_003083303.1	100	12	0	0	10	21	2280	2269	17	24.3
sequence_106	XR_003083178.1	100	12	0	0	7	18	456	445	17	24.3
sequence_106	XM_025162195.1	100	12	0	0	10	21	2830	2819	17	24.3
sequence_106	XR_003083434.1	100	12	0	0	10	21	4821	4810	17	24.3
sequence_106	XR_001569621.2	100	12	0	0	10	21	1383	1372	17	24.3
sequence_106	XR_001569283.2	100	12	0	0	10	21	3461	3450	17	24.3
sequence_106	XR_001569283.2	100	10	0	0	12	21	3645	3654	270	20.3
sequence_106	XM_015935274.2	100	12	0	0	4	15	1793	1782	17	24.3
sequence_106	XM_015935274.2	100	10	0	0	12	21	3185	3194	270	20.3
sequence_106	XM_015935423.2	100	12	0	0	7	18	2922	2911	17	24.3
sequence_106	XR_003083306.1	100	12	0	0	10	21	2280	2269	17	24.3
sequence_106	XM_015936305.2	100	12	0	0	10	21	4159	4148	17	24.3
sequence_106	XM_025162174.1	100	12	0	0	10	21	6111	6100	17	24.3
sequence_106	XM_015933946.2	100	12	0	0	9	20	3444	3433	17	24.3
sequence_106	XM_015938213.2	93.75	16	1	0	4	19	3424	3409	17	24.3
sequence_106	XM_015938213.2	100	10	0	0	12	21	1243	1234	270	20.3
sequence_106	XM_015936740.2	100	12	0	0	10	21	1535	1524	17	24.3
sequence_106	XM_015935190.2	100	12	0	0	6	17	911	900	17	24.3
sequence_106	XM_015936584.2	100	12	0	0	8	19	1469	1458	17	24.3
sequence_106	XR_001569943.2	100	12	0	0	10	21	460	449	17	24.3
sequence_106	XM_015936616.2	100	12	0	0	10	21	604	593	17	24.3
sequence_106	XM_015938216.2	93.75	16	1	0	4	19	3404	3389	17	24.3
sequence_106	XM_015933947.2	100	12	0	0	9	20	3444	3433	17	24.3
sequence_106	XR_001569522.2	100	12	0	0	10	21	650	639	17	24.3
sequence_106	XM_015933967.2	100	12	0	0	10	21	3765	3754	17	24.3
sequence_106	XM_015934496.2	100	12	0	0	10	21	482	471	17	24.3
sequence_106	XM_015934496.2	92.857	14	1	0	4	17	1301	1288	270	20.3
sequence_106	XM_015938320.2	100	12	0	0	10	21	74	63	17	24.3
sequence_106	XM_015936449.2	100	12	0	0	10	21	529	540	17	24.3
sequence_106	XM_015936450.2	100	12	0	0	10	21	529	540	17	24.3
sequence_106	XM_015935373.2	100	12	0	0	10	21	1245	1256	17	24.3
sequence_106	XR_003082755.1	100	12	0	0	10	21	4723	4734	17	24.3
sequence_106	XM_025161881.1	100	12	0	0	10	21	36	47	17	24.3
sequence_106	XM_015935053.2	100	12	0	0	10	21	36	47	17	24.3
sequence_106	XM_015935050.2	100	12	0	0	10	21	130	141	17	24.3
sequence_106	XM_025161650.1	100	12	0	0	4	15	1160	1171	17	24.3
sequence_106	XM_015935241.2	100	12	0	0	10	21	1676	1687	17	24.3
sequence_106	XM_015935241.2	100	10	0	0	11	20	3138	3147	270	20.3
sequence_106	XR_003082754.1	100	12	0	0	10	21	4723	4734	17	24.3
sequence_107	XM_015931280.2	100	17	0	0	5	21	1498	1482	0.018	34.2
sequence_107	XM_015928481.2	100	15	0	0	3	17	337	323	0.28	30.2
sequence_107	XM_025162165.1	100	14	0	0	8	21	2014	2001	1.1	28.2
sequence_107	XM_015929383.2	100	14	0	0	6	19	5255	5242	1.1	28.2
sequence_107	XM_015929383.2	100	10	0	0	12	21	288	297	270	20.3
sequence_107	XM_015929383.2	100	10	0	0	11	20	665	656	270	20.3
sequence_107	XM_015938842.2	100	14	0	0	7	20	382	369	1.1	28.2
sequence_107	XM_015935783.2	100	14	0	0	8	21	4068	4055	1.1	28.2
sequence_107	XM_015927043.2	100	14	0	0	8	21	2803	2790	1.1	28.2
sequence_107	XM_015927043.2	100	10	0	0	5	14	3044	3053	270	20.3
sequence_107	XM_025160461.1	100	14	0	0	8	21	2664	2651	1.1	28.2
sequence_107	XM_025160461.1	100	10	0	0	5	14	2905	2914	270	20.3
sequence_107	XM_015932799.2	100	14	0	0	1	14	1409	1396	1.1	28.2
sequence_107	XM_015932800.2	100	14	0	0	1	14	1365	1352	1.1	28.2
sequence_107	XM_015935787.2	100	14	0	0	8	21	4019	4006	1.1	28.2
sequence_107	XM_015935784.2	100	14	0	0	8	21	3997	3984	1.1	28.2
sequence_107	XM_015935786.2	100	14	0	0	8	21	4065	4052	1.1	28.2
sequence_107	XM_025162166.1	100	14	0	0	8	21	2043	2030	1.1	28.2
sequence_107	XM_015929382.2	100	14	0	0	6	19	5255	5242	1.1	28.2
sequence_107	XM_015929382.2	100	10	0	0	12	21	288	297	270	20.3
sequence_107	XM_015929382.2	100	10	0	0	11	20	665	656	270	20.3
sequence_107	XR_003081720.1	100	13	0	0	9	21	1499	1487	4.4	26.3
sequence_107	XR_003082316.1	100	13	0	0	9	21	1753	1741	4.4	26.3
sequence_107	XR_003082037.1	100	13	0	0	9	21	3273	3285	4.4	26.3
sequence_107	XR_001568728.2	100	13	0	0	9	21	1546	1534	4.4	26.3
sequence_107	XR_001569196.2	100	13	0	0	9	21	410	422	4.4	26.3
sequence_107	XR_001569196.2	100	10	0	0	8	17	507	516	270	20.3
sequence_107	XR_001569196.2	100	10	0	0	12	21	1200	1209	270	20.3
sequence_107	XR_001569196.2	92.857	14	1	0	8	21	2443	2430	270	20.3
sequence_107	XM_025161579.1	100	13	0	0	9	21	573	585	4.4	26.3
sequence_107	XM_025161579.1	100	11	0	0	10	20	30	20	68	22.3
sequence_107	XM_025161864.1	100	13	0	0	8	20	3627	3639	4.4	26.3
sequence_107	XR_003084080.1	100	13	0	0	8	20	2066	2078	4.4	26.3
sequence_107	XR_003082032.1	100	13	0	0	9	21	3432	3444	4.4	26.3
sequence_107	XR_001568507.2	100	13	0	0	9	21	3365	3377	4.4	26.3
sequence_107	XR_003082030.1	100	13	0	0	9	21	3432	3444	4.4	26.3
sequence_107	XR_001568863.2	100	13	0	0	8	20	596	584	4.4	26.3
sequence_107	XR_001568863.2	100	11	0	0	10	20	582	572	68	22.3
sequence_107	XM_015935095.2	100	13	0	0	9	21	2274	2286	4.4	26.3
sequence_107	XM_015938224.2	100	13	0	0	6	18	557	545	4.4	26.3
sequence_107	XM_025161939.1	100	13	0	0	9	21	1677	1689	4.4	26.3
sequence_107	XM_025161939.1	100	10	0	0	10	19	3313	3322	270	20.3
sequence_107	XR_001569285.2	100	13	0	0	9	21	1472	1460	4.4	26.3
sequence_107	XM_015936442.2	100	13	0	0	8	20	1092	1080	4.4	26.3
sequence_107	XR_003081857.1	100	13	0	0	6	18	452	464	4.4	26.3
sequence_107	XM_025161898.1	100	13	0	0	9	21	2434	2446	4.4	26.3
sequence_107	XM_025161898.1	100	10	0	0	7	16	315	306	270	20.3
sequence_107	XR_003082314.1	100	13	0	0	9	21	1355	1343	4.4	26.3
sequence_107	XR_003083030.1	100	13	0	0	8	20	2025	2013	4.4	26.3
sequence_107	XM_025161865.1	100	13	0	0	8	20	3608	3620	4.4	26.3
sequence_107	XR_003084079.1	100	13	0	0	8	20	2471	2483	4.4	26.3
sequence_107	XM_015927434.2	100	13	0	0	8	20	525	513	4.4	26.3
sequence_107	XR_001568064.2	100	13	0	0	9	21	1586	1574	4.4	26.3
sequence_107	XR_003082035.1	100	13	0	0	9	21	3521	3533	4.4	26.3
sequence_107	XR_003082031.1	100	13	0	0	9	21	3262	3274	4.4	26.3
sequence_107	XM_015933888.2	100	13	0	0	8	20	422	410	4.4	26.3
sequence_107	XM_015935240.2	100	13	0	0	9	21	1676	1688	4.4	26.3
sequence_107	XM_015935240.2	100	10	0	0	10	19	3183	3192	270	20.3
sequence_107	XM_015926625.2	100	13	0	0	8	20	942	954	4.4	26.3
sequence_107	XM_015928816.2	100	13	0	0	4	16	1262	1274	4.4	26.3
sequence_107	XM_015928816.2	100	10	0	0	12	21	2511	2520	270	20.3
sequence_107	XR_003082715.1	100	13	0	0	9	21	412	424	4.4	26.3
sequence_107	XR_003082715.1	100	10	0	0	8	17	509	518	270	20.3
sequence_107	XR_003082715.1	100	10	0	0	12	21	1100	1109	270	20.3
sequence_107	XR_003082715.1	92.857	14	1	0	8	21	2343	2330	270	20.3
sequence_107	XM_015925769.2	100	13	0	0	9	21	429	441	4.4	26.3
sequence_107	XR_003084082.1	100	13	0	0	8	20	2186	2198	4.4	26.3
sequence_107	XR_003082242.1	100	13	0	0	9	21	136	148	4.4	26.3
sequence_107	XR_003082242.1	100	11	0	0	11	21	171	161	68	22.3
sequence_107	XR_003082242.1	100	10	0	0	12	21	869	878	270	20.3
sequence_107	XM_015926042.2	100	13	0	0	9	21	2992	3004	4.4	26.3
sequence_107	XM_025161940.1	100	13	0	0	9	21	1676	1688	4.4	26.3
sequence_107	XM_025161940.1	100	10	0	0	10	19	3069	3078	270	20.3
sequence_107	XR_003083033.1	100	13	0	0	8	20	2044	2032	4.4	26.3
sequence_107	XM_025162157.1	100	13	0	0	8	20	1082	1070	4.4	26.3
sequence_107	XM_015927935.2	100	13	0	0	3	15	5844	5856	4.4	26.3
sequence_107	XM_015935237.2	100	13	0	0	9	21	1676	1688	4.4	26.3
sequence_107	XM_015935237.2	100	10	0	0	10	19	3300	3309	270	20.3
sequence_107	XM_015930624.2	100	13	0	0	9	21	1494	1506	4.4	26.3
sequence_107	XM_015930642.2	100	13	0	0	8	20	2007	1995	4.4	26.3
sequence_107	XM_015930642.2	100	11	0	0	11	21	820	830	68	22.3
sequence_107	XM_025161937.1	100	13	0	0	9	21	1677	1689	4.4	26.3
sequence_107	XM_025161937.1	100	10	0	0	10	19	3382	3391	270	20.3
sequence_107	XR_003083027.1	100	13	0	0	8	20	2044	2032	4.4	26.3
sequence_107	XR_003083026.1	100	13	0	0	8	20	2358	2346	4.4	26.3
sequence_107	XM_015936444.2	100	13	0	0	8	20	1120	1108	4.4	26.3
sequence_107	XM_025161941.1	100	13	0	0	9	21	1559	1571	4.4	26.3
sequence_107	XM_025161941.1	100	10	0	0	10	19	3264	3273	270	20.3
sequence_107	XM_015930546.2	100	13	0	0	8	20	349	337	4.4	26.3
sequence_107	XR_003083024.1	100	13	0	0	8	20	1861	1849	4.4	26.3
sequence_107	XM_015930625.2	100	13	0	0	9	21	1403	1415	4.4	26.3
sequence_107	XR_003082716.1	100	13	0	0	9	21	413	425	4.4	26.3
sequence_107	XR_003082716.1	100	10	0	0	8	17	510	519	270	20.3
sequence_107	XR_003082716.1	100	10	0	0	12	21	1196	1205	270	20.3
sequence_107	XR_003082716.1	92.857	14	1	0	8	21	2439	2426	270	20.3
sequence_107	XM_015931722.2	100	13	0	0	7	19	2137	2149	4.4	26.3
sequence_107	XR_003083029.1	100	13	0	0	8	20	2044	2032	4.4	26.3
sequence_107	XR_003082755.1	100	13	0	0	9	21	4723	4735	4.4	26.3
sequence_107	XR_003082755.1	100	10	0	0	12	21	6672	6681	270	20.3
sequence_107	XR_001568506.2	100	13	0	0	9	21	3420	3432	4.4	26.3
sequence_107	XR_001568506.2	100	10	0	0	9	18	65	56	270	20.3
sequence_107	XM_025161942.1	100	13	0	0	9	21	1420	1432	4.4	26.3
sequence_107	XM_025161942.1	100	10	0	0	10	19	3125	3134	270	20.3
sequence_107	XM_015926626.2	100	13	0	0	8	20	936	948	4.4	26.3
sequence_107	XR_003083022.1	100	13	0	0	8	20	2044	2032	4.4	26.3
sequence_107	XR_003082029.1	100	13	0	0	9	21	3432	3444	4.4	26.3
sequence_107	XR_003083227.1	100	13	0	0	8	20	844	832	4.4	26.3
sequence_107	XR_001568893.2	100	13	0	0	8	20	2043	2031	4.4	26.3
sequence_107	XR_001568893.2	100	11	0	0	11	21	821	831	68	22.3
sequence_107	XM_015932052.2	100	13	0	0	9	21	308	296	4.4	26.3
sequence_107	XM_015932052.2	100	12	0	0	3	14	724	713	17	24.3
sequence_107	XM_015931773.2	100	13	0	0	8	20	2469	2481	4.4	26.3
sequence_107	XM_015931773.2	100	10	0	0	12	21	2409	2418	270	20.3
sequence_107	XM_025161155.1	100	13	0	0	9	21	1257	1269	4.4	26.3
sequence_107	XM_015925768.2	100	13	0	0	9	21	756	768	4.4	26.3
sequence_107	XM_015925768.2	100	10	0	0	12	21	254	263	270	20.3
sequence_107	XR_003083021.1	100	13	0	0	8	20	1892	1880	4.4	26.3
sequence_107	XM_015933889.2	100	13	0	0	9	21	315	327	4.4	26.3
sequence_107	XM_015933889.2	100	11	0	0	10	20	163	173	68	22.3
sequence_107	XM_015933889.2	100	10	0	0	11	20	1940	1949	270	20.3
sequence_107	XM_015932264.2	100	13	0	0	1	13	2353	2365	4.4	26.3
sequence_107	XM_015933459.2	100	13	0	0	9	21	413	425	4.4	26.3
sequence_107	XM_015933459.2	100	10	0	0	11	20	250	259	270	20.3
sequence_107	XM_015933459.2	100	10	0	0	6	15	1341	1332	270	20.3
sequence_107	XR_003082317.1	100	13	0	0	9	21	1757	1745	4.4	26.3
sequence_107	XM_025161332.1	100	13	0	0	8	20	2413	2425	4.4	26.3
sequence_107	XM_025161332.1	100	10	0	0	12	21	2353	2362	270	20.3
sequence_107	XR_003083020.1	100	13	0	0	8	20	2044	2032	4.4	26.3
sequence_107	XR_003081856.1	100	13	0	0	6	18	500	512	4.4	26.3
sequence_107	XR_003084081.1	100	13	0	0	8	20	1993	2005	4.4	26.3
sequence_107	XM_015926872.2	100	13	0	0	8	20	81	93	4.4	26.3
sequence_107	XM_015926872.2	100	11	0	0	11	21	1029	1039	68	22.3
sequence_107	XR_003083032.1	100	13	0	0	8	20	2044	2032	4.4	26.3
sequence_107	XM_015931723.2	100	13	0	0	7	19	2137	2149	4.4	26.3
sequence_107	XR_003082313.1	100	13	0	0	9	21	1756	1744	4.4	26.3
sequence_107	XM_015935241.2	100	13	0	0	9	21	1676	1688	4.4	26.3
sequence_107	XM_015935241.2	100	10	0	0	10	19	3138	3147	270	20.3
sequence_107	XM_015930758.2	100	13	0	0	8	20	2940	2928	4.4	26.3
sequence_107	XM_015930758.2	100	10	0	0	12	21	2448	2457	270	20.3
sequence_107	XR_003083023.1	100	13	0	0	8	20	2044	2032	4.4	26.3
sequence_107	XM_015938320.2	100	13	0	0	9	21	74	62	4.4	26.3
sequence_107	XM_025161938.1	100	13	0	0	9	21	1676	1688	4.4	26.3
sequence_107	XM_025161938.1	100	10	0	0	10	19	3336	3345	270	20.3
sequence_107	XR_003082754.1	100	13	0	0	9	21	4723	4735	4.4	26.3
sequence_107	XR_003082754.1	100	10	0	0	12	21	6672	6681	270	20.3
sequence_108	XM_015931280.2	100	18	0	0	4	21	1498	1481	0.005	36.2
sequence_108	XM_025162165.1	100	15	0	0	7	21	2014	2000	0.28	30.2
sequence_108	XM_015928481.2	100	15	0	0	2	16	337	323	0.28	30.2
sequence_108	XM_015928481.2	100	10	0	0	12	21	3512	3503	270	20.3
sequence_108	XM_015935783.2	100	15	0	0	7	21	4068	4054	0.28	30.2
sequence_108	XM_015935783.2	100	10	0	0	12	21	205	196	270	20.3
sequence_108	XM_015927043.2	100	15	0	0	7	21	2803	2789	0.28	30.2
sequence_108	XM_015927043.2	100	10	0	0	4	13	3044	3053	270	20.3
sequence_108	XM_025160461.1	100	15	0	0	7	21	2664	2650	0.28	30.2
sequence_108	XM_025160461.1	100	10	0	0	4	13	2905	2914	270	20.3
sequence_108	XM_015935787.2	100	15	0	0	7	21	4019	4005	0.28	30.2
sequence_108	XM_015935787.2	100	10	0	0	12	21	205	196	270	20.3
sequence_108	XM_015935784.2	100	15	0	0	7	21	3997	3983	0.28	30.2
sequence_108	XM_015935784.2	100	10	0	0	12	21	205	196	270	20.3
sequence_108	XM_015935786.2	100	15	0	0	7	21	4065	4051	0.28	30.2
sequence_108	XM_015935786.2	100	10	0	0	12	21	205	196	270	20.3
sequence_108	XM_025162166.1	100	15	0	0	7	21	2043	2029	0.28	30.2
sequence_108	XM_015928374.1	100	14	0	0	8	21	335	322	1.1	28.2
sequence_108	XR_003082316.1	100	14	0	0	8	21	1753	1740	1.1	28.2
sequence_108	XM_015929383.2	100	14	0	0	5	18	5255	5242	1.1	28.2
sequence_108	XM_015929383.2	100	10	0	0	11	20	288	297	270	20.3
sequence_108	XM_015929383.2	100	10	0	0	10	19	665	656	270	20.3
sequence_108	XR_001568728.2	100	14	0	0	8	21	1546	1533	1.1	28.2
sequence_108	XR_001569196.2	100	14	0	0	8	21	410	423	1.1	28.2
sequence_108	XR_001569196.2	100	11	0	0	11	21	1200	1210	68	22.3
sequence_108	XR_001569196.2	100	10	0	0	7	16	507	516	270	20.3
sequence_108	XR_001569196.2	92.857	14	1	0	7	20	2443	2430	270	20.3
sequence_108	XM_025161579.1	100	14	0	0	8	21	573	586	1.1	28.2
sequence_108	XM_025161579.1	100	11	0	0	9	19	30	20	68	22.3
sequence_108	XM_015935095.2	100	14	0	0	8	21	2274	2287	1.1	28.2
sequence_108	XM_025161939.1	100	14	0	0	8	21	1677	1690	1.1	28.2
sequence_108	XM_025161939.1	100	10	0	0	9	18	3313	3322	270	20.3
sequence_108	XM_015938842.2	100	14	0	0	6	19	382	369	1.1	28.2
sequence_108	XM_025161898.1	100	14	0	0	8	21	2434	2447	1.1	28.2
sequence_108	XM_025161898.1	100	10	0	0	6	15	315	306	270	20.3
sequence_108	XR_003082314.1	100	14	0	0	8	21	1355	1342	1.1	28.2
sequence_108	XM_015935240.2	100	14	0	0	8	21	1676	1689	1.1	28.2
sequence_108	XM_015935240.2	100	10	0	0	9	18	3183	3192	270	20.3
sequence_108	XR_003082715.1	100	14	0	0	8	21	412	425	1.1	28.2
sequence_108	XR_003082715.1	100	11	0	0	11	21	1100	1110	68	22.3
sequence_108	XR_003082715.1	100	10	0	0	7	16	509	518	270	20.3
sequence_108	XR_003082715.1	92.857	14	1	0	7	20	2343	2330	270	20.3
sequence_108	XM_015925769.2	100	14	0	0	8	21	429	442	1.1	28.2
sequence_108	XR_003082242.1	100	14	0	0	8	21	136	149	1.1	28.2
sequence_108	XR_003082242.1	100	12	0	0	10	21	171	160	17	24.3
sequence_108	XR_003082242.1	100	10	0	0	11	20	869	878	270	20.3
sequence_108	XM_025161940.1	100	14	0	0	8	21	1676	1689	1.1	28.2
sequence_108	XM_025161940.1	100	10	0	0	9	18	3069	3078	270	20.3
sequence_108	XM_025160510.1	100	14	0	0	8	21	2748	2761	1.1	28.2
sequence_108	XM_025160510.1	100	12	0	0	10	21	4689	4700	17	24.3
sequence_108	XM_025160510.1	100	11	0	0	11	21	4188	4198	68	22.3
sequence_108	XM_025160510.1	100	10	0	0	11	20	3160	3169	270	20.3
sequence_108	XM_025160510.1	100	10	0	0	9	18	5954	5945	270	20.3
sequence_108	XM_025160510.1	100	10	0	0	8	17	6053	6044	270	20.3
sequence_108	XM_015935237.2	100	14	0	0	8	21	1676	1689	1.1	28.2
sequence_108	XM_015935237.2	100	10	0	0	9	18	3300	3309	270	20.3
sequence_108	XM_015938714.2	100	14	0	0	8	21	2301	2288	1.1	28.2
sequence_108	XM_015938714.2	100	11	0	0	11	21	2535	2525	68	22.3
sequence_108	XM_025161937.1	100	14	0	0	8	21	1677	1690	1.1	28.2
sequence_108	XM_025161937.1	100	10	0	0	9	18	3382	3391	270	20.3
sequence_108	XM_025161941.1	100	14	0	0	8	21	1559	1572	1.1	28.2
sequence_108	XM_025161941.1	100	10	0	0	9	18	3264	3273	270	20.3
sequence_108	XM_015928034.2	100	14	0	0	8	21	1193	1206	1.1	28.2
sequence_108	XR_003082716.1	100	14	0	0	8	21	413	426	1.1	28.2
sequence_108	XR_003082716.1	100	11	0	0	11	21	1196	1206	68	22.3
sequence_108	XR_003082716.1	100	10	0	0	7	16	510	519	270	20.3
sequence_108	XR_003082716.1	92.857	14	1	0	7	20	2439	2426	270	20.3
sequence_108	XR_003082755.1	100	14	0	0	8	21	4723	4736	1.1	28.2
sequence_108	XR_003082755.1	100	11	0	0	11	21	6672	6682	68	22.3
sequence_108	XM_025161942.1	100	14	0	0	8	21	1420	1433	1.1	28.2
sequence_108	XM_025161942.1	100	10	0	0	9	18	3125	3134	270	20.3
sequence_108	XM_015932052.2	100	14	0	0	8	21	308	295	1.1	28.2
sequence_108	XM_015932052.2	100	12	0	0	2	13	724	713	17	24.3
sequence_108	XM_015925768.2	100	14	0	0	8	21	756	769	1.1	28.2
sequence_108	XM_015925768.2	100	11	0	0	11	21	254	264	68	22.3
sequence_108	XM_015933889.2	100	14	0	0	8	21	315	328	1.1	28.2
sequence_108	XM_015933889.2	100	11	0	0	9	19	163	173	68	22.3
sequence_108	XM_015933889.2	100	10	0	0	10	19	1940	1949	270	20.3
sequence_108	XM_015933459.2	100	14	0	0	8	21	413	426	1.1	28.2
sequence_108	XM_015933459.2	100	10	0	0	10	19	250	259	270	20.3
sequence_108	XM_015933459.2	100	10	0	0	5	14	1341	1332	270	20.3
sequence_108	XR_003082312.1	100	14	0	0	8	21	1549	1536	1.1	28.2
sequence_108	XR_003082317.1	100	14	0	0	8	21	1757	1744	1.1	28.2
sequence_108	XR_003082313.1	100	14	0	0	8	21	1756	1743	1.1	28.2
sequence_108	XM_015935241.2	100	14	0	0	8	21	1676	1689	1.1	28.2
sequence_108	XM_015935241.2	100	10	0	0	9	18	3138	3147	270	20.3
sequence_108	XM_015929382.2	100	14	0	0	5	18	5255	5242	1.1	28.2
sequence_108	XM_015929382.2	100	10	0	0	11	20	288	297	270	20.3
sequence_108	XM_015929382.2	100	10	0	0	10	19	665	656	270	20.3
sequence_108	XM_025161938.1	100	14	0	0	8	21	1676	1689	1.1	28.2
sequence_108	XM_025161938.1	100	10	0	0	9	18	3336	3345	270	20.3
sequence_108	XR_003082754.1	100	14	0	0	8	21	4723	4736	1.1	28.2
sequence_108	XR_003082754.1	100	11	0	0	11	21	6672	6682	68	22.3
sequence_108	XM_025161864.1	100	13	0	0	7	19	3627	3639	4.4	26.3
sequence_108	XM_025161646.1	100	13	0	0	9	21	65	77	4.4	26.3
sequence_108	XM_015937211.2	100	13	0	0	9	21	125	137	4.4	26.3
sequence_108	XM_015931616.2	100	13	0	0	9	21	136	148	4.4	26.3
sequence_108	XM_015931616.2	100	11	0	0	9	19	360	350	68	22.3
sequence_108	XR_001568863.2	100	13	0	0	7	19	596	584	4.4	26.3
sequence_108	XR_001568863.2	100	11	0	0	9	19	582	572	68	22.3
sequence_108	XR_001568863.2	100	10	0	0	12	21	695	704	270	20.3
sequence_108	XM_015935178.2	100	13	0	0	9	21	15106	15118	4.4	26.3
sequence_108	XM_015933358.2	100	13	0	0	9	21	115	127	4.4	26.3
sequence_108	XM_015938224.2	100	13	0	0	5	17	557	545	4.4	26.3
sequence_108	XM_015933136.2	100	13	0	0	9	21	3967	3955	4.4	26.3
sequence_108	XM_015933136.2	100	11	0	0	9	19	2519	2509	68	22.3
sequence_108	XR_001569285.2	100	13	0	0	8	20	1472	1460	4.4	26.3
sequence_108	XM_015936442.2	100	13	0	0	7	19	1092	1080	4.4	26.3
sequence_108	XM_015933137.2	100	13	0	0	9	21	3968	3956	4.4	26.3
sequence_108	XM_015933137.2	100	11	0	0	9	19	2520	2510	68	22.3
sequence_108	XR_003083030.1	100	13	0	0	7	19	2025	2013	4.4	26.3
sequence_108	XR_001568647.2	100	13	0	0	9	21	306	318	4.4	26.3
sequence_108	XR_001568647.2	100	11	0	0	6	16	1324	1334	68	22.3
sequence_108	XM_015930431.2	100	13	0	0	9	21	548	536	4.4	26.3
sequence_108	XM_015930431.2	100	10	0	0	8	17	461	470	270	20.3
sequence_108	XM_015930431.2	100	10	0	0	10	19	2101	2110	270	20.3
sequence_108	XM_015930431.2	100	10	0	0	2	11	4861	4870	270	20.3
sequence_108	XM_015937213.2	100	13	0	0	9	21	118	130	4.4	26.3
sequence_108	XM_025161865.1	100	13	0	0	7	19	3608	3620	4.4	26.3
sequence_108	XM_015932142.2	100	13	0	0	9	21	2146	2158	4.4	26.3
sequence_108	XM_015932142.2	100	10	0	0	7	16	163	154	270	20.3
sequence_108	XM_015930847.2	100	13	0	0	9	21	1435	1423	4.4	26.3
sequence_108	XM_015933360.2	100	13	0	0	9	21	161	173	4.4	26.3
sequence_108	XR_003083033.1	100	13	0	0	7	19	2044	2032	4.4	26.3
sequence_108	XM_025162157.1	100	13	0	0	7	19	1082	1070	4.4	26.3
sequence_108	XM_015936445.2	100	13	0	0	7	19	1092	1080	4.4	26.3
sequence_108	XM_015930624.2	100	13	0	0	8	20	1494	1506	4.4	26.3
sequence_108	XM_015930642.2	100	13	0	0	7	19	2007	1995	4.4	26.3
sequence_108	XM_015930642.2	100	11	0	0	10	20	820	830	68	22.3
sequence_108	XM_015932799.2	100	13	0	0	1	13	1408	1396	4.4	26.3
sequence_108	XM_015932800.2	100	13	0	0	1	13	1364	1352	4.4	26.3
sequence_108	XR_003083026.1	100	13	0	0	7	19	2358	2346	4.4	26.3
sequence_108	XR_001568569.2	100	13	0	0	9	21	1710	1698	4.4	26.3
sequence_108	XR_001568569.2	100	10	0	0	12	21	2169	2160	270	20.3
sequence_108	XM_015937939.2	100	13	0	0	9	21	468	456	4.4	26.3
sequence_108	XM_015937939.2	100	10	0	0	11	20	1627	1636	270	20.3
sequence_108	XM_015936444.2	100	13	0	0	7	19	1120	1108	4.4	26.3
sequence_108	XR_003083024.1	100	13	0	0	7	19	1861	1849	4.4	26.3
sequence_108	XM_015930625.2	100	13	0	0	8	20	1403	1415	4.4	26.3
sequence_108	XM_015931722.2	100	13	0	0	6	18	2137	2149	4.4	26.3
sequence_108	XR_003083029.1	100	13	0	0	7	19	2044	2032	4.4	26.3
sequence_108	XM_015933820.2	100	13	0	0	9	21	3885	3897	4.4	26.3
sequence_108	XM_015933820.2	100	12	0	0	9	20	3527	3538	17	24.3
sequence_108	XM_015933820.2	100	11	0	0	11	21	4302	4292	68	22.3
sequence_108	XM_015932141.2	100	13	0	0	9	21	2173	2185	4.4	26.3
sequence_108	XM_015932141.2	100	10	0	0	7	16	163	154	270	20.3
sequence_108	XR_003083022.1	100	13	0	0	7	19	2044	2032	4.4	26.3
sequence_108	XM_015933359.2	100	13	0	0	9	21	155	167	4.4	26.3
sequence_108	XR_003082371.1	100	13	0	0	9	21	6356	6344	4.4	26.3
sequence_108	XR_003082371.1	100	10	0	0	9	18	1050	1059	270	20.3
sequence_108	XR_003083227.1	100	13	0	0	7	19	844	832	4.4	26.3
sequence_108	XR_001568893.2	100	13	0	0	7	19	2043	2031	4.4	26.3
sequence_108	XR_001568893.2	100	11	0	0	10	20	821	831	68	22.3
sequence_108	XM_015931773.2	100	13	0	0	7	19	2469	2481	4.4	26.3
sequence_108	XM_015931773.2	100	11	0	0	11	21	2409	2419	68	22.3
sequence_108	XR_003083021.1	100	13	0	0	7	19	1892	1880	4.4	26.3
sequence_108	XM_015937212.2	100	13	0	0	9	21	125	137	4.4	26.3
sequence_108	XM_025161332.1	100	13	0	0	7	19	2413	2425	4.4	26.3
sequence_108	XM_025161332.1	100	11	0	0	11	21	2353	2363	68	22.3
sequence_108	XR_003082809.1	100	13	0	0	9	21	4134	4146	4.4	26.3
sequence_108	XR_003083032.1	100	13	0	0	7	19	2044	2032	4.4	26.3
sequence_108	XM_015929285.2	100	13	0	0	9	21	176	164	4.4	26.3
sequence_108	XM_015929285.2	100	10	0	0	9	18	1222	1231	270	20.3
sequence_108	XM_015931723.2	100	13	0	0	6	18	2137	2149	4.4	26.3
sequence_108	XM_015933362.2	100	13	0	0	9	21	2968	2980	4.4	26.3
sequence_108	XM_015930758.2	100	13	0	0	7	19	2940	2928	4.4	26.3
sequence_108	XM_015930758.2	100	10	0	0	11	20	2448	2457	270	20.3
sequence_108	XR_003083023.1	100	13	0	0	7	19	2044	2032	4.4	26.3
sequence_108	XM_015938320.2	100	13	0	0	8	20	74	62	4.4	26.3
sequence_109	XM_015931280.2	100	18	0	0	3	20	1498	1481	0.005	36.2
sequence_109	XM_025162165.1	100	16	0	0	6	21	2014	1999	0.071	32.2
sequence_109	XM_015935783.2	100	16	0	0	6	21	4068	4053	0.071	32.2
sequence_109	XM_015935783.2	100	10	0	0	11	20	205	196	270	20.3
sequence_109	XM_015935787.2	100	16	0	0	6	21	4019	4004	0.071	32.2
sequence_109	XM_015935787.2	100	10	0	0	11	20	205	196	270	20.3
sequence_109	XM_015935784.2	100	16	0	0	6	21	3997	3982	0.071	32.2
sequence_109	XM_015935784.2	100	10	0	0	11	20	205	196	270	20.3
sequence_109	XM_015935786.2	100	16	0	0	6	21	4065	4050	0.071	32.2
sequence_109	XM_015935786.2	100	10	0	0	11	20	205	196	270	20.3
sequence_109	XM_025162166.1	100	16	0	0	6	21	2043	2028	0.071	32.2
sequence_109	XM_015928374.1	100	15	0	0	7	21	335	321	0.28	30.2
sequence_109	XM_015928481.2	100	15	0	0	1	15	337	323	0.28	30.2
sequence_109	XM_015928481.2	100	11	0	0	11	21	3512	3502	68	22.3
sequence_109	XM_015927043.2	100	15	0	0	6	20	2803	2789	0.28	30.2
sequence_109	XM_015927043.2	100	10	0	0	3	12	3044	3053	270	20.3
sequence_109	XM_015925769.2	100	15	0	0	7	21	429	443	0.28	30.2
sequence_109	XM_025160461.1	100	15	0	0	6	20	2664	2650	0.28	30.2
sequence_109	XM_025160461.1	100	10	0	0	3	12	2905	2914	270	20.3
sequence_109	XR_003082755.1	100	15	0	0	7	21	4723	4737	0.28	30.2
sequence_109	XR_003082755.1	100	11	0	0	10	20	6672	6682	68	22.3
sequence_109	XM_015925768.2	100	15	0	0	7	21	756	770	0.28	30.2
sequence_109	XM_015925768.2	100	11	0	0	10	20	254	264	68	22.3
sequence_109	XR_003082754.1	100	15	0	0	7	21	4723	4737	0.28	30.2
sequence_109	XR_003082754.1	100	11	0	0	10	20	6672	6682	68	22.3
sequence_109	XR_001569214.2	100	14	0	0	8	21	3201	3214	1.1	28.2
sequence_109	XR_003082316.1	100	14	0	0	7	20	1753	1740	1.1	28.2
sequence_109	XR_003083736.1	100	14	0	0	8	21	3443	3456	1.1	28.2
sequence_109	XM_015929383.2	100	14	0	0	4	17	5255	5242	1.1	28.2
sequence_109	XM_015929383.2	100	10	0	0	10	19	288	297	270	20.3
sequence_109	XM_015929383.2	100	10	0	0	9	18	665	656	270	20.3
sequence_109	XR_001568728.2	100	14	0	0	7	20	1546	1533	1.1	28.2
sequence_109	XR_001569196.2	100	14	0	0	7	20	410	423	1.1	28.2
sequence_109	XR_001569196.2	100	11	0	0	10	20	1200	1210	68	22.3
sequence_109	XR_001569196.2	100	10	0	0	6	15	507	516	270	20.3
sequence_109	XR_001569196.2	92.857	14	1	0	6	19	2443	2430	270	20.3
sequence_109	XM_025161579.1	100	14	0	0	7	20	573	586	1.1	28.2
sequence_109	XM_025161579.1	100	11	0	0	8	18	30	20	68	22.3
sequence_109	XM_015935095.2	100	14	0	0	7	20	2274	2287	1.1	28.2
sequence_109	XM_025161939.1	100	14	0	0	7	20	1677	1690	1.1	28.2
sequence_109	XM_025161939.1	100	10	0	0	8	17	3313	3322	270	20.3
sequence_109	XM_015938842.2	100	14	0	0	5	18	382	369	1.1	28.2
sequence_109	XM_025161898.1	100	14	0	0	7	20	2434	2447	1.1	28.2
sequence_109	XM_025161898.1	100	10	0	0	5	14	315	306	270	20.3
sequence_109	XR_003082314.1	100	14	0	0	7	20	1355	1342	1.1	28.2
sequence_109	XR_003083748.1	100	14	0	0	8	21	2881	2894	1.1	28.2
sequence_109	XR_003083737.1	100	14	0	0	8	21	3357	3370	1.1	28.2
sequence_109	XR_003083751.1	100	14	0	0	8	21	3284	3297	1.1	28.2
sequence_109	XR_003083750.1	100	14	0	0	8	21	3443	3456	1.1	28.2
sequence_109	XM_015935240.2	100	14	0	0	7	20	1676	1689	1.1	28.2
sequence_109	XM_015935240.2	100	10	0	0	8	17	3183	3192	270	20.3
sequence_109	XR_003082715.1	100	14	0	0	7	20	412	425	1.1	28.2
sequence_109	XR_003082715.1	100	11	0	0	10	20	1100	1110	68	22.3
sequence_109	XR_003082715.1	100	10	0	0	6	15	509	518	270	20.3
sequence_109	XR_003082715.1	92.857	14	1	0	6	19	2343	2330	270	20.3
sequence_109	XR_003083744.1	100	14	0	0	8	21	3223	3236	1.1	28.2
sequence_109	XR_003082242.1	100	14	0	0	7	20	136	149	1.1	28.2
sequence_109	XR_003082242.1	100	12	0	0	9	20	171	160	17	24.3
sequence_109	XR_003082242.1	100	10	0	0	10	19	869	878	270	20.3
sequence_109	XM_025161940.1	100	14	0	0	7	20	1676	1689	1.1	28.2
sequence_109	XM_025161940.1	100	10	0	0	8	17	3069	3078	270	20.3
sequence_109	XR_003083735.1	100	14	0	0	8	21	3466	3479	1.1	28.2
sequence_109	XM_025160510.1	100	14	0	0	7	20	2748	2761	1.1	28.2
sequence_109	XM_025160510.1	100	13	0	0	9	21	4689	4701	4.4	26.3
sequence_109	XM_025160510.1	100	11	0	0	10	20	4188	4198	68	22.3
sequence_109	XM_025160510.1	100	10	0	0	10	19	3160	3169	270	20.3
sequence_109	XM_025160510.1	100	10	0	0	8	17	5954	5945	270	20.3
sequence_109	XM_025160510.1	100	10	0	0	7	16	6053	6044	270	20.3
sequence_109	XM_015935237.2	100	14	0	0	7	20	1676	1689	1.1	28.2
sequence_109	XM_015935237.2	100	10	0	0	8	17	3300	3309	270	20.3
sequence_109	XM_015938714.2	100	14	0	0	7	20	2301	2288	1.1	28.2
sequence_109	XM_015938714.2	100	11	0	0	10	20	2535	2525	68	22.3
sequence_109	XM_015938714.2	92.857	14	1	0	8	21	1558	1571	270	20.3
sequence_109	XR_003083747.1	100	14	0	0	8	21	3429	3442	1.1	28.2
sequence_109	XM_025161937.1	100	14	0	0	7	20	1677	1690	1.1	28.2
sequence_109	XM_025161937.1	100	10	0	0	8	17	3382	3391	270	20.3
sequence_109	XM_025161941.1	100	14	0	0	7	20	1559	1572	1.1	28.2
sequence_109	XM_025161941.1	100	10	0	0	8	17	3264	3273	270	20.3
sequence_109	XM_015928034.2	100	14	0	0	7	20	1193	1206	1.1	28.2
sequence_109	XR_003082716.1	100	14	0	0	7	20	413	426	1.1	28.2
sequence_109	XR_003082716.1	100	11	0	0	10	20	1196	1206	68	22.3
sequence_109	XR_003082716.1	100	10	0	0	6	15	510	519	270	20.3
sequence_109	XR_003082716.1	92.857	14	1	0	6	19	2439	2426	270	20.3
sequence_109	XM_015927272.2	100	14	0	0	8	21	465	478	1.1	28.2
sequence_109	XM_025161942.1	100	14	0	0	7	20	1420	1433	1.1	28.2
sequence_109	XM_025161942.1	100	10	0	0	8	17	3125	3134	270	20.3
sequence_109	XR_003083743.1	100	14	0	0	8	21	3375	3388	1.1	28.2
sequence_109	XM_015932052.2	100	14	0	0	7	20	308	295	1.1	28.2
sequence_109	XM_015932052.2	100	12	0	0	1	12	724	713	17	24.3
sequence_109	XM_015927273.2	100	14	0	0	8	21	465	478	1.1	28.2
sequence_109	XR_003083738.1	100	14	0	0	8	21	3443	3456	1.1	28.2
sequence_109	XM_015933889.2	100	14	0	0	7	20	315	328	1.1	28.2
sequence_109	XM_015933889.2	100	11	0	0	8	18	163	173	68	22.3
sequence_109	XM_015933889.2	100	10	0	0	9	18	1940	1949	270	20.3
sequence_109	XM_015933459.2	100	14	0	0	7	20	413	426	1.1	28.2
sequence_109	XM_015933459.2	100	10	0	0	9	18	250	259	270	20.3
sequence_109	XM_015933459.2	100	10	0	0	4	13	1341	1332	270	20.3
sequence_109	XR_003082312.1	100	14	0	0	7	20	1549	1536	1.1	28.2
sequence_109	XR_003082317.1	100	14	0	0	7	20	1757	1744	1.1	28.2
sequence_109	XR_003083734.1	100	14	0	0	8	21	3443	3456	1.1	28.2
sequence_109	XR_003082809.1	100	14	0	0	8	21	4134	4147	1.1	28.2
sequence_109	XR_003082313.1	100	14	0	0	7	20	1756	1743	1.1	28.2
sequence_109	XM_015935241.2	100	14	0	0	7	20	1676	1689	1.1	28.2
sequence_109	XM_015935241.2	100	10	0	0	8	17	3138	3147	270	20.3
sequence_109	XM_015929382.2	100	14	0	0	4	17	5255	5242	1.1	28.2
sequence_109	XM_015929382.2	100	10	0	0	10	19	288	297	270	20.3
sequence_109	XM_015929382.2	100	10	0	0	9	18	665	656	270	20.3
sequence_109	XM_025161938.1	100	14	0	0	7	20	1676	1689	1.1	28.2
sequence_109	XM_025161938.1	100	10	0	0	8	17	3336	3345	270	20.3
sequence_109	XR_003083752.1	100	14	0	0	8	21	3290	3303	1.1	28.2
sequence_109	XM_025161864.1	100	13	0	0	6	18	3627	3639	4.4	26.3
sequence_109	XM_025161646.1	100	13	0	0	8	20	65	77	4.4	26.3
sequence_109	XM_015937211.2	100	13	0	0	8	20	125	137	4.4	26.3
sequence_109	XR_003083408.1	100	13	0	0	9	21	23	11	4.4	26.3
sequence_109	XM_015935178.2	100	13	0	0	8	20	15106	15118	4.4	26.3
sequence_109	XM_015933358.2	100	13	0	0	8	20	115	127	4.4	26.3
sequence_109	XM_015938224.2	100	13	0	0	4	16	557	545	4.4	26.3
sequence_109	XM_015933136.2	100	13	0	0	8	20	3967	3955	4.4	26.3
sequence_109	XM_015933136.2	100	11	0	0	8	18	2519	2509	68	22.3
sequence_109	XM_015933136.2	100	10	0	0	12	21	3531	3522	270	20.3
sequence_109	XR_001569285.2	100	13	0	0	7	19	1472	1460	4.4	26.3
sequence_109	XM_015936442.2	100	13	0	0	6	18	1092	1080	4.4	26.3
sequence_109	XM_015938189.2	100	13	0	0	9	21	375	363	4.4	26.3
sequence_109	XM_015938189.2	100	10	0	0	12	21	144	153	270	20.3
sequence_109	XM_015933137.2	100	13	0	0	8	20	3968	3956	4.4	26.3
sequence_109	XM_015933137.2	100	11	0	0	8	18	2520	2510	68	22.3
sequence_109	XM_015933137.2	100	10	0	0	12	21	3532	3523	270	20.3
sequence_109	XR_003083030.1	100	13	0	0	6	18	2025	2013	4.4	26.3
sequence_109	XM_015937213.2	100	13	0	0	8	20	118	130	4.4	26.3
sequence_109	XM_025161865.1	100	13	0	0	6	18	3608	3620	4.4	26.3
sequence_109	XM_015932142.2	100	13	0	0	8	20	2146	2158	4.4	26.3
sequence_109	XM_015932142.2	100	10	0	0	6	15	163	154	270	20.3
sequence_109	XR_003082840.1	100	13	0	0	9	21	685	697	4.4	26.3
sequence_109	XM_015933360.2	100	13	0	0	8	20	161	173	4.4	26.3
sequence_109	XR_003083033.1	100	13	0	0	6	18	2044	2032	4.4	26.3
sequence_109	XM_025162157.1	100	13	0	0	6	18	1082	1070	4.4	26.3
sequence_109	XR_003083409.1	100	13	0	0	9	21	16	4	4.4	26.3
sequence_109	XM_015936445.2	100	13	0	0	6	18	1092	1080	4.4	26.3
sequence_109	XR_003083027.1	100	13	0	0	6	18	2044	2032	4.4	26.3
sequence_109	XM_015933390.2	100	13	0	0	9	21	622	634	4.4	26.3
sequence_109	XM_015933390.2	100	10	0	0	11	20	4593	4584	270	20.3
sequence_109	XR_003083026.1	100	13	0	0	6	18	2358	2346	4.4	26.3
sequence_109	XM_015937939.2	100	13	0	0	8	20	468	456	4.4	26.3
sequence_109	XM_015937939.2	100	10	0	0	10	19	1627	1636	270	20.3
sequence_109	XM_015936444.2	100	13	0	0	6	18	1120	1108	4.4	26.3
sequence_109	XR_003083024.1	100	13	0	0	6	18	1861	1849	4.4	26.3
sequence_109	XR_003083029.1	100	13	0	0	6	18	2044	2032	4.4	26.3
sequence_109	XM_015933820.2	100	13	0	0	8	20	3885	3897	4.4	26.3
sequence_109	XM_015933820.2	100	12	0	0	8	19	3527	3538	17	24.3
sequence_109	XM_015933820.2	100	11	0	0	10	20	4302	4292	68	22.3
sequence_109	XM_015932141.2	100	13	0	0	8	20	2173	2185	4.4	26.3
sequence_109	XM_015932141.2	100	10	0	0	6	15	163	154	270	20.3
sequence_109	XR_003083022.1	100	13	0	0	6	18	2044	2032	4.4	26.3
sequence_109	XM_015933359.2	100	13	0	0	8	20	155	167	4.4	26.3
sequence_109	XR_003083227.1	100	13	0	0	6	18	844	832	4.4	26.3
sequence_109	XR_003083021.1	100	13	0	0	6	18	1892	1880	4.4	26.3
sequence_109	XM_015937212.2	100	13	0	0	8	20	125	137	4.4	26.3
sequence_109	XR_003082841.1	100	13	0	0	9	21	990	1002	4.4	26.3
sequence_109	XR_003083023.1	100	13	0	0	6	18	2044	2032	4.4	26.3
sequence_11	XM_025161304.1	100	14	0	0	1	14	5019	5006	1.1	28.2
sequence_11	XM_025161302.1	100	14	0	0	1	14	4049	4036	1.1	28.2
sequence_11	XM_015932065.2	100	14	0	0	1	14	4109	4096	1.1	28.2
sequence_11	XM_025161303.1	100	14	0	0	1	14	4746	4733	1.1	28.2
sequence_11	XM_025161301.1	100	14	0	0	1	14	5135	5122	1.1	28.2
sequence_11	XR_003083588.1	100	14	0	0	6	19	677	690	1.1	28.2
sequence_11	XR_003082164.1	100	12	0	0	8	19	500	489	17	24.3
sequence_11	XM_015937337.2	100	12	0	0	10	21	109	98	17	24.3
sequence_11	XM_025161099.1	100	12	0	0	10	21	197	186	17	24.3
sequence_11	XM_015940322.2	100	12	0	0	2	13	3371	3360	17	24.3
sequence_11	XM_025161431.1	100	12	0	0	5	16	186	175	17	24.3
sequence_11	XM_015940321.2	100	12	0	0	2	13	3491	3480	17	24.3
sequence_11	XM_015932191.2	100	12	0	0	5	16	1203	1192	17	24.3
sequence_11	XM_015927014.2	100	12	0	0	10	21	280	269	17	24.3
sequence_11	XM_015930642.2	100	12	0	0	5	16	1979	1968	17	24.3
sequence_11	XR_001568893.2	100	12	0	0	5	16	2015	2004	17	24.3
sequence_11	XM_015940435.2	93.75	16	1	0	2	17	3326	3341	17	24.3
sequence_11	XM_015940437.2	93.75	16	1	0	2	17	3881	3896	17	24.3
sequence_11	XR_003082484.1	100	12	0	0	10	21	985	996	17	24.3
sequence_11	XM_015940438.2	93.75	16	1	0	2	17	2158	2173	17	24.3
sequence_11	XR_001568955.2	100	12	0	0	10	21	898	909	17	24.3
sequence_11	XM_015930394.2	100	12	0	0	5	16	1463	1474	17	24.3
sequence_11	XM_015940436.2	93.75	16	1	0	2	17	3169	3184	17	24.3
sequence_11	XM_025160208.1	93.75	16	1	0	2	17	3747	3762	17	24.3
sequence_11	XM_015940433.2	93.75	16	1	0	2	17	3567	3582	17	24.3
sequence_11	XM_015940434.2	93.75	16	1	0	2	17	3889	3904	17	24.3
sequence_11	XM_015940439.1	93.75	16	1	0	2	17	1730	1745	17	24.3
sequence_11	XM_015933676.2	100	11	0	0	11	21	7668	7658	68	22.3
sequence_11	XR_001570108.2	100	11	0	0	11	21	986	976	68	22.3
sequence_11	XM_015937950.2	100	11	0	0	11	21	853	843	68	22.3
sequence_11	XM_015938468.2	100	11	0	0	7	17	384	374	68	22.3
sequence_11	XM_015930279.2	100	11	0	0	11	21	948	938	68	22.3
sequence_11	XM_015936833.2	100	11	0	0	11	21	1031	1021	68	22.3
sequence_11	XM_015935499.2	100	11	0	0	11	21	579	569	68	22.3
sequence_11	XR_003083014.1	100	11	0	0	11	21	3160	3150	68	22.3
sequence_11	XR_003083017.1	100	11	0	0	11	21	2400	2390	68	22.3
sequence_11	XM_015934011.2	100	11	0	0	5	15	1940	1930	68	22.3
sequence_11	XM_015931526.2	100	11	0	0	11	21	132	122	68	22.3
sequence_11	XM_015933679.2	100	11	0	0	11	21	7110	7100	68	22.3
sequence_11	XM_015931856.2	100	11	0	0	11	21	1610	1600	68	22.3
sequence_11	XM_015930280.2	100	11	0	0	11	21	808	798	68	22.3
sequence_11	XM_015931930.2	100	11	0	0	11	21	2432	2422	68	22.3
sequence_11	XM_015932907.2	100	11	0	0	11	21	373	363	68	22.3
sequence_11	XM_015936166.2	100	11	0	0	11	21	3349	3339	68	22.3
sequence_11	XM_025161786.1	100	11	0	0	10	20	1114	1104	68	22.3
sequence_11	XM_015932093.2	100	11	0	0	11	21	4177	4167	68	22.3
sequence_11	XM_015937948.2	100	11	0	0	11	21	1475	1465	68	22.3
sequence_11	XR_001569686.2	100	11	0	0	11	21	2732	2722	68	22.3
sequence_11	XR_003083015.1	100	11	0	0	11	21	2546	2536	68	22.3
sequence_11	XR_001570448.2	100	11	0	0	2	12	60	50	68	22.3
sequence_11	XM_025161660.1	100	11	0	0	11	21	7091	7081	68	22.3
sequence_11	XM_015936834.2	100	11	0	0	11	21	1032	1022	68	22.3
sequence_11	XR_003083448.1	100	11	0	0	11	21	1031	1021	68	22.3
sequence_11	XR_003083449.1	100	11	0	0	11	21	1031	1021	68	22.3
sequence_11	XR_003083016.1	100	11	0	0	11	21	2726	2716	68	22.3
sequence_11	XM_015932423.2	100	11	0	0	11	21	2399	2389	68	22.3
sequence_11	XM_025162592.1	100	11	0	0	6	16	1560	1550	68	22.3
sequence_11	XM_015931832.2	100	11	0	0	6	16	2553	2543	68	22.3
sequence_11	XR_001569688.2	100	11	0	0	11	21	2536	2526	68	22.3
sequence_11	XM_015933386.2	100	11	0	0	11	21	3299	3289	68	22.3
sequence_11	XR_001569691.2	100	11	0	0	11	21	2444	2434	68	22.3
sequence_11	XM_015931510.2	93.333	15	1	0	6	20	546	532	68	22.3
sequence_11	XM_015937592.2	100	11	0	0	10	20	1231	1221	68	22.3
sequence_11	XM_015931578.2	100	11	0	0	10	20	854	844	68	22.3
sequence_11	XR_001569692.2	100	11	0	0	11	21	2570	2560	68	22.3
sequence_11	XM_015934035.2	100	11	0	0	11	21	495	485	68	22.3
sequence_11	XM_015931857.2	100	11	0	0	11	21	1902	1892	68	22.3
sequence_11	XM_015936016.2	100	11	0	0	11	21	531	521	68	22.3
sequence_11	XR_001569477.2	100	11	0	0	6	16	1750	1740	68	22.3
sequence_11	XM_015936674.2	100	11	0	0	11	21	754	744	68	22.3
sequence_11	XM_015933250.2	100	11	0	0	11	21	1022	1012	68	22.3
sequence_11	XM_015931525.2	100	11	0	0	11	21	132	122	68	22.3
sequence_11	XR_001569685.2	100	11	0	0	11	21	2834	2824	68	22.3
sequence_11	XM_015937040.2	100	11	0	0	11	21	521	511	68	22.3
sequence_11	XM_025162196.1	100	11	0	0	11	21	8056	8046	68	22.3
sequence_11	XM_025162196.1	100	10	0	0	7	16	4934	4943	270	20.3
sequence_11	XR_001569444.2	100	11	0	0	10	20	1056	1046	68	22.3
sequence_11	XM_015931509.2	93.333	15	1	0	6	20	546	532	68	22.3
sequence_11	XM_025161322.1	100	11	0	0	11	21	1899	1889	68	22.3
sequence_11	XR_001569693.2	100	11	0	0	11	21	2266	2256	68	22.3
sequence_11	XR_001569689.2	100	11	0	0	11	21	2298	2288	68	22.3
sequence_11	XM_015929976.2	100	11	0	0	10	20	1280	1270	68	22.3
sequence_11	XM_015937949.2	100	11	0	0	11	21	1650	1640	68	22.3
sequence_11	XM_015932156.2	100	11	0	0	10	20	1258	1248	68	22.3
sequence_11	XM_015935770.2	100	11	0	0	11	21	1341	1331	68	22.3
sequence_11	XR_003083407.1	100	11	0	0	6	16	1692	1682	68	22.3
sequence_11	XM_015937591.2	100	11	0	0	10	20	1231	1221	68	22.3
sequence_11	XR_003083182.1	100	11	0	0	10	20	404	414	68	22.3
sequence_11	XM_015934913.2	100	11	0	0	11	21	66	76	68	22.3
sequence_11	XM_025161237.1	100	11	0	0	11	21	481	491	68	22.3
sequence_11	XM_015931407.2	100	11	0	0	7	17	307	317	68	22.3
sequence_11	XM_015933624.2	100	11	0	0	11	21	2588	2598	68	22.3
sequence_11	XM_015934912.2	100	11	0	0	11	21	66	76	68	22.3
sequence_11	XR_003083328.1	100	11	0	0	5	15	654	664	68	22.3
sequence_11	XM_025161259.1	100	11	0	0	5	15	791	801	68	22.3
sequence_11	XM_015934911.2	100	11	0	0	11	21	29	39	68	22.3
sequence_11	XM_015933054.2	100	11	0	0	11	21	3424	3434	68	22.3
sequence_11	XM_025162348.1	100	11	0	0	5	15	814	824	68	22.3
sequence_11	XM_025161542.1	100	11	0	0	5	15	893	903	68	22.3
sequence_11	XM_015932319.2	100	11	0	0	11	21	295	305	68	22.3
sequence_11	XM_025161236.1	100	11	0	0	11	21	458	468	68	22.3
sequence_110	XM_015931280.2	100	18	0	0	2	19	1498	1481	0.005	36.2
sequence_110	XM_015935783.2	100	17	0	0	5	21	4068	4052	0.018	34.2
sequence_110	XM_015935783.2	100	10	0	0	10	19	205	196	270	20.3
sequence_110	XM_015935787.2	100	17	0	0	5	21	4019	4003	0.018	34.2
sequence_110	XM_015935787.2	100	10	0	0	10	19	205	196	270	20.3
sequence_110	XM_015935784.2	100	17	0	0	5	21	3997	3981	0.018	34.2
sequence_110	XM_015935784.2	100	10	0	0	10	19	205	196	270	20.3
sequence_110	XM_015935786.2	100	17	0	0	5	21	4065	4049	0.018	34.2
sequence_110	XM_015935786.2	100	10	0	0	10	19	205	196	270	20.3
sequence_110	XM_025162165.1	100	16	0	0	5	20	2014	1999	0.071	32.2
sequence_110	XM_015925769.2	100	16	0	0	6	21	429	444	0.071	32.2
sequence_110	XM_015925768.2	100	16	0	0	6	21	756	771	0.071	32.2
sequence_110	XM_015925768.2	100	11	0	0	9	19	254	264	68	22.3
sequence_110	XM_025162166.1	100	16	0	0	5	20	2043	2028	0.071	32.2
sequence_110	XM_015928374.1	100	15	0	0	6	20	335	321	0.28	30.2
sequence_110	XM_015927043.2	100	15	0	0	5	19	2803	2789	0.28	30.2
sequence_110	XM_015927043.2	100	10	0	0	2	11	3044	3053	270	20.3
sequence_110	XM_025160461.1	100	15	0	0	5	19	2664	2650	0.28	30.2
sequence_110	XM_025160461.1	100	10	0	0	2	11	2905	2914	270	20.3
sequence_110	XR_003082755.1	100	15	0	0	6	20	4723	4737	0.28	30.2
sequence_110	XR_003082755.1	100	11	0	0	9	19	6672	6682	68	22.3
sequence_110	XM_015927272.2	100	15	0	0	7	21	465	479	0.28	30.2
sequence_110	XM_015927273.2	100	15	0	0	7	21	465	479	0.28	30.2
sequence_110	XR_003082809.1	100	15	0	0	7	21	4134	4148	0.28	30.2
sequence_110	XR_003082754.1	100	15	0	0	6	20	4723	4737	0.28	30.2
sequence_110	XR_003082754.1	100	11	0	0	9	19	6672	6682	68	22.3
sequence_110	XR_001569214.2	100	14	0	0	7	20	3201	3214	1.1	28.2
sequence_110	XR_003082316.1	100	14	0	0	6	19	1753	1740	1.1	28.2
sequence_110	XR_003083736.1	100	14	0	0	7	20	3443	3456	1.1	28.2
sequence_110	XM_015929383.2	100	14	0	0	3	16	5255	5242	1.1	28.2
sequence_110	XM_015929383.2	100	10	0	0	9	18	288	297	270	20.3
sequence_110	XM_015929383.2	100	10	0	0	8	17	665	656	270	20.3
sequence_110	XM_015927314.2	100	14	0	0	8	21	4972	4985	1.1	28.2
sequence_110	XR_001568728.2	100	14	0	0	6	19	1546	1533	1.1	28.2
sequence_110	XR_001569196.2	100	14	0	0	6	19	410	423	1.1	28.2
sequence_110	XR_001569196.2	100	11	0	0	9	19	1200	1210	68	22.3
sequence_110	XR_001569196.2	100	10	0	0	5	14	507	516	270	20.3
sequence_110	XR_001569196.2	92.857	14	1	0	5	18	2443	2430	270	20.3
sequence_110	XM_025161579.1	100	14	0	0	6	19	573	586	1.1	28.2
sequence_110	XM_025161579.1	100	11	0	0	7	17	30	20	68	22.3
sequence_110	XR_003083408.1	100	14	0	0	8	21	23	10	1.1	28.2
sequence_110	XM_015927287.2	100	14	0	0	8	21	5323	5336	1.1	28.2
sequence_110	XM_015935095.2	100	14	0	0	6	19	2274	2287	1.1	28.2
sequence_110	XM_025161939.1	100	14	0	0	6	19	1677	1690	1.1	28.2
sequence_110	XM_025161939.1	100	10	0	0	7	16	3313	3322	270	20.3
sequence_110	XM_015938842.2	100	14	0	0	4	17	382	369	1.1	28.2
sequence_110	XM_015928481.2	100	14	0	0	1	14	336	323	1.1	28.2
sequence_110	XM_015928481.2	100	11	0	0	10	20	3512	3502	68	22.3
sequence_110	XM_025161898.1	100	14	0	0	6	19	2434	2447	1.1	28.2
sequence_110	XM_025161898.1	100	10	0	0	4	13	315	306	270	20.3
sequence_110	XR_003082314.1	100	14	0	0	6	19	1355	1342	1.1	28.2
sequence_110	XR_003083748.1	100	14	0	0	7	20	2881	2894	1.1	28.2
sequence_110	XR_003083737.1	100	14	0	0	7	20	3357	3370	1.1	28.2
sequence_110	XM_015927321.2	100	14	0	0	8	21	4925	4938	1.1	28.2
sequence_110	XR_003083751.1	100	14	0	0	7	20	3284	3297	1.1	28.2
sequence_110	XM_015925629.1	100	14	0	0	8	21	1020	1033	1.1	28.2
sequence_110	XR_003083750.1	100	14	0	0	7	20	3443	3456	1.1	28.2
sequence_110	XM_015935240.2	100	14	0	0	6	19	1676	1689	1.1	28.2
sequence_110	XM_015935240.2	100	10	0	0	7	16	3183	3192	270	20.3
sequence_110	XR_003082715.1	100	14	0	0	6	19	412	425	1.1	28.2
sequence_110	XR_003082715.1	100	11	0	0	9	19	1100	1110	68	22.3
sequence_110	XR_003082715.1	100	10	0	0	5	14	509	518	270	20.3
sequence_110	XR_003082715.1	92.857	14	1	0	5	18	2343	2330	270	20.3
sequence_110	XR_003083744.1	100	14	0	0	7	20	3223	3236	1.1	28.2
sequence_110	XR_003082242.1	100	14	0	0	6	19	136	149	1.1	28.2
sequence_110	XR_003082242.1	100	12	0	0	8	19	171	160	17	24.3
sequence_110	XR_003082242.1	100	10	0	0	9	18	869	878	270	20.3
sequence_110	XM_015927336.2	100	14	0	0	8	21	5405	5418	1.1	28.2
sequence_110	XM_025161940.1	100	14	0	0	6	19	1676	1689	1.1	28.2
sequence_110	XM_025161940.1	100	10	0	0	7	16	3069	3078	270	20.3
sequence_110	XR_003083735.1	100	14	0	0	7	20	3466	3479	1.1	28.2
sequence_110	XR_003083409.1	100	14	0	0	8	21	16	3	1.1	28.2
sequence_110	XM_025160510.1	100	14	0	0	6	19	2748	2761	1.1	28.2
sequence_110	XM_025160510.1	100	13	0	0	8	20	4689	4701	4.4	26.3
sequence_110	XM_025160510.1	100	11	0	0	9	19	4188	4198	68	22.3
sequence_110	XM_025160510.1	100	10	0	0	9	18	3160	3169	270	20.3
sequence_110	XM_025160510.1	100	10	0	0	7	16	5954	5945	270	20.3
sequence_110	XM_025160510.1	100	10	0	0	6	15	6053	6044	270	20.3
sequence_110	XM_015935237.2	100	14	0	0	6	19	1676	1689	1.1	28.2
sequence_110	XM_015935237.2	100	10	0	0	7	16	3300	3309	270	20.3
sequence_110	XM_015938714.2	100	14	0	0	6	19	2301	2288	1.1	28.2
sequence_110	XM_015938714.2	93.333	15	1	0	7	21	1558	1572	68	22.3
sequence_110	XM_015938714.2	100	11	0	0	9	19	2535	2525	68	22.3
sequence_110	XM_015927293.2	100	14	0	0	8	21	5022	5035	1.1	28.2
sequence_110	XR_003083747.1	100	14	0	0	7	20	3429	3442	1.1	28.2
sequence_110	XM_025161937.1	100	14	0	0	6	19	1677	1690	1.1	28.2
sequence_110	XM_025161937.1	100	10	0	0	7	16	3382	3391	270	20.3
sequence_110	XM_025161941.1	100	14	0	0	6	19	1559	1572	1.1	28.2
sequence_110	XM_025161941.1	100	10	0	0	7	16	3264	3273	270	20.3
sequence_110	XM_015928034.2	100	14	0	0	6	19	1193	1206	1.1	28.2
sequence_110	XR_003082716.1	100	14	0	0	6	19	413	426	1.1	28.2
sequence_110	XR_003082716.1	100	11	0	0	9	19	1196	1206	68	22.3
sequence_110	XR_003082716.1	100	10	0	0	5	14	510	519	270	20.3
sequence_110	XR_003082716.1	92.857	14	1	0	5	18	2439	2426	270	20.3
sequence_110	XM_025161942.1	100	14	0	0	6	19	1420	1433	1.1	28.2
sequence_110	XM_025161942.1	100	10	0	0	7	16	3125	3134	270	20.3
sequence_110	XR_003083743.1	100	14	0	0	7	20	3375	3388	1.1	28.2
sequence_110	XM_015932052.2	100	14	0	0	6	19	308	295	1.1	28.2
sequence_110	XM_015932052.2	100	11	0	0	1	11	723	713	68	22.3
sequence_110	XM_015927300.2	100	14	0	0	8	21	5159	5172	1.1	28.2
sequence_110	XR_003083738.1	100	14	0	0	7	20	3443	3456	1.1	28.2
sequence_110	XM_015933889.2	100	14	0	0	6	19	315	328	1.1	28.2
sequence_110	XM_015933889.2	100	11	0	0	7	17	163	173	68	22.3
sequence_110	XM_015933889.2	100	10	0	0	8	17	1940	1949	270	20.3
sequence_110	XM_015933459.2	100	14	0	0	6	19	413	426	1.1	28.2
sequence_110	XM_015933459.2	100	10	0	0	8	17	250	259	270	20.3
sequence_110	XM_015933459.2	100	10	0	0	3	12	1341	1332	270	20.3
sequence_110	XR_003082312.1	100	14	0	0	6	19	1549	1536	1.1	28.2
sequence_110	XR_003082317.1	100	14	0	0	6	19	1757	1744	1.1	28.2
sequence_110	XR_003083734.1	100	14	0	0	7	20	3443	3456	1.1	28.2
sequence_110	XM_015940202.2	100	14	0	0	8	21	1300	1313	1.1	28.2
sequence_110	XM_015927328.2	100	14	0	0	8	21	4887	4900	1.1	28.2
sequence_110	XR_003082313.1	100	14	0	0	6	19	1756	1743	1.1	28.2
sequence_110	XM_015935241.2	100	14	0	0	6	19	1676	1689	1.1	28.2
sequence_110	XM_015935241.2	100	10	0	0	7	16	3138	3147	270	20.3
sequence_110	XM_015929382.2	100	14	0	0	3	16	5255	5242	1.1	28.2
sequence_110	XM_015929382.2	100	10	0	0	9	18	288	297	270	20.3
sequence_110	XM_015929382.2	100	10	0	0	8	17	665	656	270	20.3
sequence_110	XM_015940203.2	100	14	0	0	8	21	1300	1313	1.1	28.2
sequence_110	XM_025161938.1	100	14	0	0	6	19	1676	1689	1.1	28.2
sequence_110	XM_025161938.1	100	10	0	0	7	16	3336	3345	270	20.3
sequence_110	XR_003083752.1	100	14	0	0	7	20	3290	3303	1.1	28.2
sequence_110	XM_025161864.1	100	13	0	0	5	17	3627	3639	4.4	26.3
sequence_110	XM_025161646.1	100	13	0	0	7	19	65	77	4.4	26.3
sequence_110	XM_015937211.2	100	13	0	0	7	19	125	137	4.4	26.3
sequence_110	XM_015938224.2	100	13	0	0	3	15	557	545	4.4	26.3
sequence_110	XM_015936442.2	100	13	0	0	5	17	1092	1080	4.4	26.3
sequence_110	XM_015938189.2	100	13	0	0	8	20	375	363	4.4	26.3
sequence_110	XM_015938189.2	100	10	0	0	11	20	144	153	270	20.3
sequence_110	XM_015938189.2	100	10	0	0	12	21	417	426	270	20.3
sequence_110	XR_003083030.1	100	13	0	0	5	17	2025	2013	4.4	26.3
sequence_110	XM_015937213.2	100	13	0	0	7	19	118	130	4.4	26.3
sequence_110	XR_003083686.1	100	13	0	0	9	21	405	417	4.4	26.3
sequence_110	XR_003083686.1	100	11	0	0	6	16	367	377	68	22.3
sequence_110	XR_003083033.1	100	13	0	0	5	17	2044	2032	4.4	26.3
sequence_110	XM_025162157.1	100	13	0	0	5	17	1082	1070	4.4	26.3
sequence_110	XM_025162613.1	100	13	0	0	9	21	115	127	4.4	26.3
sequence_110	XM_015936445.2	100	13	0	0	5	17	1092	1080	4.4	26.3
sequence_110	XR_003083027.1	100	13	0	0	5	17	2044	2032	4.4	26.3
sequence_110	XR_003083026.1	100	13	0	0	5	17	2358	2346	4.4	26.3
sequence_110	XM_015937939.2	100	13	0	0	7	19	468	456	4.4	26.3
sequence_110	XM_015937939.2	100	10	0	0	9	18	1627	1636	270	20.3
sequence_110	XM_015936444.2	100	13	0	0	5	17	1120	1108	4.4	26.3
sequence_110	XR_003083024.1	100	13	0	0	5	17	1861	1849	4.4	26.3
sequence_110	XR_003083029.1	100	13	0	0	5	17	2044	2032	4.4	26.3
sequence_110	XM_015933820.2	100	13	0	0	7	19	3885	3897	4.4	26.3
sequence_110	XM_015933820.2	100	12	0	0	7	18	3527	3538	17	24.3
sequence_110	XM_015933820.2	100	11	0	0	9	19	4302	4292	68	22.3
sequence_110	XR_003083022.1	100	13	0	0	5	17	2044	2032	4.4	26.3
sequence_110	XR_003083227.1	100	13	0	0	5	17	844	832	4.4	26.3
sequence_110	XR_003083021.1	100	13	0	0	5	17	1892	1880	4.4	26.3
sequence_110	XM_015938117.2	100	13	0	0	9	21	3220	3232	4.4	26.3
sequence_110	XM_015938117.2	100	10	0	0	10	19	2777	2786	270	20.3
sequence_110	XR_003083023.1	100	13	0	0	5	17	2044	2032	4.4	26.3
sequence_110	XM_015938320.2	100	13	0	0	6	18	74	62	4.4	26.3
sequence_111	XM_015931280.2	100	18	0	0	1	18	1498	1481	0.005	36.2
sequence_111	XM_015935783.2	100	17	0	0	4	20	4068	4052	0.018	34.2
sequence_111	XM_015935783.2	100	10	0	0	9	18	205	196	270	20.3
sequence_111	XM_015935787.2	100	17	0	0	4	20	4019	4003	0.018	34.2
sequence_111	XM_015935787.2	100	10	0	0	9	18	205	196	270	20.3
sequence_111	XM_015935784.2	100	17	0	0	4	20	3997	3981	0.018	34.2
sequence_111	XM_015935784.2	100	10	0	0	9	18	205	196	270	20.3
sequence_111	XM_015935786.2	100	17	0	0	4	20	4065	4049	0.018	34.2
sequence_111	XM_015935786.2	100	10	0	0	9	18	205	196	270	20.3
sequence_111	XM_025162165.1	100	16	0	0	4	19	2014	1999	0.071	32.2
sequence_111	XM_015925769.2	100	16	0	0	5	20	429	444	0.071	32.2
sequence_111	XM_015925768.2	100	16	0	0	5	20	756	771	0.071	32.2
sequence_111	XM_015925768.2	100	11	0	0	8	18	254	264	68	22.3
sequence_111	XM_025162166.1	100	16	0	0	4	19	2043	2028	0.071	32.2
sequence_111	XM_015928374.1	100	15	0	0	5	19	335	321	0.28	30.2
sequence_111	XM_015927043.2	100	15	0	0	4	18	2803	2789	0.28	30.2
sequence_111	XM_015927043.2	100	10	0	0	1	10	3044	3053	270	20.3
sequence_111	XM_025160461.1	100	15	0	0	4	18	2664	2650	0.28	30.2
sequence_111	XM_025160461.1	100	10	0	0	1	10	2905	2914	270	20.3
sequence_111	XR_003082755.1	100	15	0	0	5	19	4723	4737	0.28	30.2
sequence_111	XR_003082755.1	100	11	0	0	8	18	6672	6682	68	22.3
sequence_111	XM_015927272.2	100	15	0	0	6	20	465	479	0.28	30.2
sequence_111	XM_015927273.2	100	15	0	0	6	20	465	479	0.28	30.2
sequence_111	XR_003082809.1	100	15	0	0	6	20	4134	4148	0.28	30.2
sequence_111	XR_003082754.1	100	15	0	0	5	19	4723	4737	0.28	30.2
sequence_111	XR_003082754.1	100	11	0	0	8	18	6672	6682	68	22.3
sequence_111	XR_001569214.2	100	14	0	0	6	19	3201	3214	1.1	28.2
sequence_111	XR_003082316.1	100	14	0	0	5	18	1753	1740	1.1	28.2
sequence_111	XR_003083736.1	100	14	0	0	6	19	3443	3456	1.1	28.2
sequence_111	XM_015929383.2	100	14	0	0	2	15	5255	5242	1.1	28.2
sequence_111	XM_015929383.2	100	10	0	0	8	17	288	297	270	20.3
sequence_111	XM_015929383.2	100	10	0	0	7	16	665	656	270	20.3
sequence_111	XM_015927314.2	100	14	0	0	7	20	4972	4985	1.1	28.2
sequence_111	XR_001568728.2	100	14	0	0	5	18	1546	1533	1.1	28.2
sequence_111	XR_001569196.2	100	14	0	0	5	18	410	423	1.1	28.2
sequence_111	XR_001569196.2	100	11	0	0	8	18	1200	1210	68	22.3
sequence_111	XR_001569196.2	100	10	0	0	4	13	507	516	270	20.3
sequence_111	XR_001569196.2	92.857	14	1	0	4	17	2443	2430	270	20.3
sequence_111	XM_025161579.1	100	14	0	0	5	18	573	586	1.1	28.2
sequence_111	XM_025161579.1	100	11	0	0	6	16	30	20	68	22.3
sequence_111	XR_003083408.1	100	14	0	0	7	20	23	10	1.1	28.2
sequence_111	XM_015927287.2	100	14	0	0	7	20	5323	5336	1.1	28.2
sequence_111	XM_015935095.2	100	14	0	0	5	18	2274	2287	1.1	28.2
sequence_111	XM_025161939.1	100	14	0	0	5	18	1677	1690	1.1	28.2
sequence_111	XM_025161939.1	100	10	0	0	6	15	3313	3322	270	20.3
sequence_111	XM_015938842.2	100	14	0	0	3	16	382	369	1.1	28.2
sequence_111	XM_025161898.1	100	14	0	0	5	18	2434	2447	1.1	28.2
sequence_111	XM_025161898.1	100	10	0	0	3	12	315	306	270	20.3
sequence_111	XR_003082314.1	100	14	0	0	5	18	1355	1342	1.1	28.2
sequence_111	XR_001569283.2	100	14	0	0	8	21	6065	6078	1.1	28.2
sequence_111	XR_001569283.2	100	12	0	0	5	16	3461	3450	17	24.3
sequence_111	XR_001569283.2	100	12	0	0	8	19	5690	5679	17	24.3
sequence_111	XR_001569283.2	100	11	0	0	7	17	3645	3655	68	22.3
sequence_111	XR_001569283.2	92.857	14	1	0	5	18	1088	1101	270	20.3
sequence_111	XR_003083748.1	100	14	0	0	6	19	2881	2894	1.1	28.2
sequence_111	XR_003083737.1	100	14	0	0	6	19	3357	3370	1.1	28.2
sequence_111	XM_015927321.2	100	14	0	0	7	20	4925	4938	1.1	28.2
sequence_111	XM_015931190.2	100	14	0	0	8	21	371	358	1.1	28.2
sequence_111	XM_015931190.2	100	12	0	0	5	16	1048	1059	17	24.3
sequence_111	XR_003083751.1	100	14	0	0	6	19	3284	3297	1.1	28.2
sequence_111	XM_015925629.1	100	14	0	0	7	20	1020	1033	1.1	28.2
sequence_111	XR_003083750.1	100	14	0	0	6	19	3443	3456	1.1	28.2
sequence_111	XM_015935240.2	100	14	0	0	5	18	1676	1689	1.1	28.2
sequence_111	XM_015935240.2	100	10	0	0	6	15	3183	3192	270	20.3
sequence_111	XR_003082715.1	100	14	0	0	5	18	412	425	1.1	28.2
sequence_111	XR_003082715.1	100	11	0	0	8	18	1100	1110	68	22.3
sequence_111	XR_003082715.1	100	10	0	0	4	13	509	518	270	20.3
sequence_111	XR_003082715.1	92.857	14	1	0	4	17	2343	2330	270	20.3
sequence_111	XR_003083744.1	100	14	0	0	6	19	3223	3236	1.1	28.2
sequence_111	XR_003082242.1	100	14	0	0	5	18	136	149	1.1	28.2
sequence_111	XR_003082242.1	100	12	0	0	7	18	171	160	17	24.3
sequence_111	XR_003082242.1	100	10	0	0	8	17	869	878	270	20.3
sequence_111	XM_015927336.2	100	14	0	0	7	20	5405	5418	1.1	28.2
sequence_111	XM_025161940.1	100	14	0	0	5	18	1676	1689	1.1	28.2
sequence_111	XM_025161940.1	100	10	0	0	6	15	3069	3078	270	20.3
sequence_111	XR_003083735.1	100	14	0	0	6	19	3466	3479	1.1	28.2
sequence_111	XR_003083409.1	100	14	0	0	7	20	16	3	1.1	28.2
sequence_111	XM_025160510.1	100	14	0	0	5	18	2748	2761	1.1	28.2
sequence_111	XM_025160510.1	100	13	0	0	7	19	4689	4701	4.4	26.3
sequence_111	XM_025160510.1	100	11	0	0	8	18	4188	4198	68	22.3
sequence_111	XM_025160510.1	100	10	0	0	12	21	260	251	270	20.3
sequence_111	XM_025160510.1	100	10	0	0	8	17	3160	3169	270	20.3
sequence_111	XM_025160510.1	100	10	0	0	6	15	5954	5945	270	20.3
sequence_111	XM_025160510.1	100	10	0	0	5	14	6053	6044	270	20.3
sequence_111	XM_015935237.2	100	14	0	0	5	18	1676	1689	1.1	28.2
sequence_111	XM_015935237.2	100	10	0	0	6	15	3300	3309	270	20.3
sequence_111	XM_015938714.2	100	14	0	0	5	18	2301	2288	1.1	28.2
sequence_111	XM_015938714.2	93.333	15	1	0	6	20	1558	1572	68	22.3
sequence_111	XM_015938714.2	100	11	0	0	8	18	2535	2525	68	22.3
sequence_111	XM_015927293.2	100	14	0	0	7	20	5022	5035	1.1	28.2
sequence_111	XR_003083747.1	100	14	0	0	6	19	3429	3442	1.1	28.2
sequence_111	XM_025161937.1	100	14	0	0	5	18	1677	1690	1.1	28.2
sequence_111	XM_025161937.1	100	10	0	0	6	15	3382	3391	270	20.3
sequence_111	XM_025161941.1	100	14	0	0	5	18	1559	1572	1.1	28.2
sequence_111	XM_025161941.1	100	10	0	0	6	15	3264	3273	270	20.3
sequence_111	XM_015928034.2	100	14	0	0	5	18	1193	1206	1.1	28.2
sequence_111	XR_003082716.1	100	14	0	0	5	18	413	426	1.1	28.2
sequence_111	XR_003082716.1	100	11	0	0	8	18	1196	1206	68	22.3
sequence_111	XR_003082716.1	100	10	0	0	4	13	510	519	270	20.3
sequence_111	XR_003082716.1	92.857	14	1	0	4	17	2439	2426	270	20.3
sequence_111	XM_025161942.1	100	14	0	0	5	18	1420	1433	1.1	28.2
sequence_111	XM_025161942.1	100	10	0	0	6	15	3125	3134	270	20.3
sequence_111	XR_003083743.1	100	14	0	0	6	19	3375	3388	1.1	28.2
sequence_111	XM_015932052.2	100	14	0	0	5	18	308	295	1.1	28.2
sequence_111	XM_015932052.2	100	10	0	0	1	10	722	713	270	20.3
sequence_111	XM_015927300.2	100	14	0	0	7	20	5159	5172	1.1	28.2
sequence_111	XR_003083738.1	100	14	0	0	6	19	3443	3456	1.1	28.2
sequence_111	XM_015933889.2	100	14	0	0	5	18	315	328	1.1	28.2
sequence_111	XM_015933889.2	100	11	0	0	6	16	163	173	68	22.3
sequence_111	XM_015933889.2	100	10	0	0	7	16	1940	1949	270	20.3
sequence_111	XM_015933459.2	100	14	0	0	5	18	413	426	1.1	28.2
sequence_111	XM_015933459.2	100	10	0	0	7	16	250	259	270	20.3
sequence_111	XM_015933459.2	100	10	0	0	2	11	1341	1332	270	20.3
sequence_111	XR_003082312.1	100	14	0	0	5	18	1549	1536	1.1	28.2
sequence_111	XR_003082317.1	100	14	0	0	5	18	1757	1744	1.1	28.2
sequence_111	XR_003083734.1	100	14	0	0	6	19	3443	3456	1.1	28.2
sequence_111	XM_015940202.2	100	14	0	0	7	20	1300	1313	1.1	28.2
sequence_111	XM_015927328.2	100	14	0	0	7	20	4887	4900	1.1	28.2
sequence_111	XR_003082313.1	100	14	0	0	5	18	1756	1743	1.1	28.2
sequence_111	XM_015935241.2	100	14	0	0	5	18	1676	1689	1.1	28.2
sequence_111	XM_015935241.2	100	10	0	0	6	15	3138	3147	270	20.3
sequence_111	XM_015929382.2	100	14	0	0	2	15	5255	5242	1.1	28.2
sequence_111	XM_015929382.2	100	10	0	0	8	17	288	297	270	20.3
sequence_111	XM_015929382.2	100	10	0	0	7	16	665	656	270	20.3
sequence_111	XM_015940203.2	100	14	0	0	7	20	1300	1313	1.1	28.2
sequence_111	XM_025161938.1	100	14	0	0	5	18	1676	1689	1.1	28.2
sequence_111	XM_025161938.1	100	10	0	0	6	15	3336	3345	270	20.3
sequence_111	XR_003083752.1	100	14	0	0	6	19	3290	3303	1.1	28.2
sequence_111	XM_025161864.1	100	13	0	0	4	16	3627	3639	4.4	26.3
sequence_111	XM_015937211.2	100	13	0	0	6	18	125	137	4.4	26.3
sequence_111	XM_015938224.2	100	13	0	0	2	14	557	545	4.4	26.3
sequence_111	XM_015936442.2	100	13	0	0	4	16	1092	1080	4.4	26.3
sequence_111	XM_015938189.2	100	13	0	0	7	19	375	363	4.4	26.3
sequence_111	XM_015938189.2	100	10	0	0	10	19	144	153	270	20.3
sequence_111	XM_015938189.2	100	10	0	0	11	20	417	426	270	20.3
sequence_111	XR_003083030.1	100	13	0	0	4	16	2025	2013	4.4	26.3
sequence_111	XM_015937213.2	100	13	0	0	6	18	118	130	4.4	26.3
sequence_111	XR_003083686.1	100	13	0	0	8	20	405	417	4.4	26.3
sequence_111	XR_003083686.1	100	11	0	0	5	15	367	377	68	22.3
sequence_111	XR_003083033.1	100	13	0	0	4	16	2044	2032	4.4	26.3
sequence_111	XM_025162613.1	100	13	0	0	8	20	115	127	4.4	26.3
sequence_111	XM_015936445.2	100	13	0	0	4	16	1092	1080	4.4	26.3
sequence_111	XR_003083027.1	100	13	0	0	4	16	2044	2032	4.4	26.3
sequence_111	XR_003083026.1	100	13	0	0	4	16	2358	2346	4.4	26.3
sequence_111	XM_015937939.2	100	13	0	0	6	18	468	456	4.4	26.3
sequence_111	XM_015937939.2	100	10	0	0	8	17	1627	1636	270	20.3
sequence_111	XM_015936444.2	100	13	0	0	4	16	1120	1108	4.4	26.3
sequence_111	XR_003083024.1	100	13	0	0	4	16	1861	1849	4.4	26.3
sequence_111	XR_003083029.1	100	13	0	0	4	16	2044	2032	4.4	26.3
sequence_111	XM_015933820.2	100	13	0	0	6	18	3885	3897	4.4	26.3
sequence_111	XM_015933820.2	100	12	0	0	6	17	3527	3538	17	24.3
sequence_111	XM_015933820.2	100	11	0	0	8	18	4302	4292	68	22.3
sequence_111	XR_003083022.1	100	13	0	0	4	16	2044	2032	4.4	26.3
sequence_111	XM_015937215.2	100	13	0	0	9	21	3204	3216	4.4	26.3
sequence_111	XR_003083227.1	100	13	0	0	4	16	844	832	4.4	26.3
sequence_111	XR_003083021.1	100	13	0	0	4	16	1892	1880	4.4	26.3
sequence_111	XM_015938117.2	100	13	0	0	8	20	3220	3232	4.4	26.3
sequence_111	XM_015938117.2	100	10	0	0	9	18	2777	2786	270	20.3
sequence_111	XR_003083023.1	100	13	0	0	4	16	2044	2032	4.4	26.3
sequence_111	XM_015938320.2	100	13	0	0	5	17	74	62	4.4	26.3
sequence_112	XM_015935783.2	100	17	0	0	3	19	4068	4052	0.018	34.2
sequence_112	XM_015935783.2	100	10	0	0	8	17	205	196	270	20.3
sequence_112	XM_015931280.2	100	17	0	0	1	17	1497	1481	0.018	34.2
sequence_112	XM_015935787.2	100	17	0	0	3	19	4019	4003	0.018	34.2
sequence_112	XM_015935787.2	100	10	0	0	8	17	205	196	270	20.3
sequence_112	XM_015935784.2	100	17	0	0	3	19	3997	3981	0.018	34.2
sequence_112	XM_015935784.2	100	10	0	0	8	17	205	196	270	20.3
sequence_112	XM_015935786.2	100	17	0	0	3	19	4065	4049	0.018	34.2
sequence_112	XM_015935786.2	100	10	0	0	8	17	205	196	270	20.3
sequence_112	XM_025162165.1	100	16	0	0	3	18	2014	1999	0.071	32.2
sequence_112	XM_015925769.2	100	16	0	0	4	19	429	444	0.071	32.2
sequence_112	XM_015925768.2	100	16	0	0	4	19	756	771	0.071	32.2
sequence_112	XM_015925768.2	100	11	0	0	7	17	254	264	68	22.3
sequence_112	XM_025162166.1	100	16	0	0	3	18	2043	2028	0.071	32.2
sequence_112	XM_015928374.1	100	15	0	0	4	18	335	321	0.28	30.2
sequence_112	XM_015931190.2	100	15	0	0	7	21	371	357	0.28	30.2
sequence_112	XM_015931190.2	100	12	0	0	4	15	1048	1059	17	24.3
sequence_112	XM_015927043.2	100	15	0	0	3	17	2803	2789	0.28	30.2
sequence_112	XM_025160461.1	100	15	0	0	3	17	2664	2650	0.28	30.2
sequence_112	XR_003082755.1	100	15	0	0	4	18	4723	4737	0.28	30.2
sequence_112	XR_003082755.1	100	11	0	0	7	17	6672	6682	68	22.3
sequence_112	XM_015927272.2	100	15	0	0	5	19	465	479	0.28	30.2
sequence_112	XM_015927273.2	100	15	0	0	5	19	465	479	0.28	30.2
sequence_112	XR_003082809.1	100	15	0	0	5	19	4134	4148	0.28	30.2
sequence_112	XR_003082754.1	100	15	0	0	4	18	4723	4737	0.28	30.2
sequence_112	XR_003082754.1	100	11	0	0	7	17	6672	6682	68	22.3
sequence_112	XR_001569214.2	100	14	0	0	5	18	3201	3214	1.1	28.2
sequence_112	XR_003082316.1	100	14	0	0	4	17	1753	1740	1.1	28.2
sequence_112	XR_003083736.1	100	14	0	0	5	18	3443	3456	1.1	28.2
sequence_112	XM_015929383.2	100	14	0	0	1	14	5255	5242	1.1	28.2
sequence_112	XM_015929383.2	100	10	0	0	7	16	288	297	270	20.3
sequence_112	XM_015929383.2	100	10	0	0	6	15	665	656	270	20.3
sequence_112	XM_015927314.2	100	14	0	0	6	19	4972	4985	1.1	28.2
sequence_112	XM_015937214.2	100	14	0	0	8	21	3198	3211	1.1	28.2
sequence_112	XR_001568728.2	100	14	0	0	4	17	1546	1533	1.1	28.2
sequence_112	XR_001569196.2	100	14	0	0	4	17	410	423	1.1	28.2
sequence_112	XR_001569196.2	100	11	0	0	7	17	1200	1210	68	22.3
sequence_112	XR_001569196.2	100	10	0	0	3	12	507	516	270	20.3
sequence_112	XR_001569196.2	92.857	14	1	0	3	16	2443	2430	270	20.3
sequence_112	XM_025161579.1	100	14	0	0	4	17	573	586	1.1	28.2
sequence_112	XM_025161579.1	100	11	0	0	5	15	30	20	68	22.3
sequence_112	XR_003083408.1	100	14	0	0	6	19	23	10	1.1	28.2
sequence_112	XM_015927287.2	100	14	0	0	6	19	5323	5336	1.1	28.2
sequence_112	XM_015935095.2	100	14	0	0	4	17	2274	2287	1.1	28.2
sequence_112	XM_025161939.1	100	14	0	0	4	17	1677	1690	1.1	28.2
sequence_112	XM_025161939.1	100	10	0	0	5	14	3313	3322	270	20.3
sequence_112	XM_015938842.2	100	14	0	0	2	15	382	369	1.1	28.2
sequence_112	XM_025161898.1	100	14	0	0	4	17	2434	2447	1.1	28.2
sequence_112	XM_025161898.1	100	10	0	0	2	11	315	306	270	20.3
sequence_112	XR_003082314.1	100	14	0	0	4	17	1355	1342	1.1	28.2
sequence_112	XR_001569283.2	100	14	0	0	7	20	6065	6078	1.1	28.2
sequence_112	XR_001569283.2	100	12	0	0	4	15	3461	3450	17	24.3
sequence_112	XR_001569283.2	100	12	0	0	7	18	5690	5679	17	24.3
sequence_112	XR_001569283.2	100	11	0	0	6	16	3645	3655	68	22.3
sequence_112	XR_001569283.2	92.857	14	1	0	4	17	1088	1101	270	20.3
sequence_112	XM_015931785.2	100	14	0	0	8	21	424	437	1.1	28.2
sequence_112	XM_015931785.2	100	10	0	0	7	16	463	454	270	20.3
sequence_112	XR_003083748.1	100	14	0	0	5	18	2881	2894	1.1	28.2
sequence_112	XR_003083737.1	100	14	0	0	5	18	3357	3370	1.1	28.2
sequence_112	XM_015927321.2	100	14	0	0	6	19	4925	4938	1.1	28.2
sequence_112	XR_003083751.1	100	14	0	0	5	18	3284	3297	1.1	28.2
sequence_112	XM_015925629.1	100	14	0	0	6	19	1020	1033	1.1	28.2
sequence_112	XR_003083750.1	100	14	0	0	5	18	3443	3456	1.1	28.2
sequence_112	XM_015935240.2	100	14	0	0	4	17	1676	1689	1.1	28.2
sequence_112	XM_015935240.2	100	10	0	0	5	14	3183	3192	270	20.3
sequence_112	XR_003082715.1	100	14	0	0	4	17	412	425	1.1	28.2
sequence_112	XR_003082715.1	100	11	0	0	7	17	1100	1110	68	22.3
sequence_112	XR_003082715.1	100	10	0	0	3	12	509	518	270	20.3
sequence_112	XR_003082715.1	92.857	14	1	0	3	16	2343	2330	270	20.3
sequence_112	XR_003083744.1	100	14	0	0	5	18	3223	3236	1.1	28.2
sequence_112	XR_003082242.1	100	14	0	0	4	17	136	149	1.1	28.2
sequence_112	XR_003082242.1	100	12	0	0	6	17	171	160	17	24.3
sequence_112	XR_003082242.1	100	10	0	0	7	16	869	878	270	20.3
sequence_112	XM_015927336.2	100	14	0	0	6	19	5405	5418	1.1	28.2
sequence_112	XM_025161940.1	100	14	0	0	4	17	1676	1689	1.1	28.2
sequence_112	XM_025161940.1	100	10	0	0	5	14	3069	3078	270	20.3
sequence_112	XM_015931777.2	100	14	0	0	8	21	746	759	1.1	28.2
sequence_112	XM_015931777.2	100	10	0	0	7	16	785	776	270	20.3
sequence_112	XR_003083735.1	100	14	0	0	5	18	3466	3479	1.1	28.2
sequence_112	XR_003083409.1	100	14	0	0	6	19	16	3	1.1	28.2
sequence_112	XM_025160510.1	100	14	0	0	4	17	2748	2761	1.1	28.2
sequence_112	XM_025160510.1	100	13	0	0	6	18	4689	4701	4.4	26.3
sequence_112	XM_025160510.1	100	11	0	0	7	17	4188	4198	68	22.3
sequence_112	XM_025160510.1	100	10	0	0	11	20	260	251	270	20.3
sequence_112	XM_025160510.1	100	10	0	0	7	16	3160	3169	270	20.3
sequence_112	XM_025160510.1	100	10	0	0	5	14	5954	5945	270	20.3
sequence_112	XM_025160510.1	100	10	0	0	4	13	6053	6044	270	20.3
sequence_112	XM_015935237.2	100	14	0	0	4	17	1676	1689	1.1	28.2
[truncated: 43,604 more rows]

## Sheet: Table S8
Table S8: BLAST Results of 21-bp Fragments Derived from a 398-bp dsRNA against the S. dorsalis (taxid:163899)
query acc.ver	subject acc.ver	% identity	alignment length	mismatches,	gap opens	q. start	q. end	s. start	s. end	evalue	bit score
sequence_1	KM355496.1	100	11	0	0	3	13	549	539	0.9	22.3
sequence_1	KM355468.1	100	11	0	0	3	13	549	539	0.9	22.3
sequence_1	FJ168682.1	100	9	0	0	1	9	12	20	14	18.3
sequence_1	FJ168682.1	100	7	0	0	13	19	21	15	219	14.4
sequence_1	AB829725.1	100	9	0	0	1	9	285	293	14	18.3
sequence_1	AB829725.1	100	7	0	0	13	19	294	288	219	14.4
sequence_1	DQ075061.1	92.308	13	1	0	3	15	1038	1050	14	18.3
sequence_1	AB063343.1	100	9	0	0	1	9	307	315	14	18.3
sequence_1	AB063343.1	100	7	0	0	13	19	316	310	219	14.4
sequence_1	AB829727.1	100	9	0	0	1	9	287	295	14	18.3
sequence_1	AB829727.1	100	7	0	0	13	19	296	290	219	14.4
sequence_1	DQ075060.1	92.308	13	1	0	3	15	1041	1053	14	18.3
sequence_1	DQ075059.1	92.308	13	1	0	3	15	1043	1055	14	18.3
sequence_1	AB829724.1	100	9	0	0	1	9	283	291	14	18.3
sequence_1	AB829724.1	100	7	0	0	13	19	292	286	219	14.4
sequence_1	AB775413.1	100	9	0	0	1	9	260	268	14	18.3
sequence_1	AB775413.1	100	7	0	0	13	19	269	263	219	14.4
sequence_1	AB775410.1	100	9	0	0	1	9	327	335	14	18.3
sequence_1	AB775410.1	100	7	0	0	13	19	336	330	219	14.4
sequence_1	AB829726.1	100	9	0	0	1	9	287	295	14	18.3
sequence_1	AB829726.1	100	7	0	0	13	19	296	290	219	14.4
sequence_1	KT336677.1	100	8	0	0	1	8	294	301	55	16.4
sequence_1	KT336708.1	100	8	0	0	1	8	276	283	55	16.4
sequence_1	AB775408.1	100	8	0	0	1	8	293	300	55	16.4
sequence_1	KT336713.1	100	8	0	0	1	8	355	362	55	16.4
sequence_1	KT336664.1	100	8	0	0	1	8	354	361	55	16.4
sequence_1	KY112757.1	100	8	0	0	1	8	301	308	55	16.4
sequence_1	KT336709.1	100	8	0	0	1	8	274	281	55	16.4
sequence_1	KY112758.1	100	8	0	0	1	8	295	302	55	16.4
sequence_1	AB775411.1	100	8	0	0	1	8	242	249	55	16.4
sequence_1	KT336697.1	100	8	0	0	1	8	275	282	55	16.4
sequence_1	AB775416.1	100	8	0	0	1	8	355	362	55	16.4
sequence_1	KT336707.1	100	8	0	0	1	8	277	284	55	16.4
sequence_1	KY112756.1	100	8	0	0	1	8	301	308	55	16.4
sequence_1	KT336685.1	100	8	0	0	1	8	294	301	55	16.4
sequence_1	KT336668.1	100	8	0	0	1	8	354	361	55	16.4
sequence_1	KT336669.1	100	8	0	0	1	8	351	358	55	16.4
sequence_1	KT336702.1	100	8	0	0	1	8	276	283	55	16.4
sequence_1	JN578861.1	100	8	0	0	1	8	173	180	55	16.4
sequence_1	KT336681.1	100	8	0	0	1	8	294	301	55	16.4
sequence_1	KT336679.1	100	8	0	0	1	8	291	298	55	16.4
sequence_1	KT336706.1	100	8	0	0	1	8	278	285	55	16.4
sequence_1	OP782111.1	100	8	0	0	1	8	58	65	55	16.4
sequence_1	DQ075062.1	100	8	0	0	1	8	303	310	55	16.4
sequence_1	JQ352778.1	100	8	0	0	1	8	303	310	55	16.4
sequence_1	DQ075063.1	100	8	0	0	1	8	304	311	55	16.4
sequence_1	KT336671.1	100	8	0	0	1	8	355	362	55	16.4
sequence_1	KT336712.1	100	8	0	0	1	8	356	363	55	16.4
sequence_1	KT336673.1	100	8	0	0	1	8	354	361	55	16.4
sequence_1	KT336691.1	100	8	0	0	1	8	275	282	55	16.4
sequence_1	AB775414.1	100	8	0	0	1	8	282	289	55	16.4
sequence_1	KT336674.1	100	8	0	0	1	8	350	357	55	16.4
sequence_1	NC_025241.1	100	8	0	0	8	15	7914	7907	55	16.4
sequence_1	NC_025241.1	100	7	0	0	5	11	1432	1438	219	14.4
sequence_1	NC_025241.1	100	7	0	0	9	15	3853	3847	219	14.4
sequence_1	NC_025241.1	100	7	0	0	6	12	5194	5200	219	14.4
sequence_1	NC_025241.1	100	7	0	0	9	15	5339	5345	219	14.4
sequence_1	NC_025241.1	100	7	0	0	15	21	5349	5343	219	14.4
sequence_1	NC_025241.1	100	7	0	0	15	21	7145	7151	219	14.4
sequence_1	NC_025241.1	100	7	0	0	1	7	7758	7752	219	14.4
sequence_1	NC_025241.1	100	7	0	0	7	13	13300	13294	219	14.4
sequence_1	AB775407.1	100	8	0	0	1	8	319	326	55	16.4
sequence_1	KY112755.1	100	8	0	0	1	8	295	302	55	16.4
sequence_1	KX929022.1	100	8	0	0	5	12	4	11	55	16.4
sequence_1	KX929022.1	100	7	0	0	12	18	472	478	219	14.4
sequence_1	KT336687.1	100	8	0	0	1	8	295	302	55	16.4
sequence_1	KT336693.1	100	8	0	0	1	8	274	281	55	16.4
sequence_1	OP782117.1	100	8	0	0	1	8	13	20	55	16.4
sequence_1	OP782116.1	100	8	0	0	1	8	14	21	55	16.4
sequence_1	KT336684.1	100	8	0	0	1	8	295	302	55	16.4
sequence_1	AB829728.1	100	8	0	0	1	8	273	280	55	16.4
sequence_1	AB829731.1	100	8	0	0	1	8	281	288	55	16.4
sequence_1	AB829731.1	100	7	0	0	7	13	318	324	219	14.4
sequence_1	ON994380.1	100	8	0	0	1	8	354	361	55	16.4
sequence_1	OP498014.1	100	8	0	0	1	8	356	363	55	16.4
sequence_1	KT336672.1	100	8	0	0	1	8	354	361	55	16.4
sequence_1	KT336690.1	100	8	0	0	1	8	276	283	55	16.4
sequence_1	KT336689.1	100	8	0	0	1	8	298	305	55	16.4
sequence_1	KT885213.1	100	8	0	0	1	8	280	287	55	16.4
sequence_1	FJ168683.1	100	8	0	0	1	8	12	19	55	16.4
sequence_1	KT336686.1	100	8	0	0	1	8	295	302	55	16.4
sequence_1	KT336676.1	100	8	0	0	1	8	295	302	55	16.4
sequence_1	KT336688.1	100	8	0	0	1	8	297	304	55	16.4
sequence_1	AB829730.1	100	8	0	0	1	8	279	286	55	16.4
sequence_1	KY112759.1	100	8	0	0	1	8	295	302	55	16.4
sequence_1	KT885214.1	100	8	0	0	1	8	279	286	55	16.4
sequence_1	KT336704.1	100	8	0	0	1	8	277	284	55	16.4
sequence_1	KT885212.1	100	8	0	0	1	8	279	286	55	16.4
sequence_1	AB829729.1	100	8	0	0	1	8	278	285	55	16.4
sequence_1	KT336670.1	100	8	0	0	1	8	355	362	55	16.4
sequence_1	KT336701.1	100	8	0	0	1	8	275	282	55	16.4
sequence_1	KT336666.1	100	8	0	0	1	8	354	361	55	16.4
sequence_1	JQ352777.1	100	8	0	0	1	8	300	307	55	16.4
sequence_1	AB775412.1	100	8	0	0	1	8	231	238	55	16.4
sequence_1	KT336694.1	100	8	0	0	1	8	276	283	55	16.4
sequence_1	OP782114.1	100	8	0	0	1	8	12	19	55	16.4
sequence_1	MN889881.1	100	8	0	0	1	8	342	349	55	16.4
sequence_1	KT336682.1	100	8	0	0	1	8	297	304	55	16.4
sequence_1	KT336700.1	100	8	0	0	1	8	276	283	55	16.4
sequence_1	KT336705.1	100	8	0	0	1	8	278	285	55	16.4
sequence_1	KT336696.1	100	8	0	0	1	8	275	282	55	16.4
sequence_1	KT336703.1	100	8	0	0	1	8	278	285	55	16.4
sequence_1	DQ075067.1	100	8	0	0	1	8	295	302	55	16.4
sequence_1	KT336667.1	100	8	0	0	1	8	354	361	55	16.4
sequence_1	GQ343260.1	100	8	0	0	1	8	1602	1609	55	16.4
sequence_1	DQ075066.1	100	8	0	0	1	8	295	302	55	16.4
sequence_1	KT336699.1	100	8	0	0	1	8	275	282	55	16.4
sequence_1	KT336665.1	100	8	0	0	1	8	354	361	55	16.4
sequence_1	AB775409.1	100	8	0	0	1	8	355	362	55	16.4
sequence_1	KT336680.1	100	8	0	0	1	8	295	302	55	16.4
sequence_1	AB775415.1	100	8	0	0	1	8	355	362	55	16.4
sequence_1	KT336692.1	100	8	0	0	1	8	275	282	55	16.4
sequence_1	KX894558.1	100	7	0	0	15	21	476	482	219	14.4
sequence_1	KX894562.1	100	7	0	0	15	21	476	482	219	14.4
sequence_1	KX894559.1	100	7	0	0	15	21	477	483	219	14.4
sequence_1	KT336663.1	100	7	0	0	9	15	353	347	219	14.4
sequence_1	MZ488500.1	100	7	0	0	15	21	688	694	219	14.4
sequence_1	KX894561.1	100	7	0	0	15	21	476	482	219	14.4
sequence_10	KM363837.1	100	10	0	0	11	20	259	250	3.6	20.3
sequence_10	KM363843.1	100	10	0	0	11	20	259	250	3.6	20.3
sequence_10	KM363841.1	100	10	0	0	11	20	259	250	3.6	20.3
sequence_10	KM363840.1	100	10	0	0	11	20	259	250	3.6	20.3
sequence_10	KM363839.1	100	10	0	0	11	20	259	250	3.6	20.3
sequence_10	KM363842.1	100	10	0	0	11	20	259	250	3.6	20.3
sequence_10	KM527197.1	100	10	0	0	11	20	259	250	3.6	20.3
sequence_10	KM363849.1	100	10	0	0	11	20	259	250	3.6	20.3
sequence_10	NC_025241.1	100	9	0	0	6	14	7145	7153	14	18.3
sequence_10	NC_025241.1	100	8	0	0	6	13	5349	5342	55	16.4
sequence_10	NC_025241.1	100	8	0	0	11	18	9587	9594	55	16.4
sequence_10	NC_025241.1	100	7	0	0	12	18	10668	10662	219	14.4
sequence_10	NC_025241.1	100	7	0	0	12	18	14031	14025	219	14.4
sequence_10	NC_025241.1	100	7	0	0	15	21	4135	4141	219	14.4
sequence_10	NC_025241.1	100	7	0	0	12	18	4520	4526	219	14.4
sequence_10	NC_025241.1	100	7	0	0	13	19	8714	8720	219	14.4
sequence_10	KM527207.1	100	8	0	0	11	18	183	176	55	16.4
sequence_10	KM527207.1	100	7	0	0	7	13	367	361	219	14.4
sequence_10	DQ075061.1	100	8	0	0	7	14	170	163	55	16.4
sequence_10	DQ075060.1	100	8	0	0	7	14	173	166	55	16.4
sequence_10	KM363821.1	100	8	0	0	11	18	183	176	55	16.4
sequence_10	KM363821.1	100	7	0	0	7	13	367	361	219	14.4
sequence_10	KM363809.1	100	8	0	0	11	18	183	176	55	16.4
sequence_10	KM363809.1	100	7	0	0	7	13	367	361	219	14.4
sequence_10	DQ075059.1	100	8	0	0	7	14	174	167	55	16.4
sequence_10	AB904171.1	100	8	0	0	7	14	278	271	55	16.4
sequence_10	KM363818.1	100	8	0	0	11	18	183	176	55	16.4
sequence_10	KM363818.1	100	7	0	0	7	13	367	361	219	14.4
sequence_10	KM349827.1	100	8	0	0	6	13	4763	4756	55	16.4
sequence_10	KM349827.1	100	8	0	0	11	18	12119	12112	55	16.4
sequence_10	KM349827.1	100	8	0	0	11	18	7134	7141	55	16.4
sequence_10	KM349827.1	100	7	0	0	12	18	10359	10353	219	14.4
sequence_10	KM349827.1	100	7	0	0	3	9	11408	11402	219	14.4
sequence_10	KM349827.1	100	7	0	0	12	18	3926	3932	219	14.4
sequence_10	KM349827.1	100	7	0	0	13	19	8133	8139	219	14.4
sequence_10	KM527195.1	100	8	0	0	13	20	425	432	55	16.4
sequence_10	KM527195.1	100	7	0	0	8	14	262	256	219	14.4
sequence_10	KM363851.1	100	8	0	0	13	20	425	432	55	16.4
sequence_10	KM363851.1	100	7	0	0	8	14	262	256	219	14.4
sequence_10	KM363855.1	100	8	0	0	13	20	425	432	55	16.4
sequence_10	KM363855.1	100	7	0	0	8	14	262	256	219	14.4
sequence_10	KM363863.1	100	8	0	0	13	20	425	432	55	16.4
sequence_10	KM363863.1	100	7	0	0	8	14	262	256	219	14.4
sequence_10	OQ918267.1	100	8	0	0	14	21	110	117	55	16.4
sequence_10	KM363860.1	100	8	0	0	13	20	425	432	55	16.4
sequence_10	KM363860.1	100	7	0	0	8	14	262	256	219	14.4
sequence_10	KM527196.1	100	8	0	0	13	20	425	432	55	16.4
sequence_10	KM527196.1	100	7	0	0	8	14	262	256	219	14.4
sequence_10	KY883613.1	100	8	0	0	14	21	65	72	55	16.4
sequence_10	KT336667.1	100	8	0	0	11	18	559	566	55	16.4
sequence_10	KM363856.1	100	8	0	0	13	20	425	432	55	16.4
sequence_10	KM363856.1	100	7	0	0	8	14	262	256	219	14.4
sequence_10	FJ168682.1	100	7	0	0	4	10	21	15	219	14.4
sequence_10	KM363822.1	100	7	0	0	7	13	367	361	219	14.4
sequence_10	AB829725.1	100	7	0	0	4	10	294	288	219	14.4
sequence_10	AB829725.1	100	7	0	0	9	15	458	464	219	14.4
sequence_10	KM363852.1	100	7	0	0	8	14	262	256	219	14.4
sequence_10	KM363816.1	100	7	0	0	7	13	367	361	219	14.4
sequence_10	AB063343.1	100	7	0	0	4	10	316	310	219	14.4
sequence_10	AB063343.1	100	7	0	0	9	15	477	483	219	14.4
sequence_10	AB829727.1	100	7	0	0	4	10	296	290	219	14.4
sequence_10	AB829727.1	100	7	0	0	9	15	459	465	219	14.4
sequence_10	KM363858.1	100	7	0	0	8	14	262	256	219	14.4
sequence_10	KM355531.1	100	7	0	0	15	21	69	63	219	14.4
sequence_10	KT336684.1	100	7	0	0	8	14	41	35	219	14.4
sequence_10	AB829724.1	100	7	0	0	4	10	292	286	219	14.4
sequence_10	AB829724.1	100	7	0	0	9	15	446	452	219	14.4
sequence_10	KM363859.1	100	7	0	0	8	14	262	256	219	14.4
sequence_10	AB775413.1	100	7	0	0	4	10	269	263	219	14.4
sequence_10	AB775410.1	100	7	0	0	4	10	336	330	219	14.4
sequence_10	KM363864.1	100	7	0	0	8	14	262	256	219	14.4
sequence_10	KM363817.1	100	7	0	0	7	13	367	361	219	14.4
sequence_10	AB829726.1	100	7	0	0	4	10	296	290	219	14.4
sequence_10	AB829726.1	100	7	0	0	9	15	458	464	219	14.4
sequence_10	KT324659.1	100	7	0	0	12	18	679	673	219	14.4
sequence_10	KM363845.1	100	7	0	0	3	9	135	129	219	14.4
sequence_10	KM363845.1	100	7	0	0	3	9	130	136	219	14.4
sequence_10	MZ488497.1	100	7	0	0	6	12	683	689	219	14.4
sequence_10	KM363873.1	100	7	0	0	13	19	165	171	219	14.4
sequence_10	KM363873.1	100	7	0	0	6	12	455	461	219	14.4
sequence_10	EU100960.1	100	7	0	0	13	19	165	171	219	14.4
sequence_10	EU100960.1	100	7	0	0	6	12	456	462	219	14.4
sequence_10	AB775411.1	100	7	0	0	9	15	98	104	219	14.4
sequence_10	KX894558.1	100	7	0	0	13	19	186	192	219	14.4
sequence_10	KX894558.1	100	7	0	0	6	12	476	482	219	14.4
sequence_10	KM363866.1	100	7	0	0	13	19	158	164	219	14.4
sequence_10	KM363866.1	100	7	0	0	6	12	449	455	219	14.4
sequence_10	KX894560.1	100	7	0	0	13	19	186	192	219	14.4
sequence_10	KX894560.1	100	7	0	0	6	12	476	482	219	14.4
sequence_10	DQ075065.1	100	7	0	0	11	17	541	547	219	14.4
sequence_10	KX894562.1	100	7	0	0	13	19	186	192	219	14.4
sequence_10	KX894562.1	100	7	0	0	6	12	476	482	219	14.4
sequence_10	KX894559.1	100	7	0	0	13	19	186	192	219	14.4
sequence_10	KX894559.1	100	7	0	0	6	12	477	483	219	14.4
sequence_10	EU100958.1	100	7	0	0	13	19	165	171	219	14.4
sequence_10	EU100958.1	100	7	0	0	6	12	455	461	219	14.4
sequence_10	KM363872.1	100	7	0	0	13	19	165	171	219	14.4
sequence_10	KM363872.1	100	7	0	0	6	12	455	461	219	14.4
sequence_10	AB904172.1	100	7	0	0	11	17	692	698	219	14.4
sequence_10	KM363865.1	100	7	0	0	13	19	165	171	219	14.4
sequence_10	KM363865.1	100	7	0	0	6	12	456	462	219	14.4
sequence_10	KX929022.1	100	7	0	0	3	9	472	478	219	14.4
sequence_10	KM363876.1	100	7	0	0	13	19	165	171	219	14.4
sequence_10	KM363876.1	100	7	0	0	6	12	455	461	219	14.4
sequence_10	KM355521.1	100	7	0	0	9	15	233	239	219	14.4
sequence_10	KM363867.1	100	7	0	0	13	19	165	171	219	14.4
sequence_10	KM363867.1	100	7	0	0	6	12	455	461	219	14.4
sequence_10	KM363869.1	100	7	0	0	13	19	143	149	219	14.4
sequence_10	KM363869.1	100	7	0	0	6	12	433	439	219	14.4
sequence_10	KM527189.1	100	7	0	0	13	19	133	139	219	14.4
sequence_10	KM527189.1	100	7	0	0	6	12	424	430	219	14.4
sequence_10	KT885213.1	100	7	0	0	13	19	487	493	219	14.4
sequence_10	EU100955.1	100	7	0	0	13	19	165	171	219	14.4
sequence_10	EU100955.1	100	7	0	0	6	12	455	461	219	14.4
sequence_10	KY112759.1	100	7	0	0	9	15	460	466	219	14.4
sequence_10	AB904173.1	100	7	0	0	11	17	681	687	219	14.4
sequence_10	KM363868.1	100	7	0	0	13	19	159	165	219	14.4
sequence_10	KM363868.1	100	7	0	0	6	12	450	456	219	14.4
sequence_10	DQ075064.1	100	7	0	0	11	17	541	547	219	14.4
sequence_10	KM363870.1	100	7	0	0	13	19	165	171	219	14.4
sequence_10	KM363870.1	100	7	0	0	6	12	456	462	219	14.4
sequence_10	EU100986.1	100	7	0	0	9	15	235	241	219	14.4
sequence_10	GQ343260.1	100	7	0	0	11	17	534	540	219	14.4
sequence_10	MZ488500.1	100	7	0	0	6	12	688	694	219	14.4
sequence_10	EU100978.1	100	7	0	0	13	19	165	171	219	14.4
sequence_10	EU100978.1	100	7	0	0	6	12	455	461	219	14.4
sequence_10	EU100957.1	100	7	0	0	13	19	165	171	219	14.4
sequence_10	EU100957.1	100	7	0	0	6	12	455	461	219	14.4
sequence_10	KX894561.1	100	7	0	0	13	19	186	192	219	14.4
sequence_10	KX894561.1	100	7	0	0	6	12	476	482	219	14.4
sequence_10	EU100959.1	100	7	0	0	13	19	165	171	219	14.4
sequence_10	EU100959.1	100	7	0	0	6	12	456	462	219	14.4
sequence_10	KM363871.1	100	7	0	0	13	19	126	132	219	14.4
sequence_10	KM363871.1	100	7	0	0	6	12	416	422	219	14.4
sequence_10	KM363874.1	100	7	0	0	13	19	165	171	219	14.4
sequence_10	KM363874.1	100	7	0	0	6	12	456	462	219	14.4
sequence_100	OQ603239.1	100	10	0	0	10	19	1	10	3.6	20.3
sequence_100	OQ603239.1	100	7	0	0	1	7	121	127	219	14.4
sequence_100	PQ471576.1	100	10	0	0	10	19	257	266	3.6	20.3
sequence_100	PQ471576.1	100	7	0	0	1	7	377	383	219	14.4
sequence_100	PQ471576.1	100	7	0	0	1	7	558	564	219	14.4
sequence_100	KT336677.1	100	9	0	0	12	20	316	324	14	18.3
sequence_100	KT336677.1	100	7	0	0	15	21	242	248	219	14.4
sequence_100	KT336708.1	100	9	0	0	12	20	298	306	14	18.3
sequence_100	KT336708.1	100	7	0	0	15	21	224	230	219	14.4
sequence_100	AB775408.1	100	9	0	0	12	20	315	323	14	18.3
sequence_100	AB775408.1	100	7	0	0	15	21	241	247	219	14.4
sequence_100	KT336713.1	100	9	0	0	12	20	377	385	14	18.3
sequence_100	KT336713.1	100	7	0	0	15	21	303	309	219	14.4
sequence_100	KT336664.1	100	9	0	0	12	20	376	384	14	18.3
sequence_100	KT336664.1	100	7	0	0	15	21	302	308	219	14.4
sequence_100	KT336664.1	100	7	0	0	10	16	198	192	219	14.4
sequence_100	KY112757.1	100	9	0	0	12	20	323	331	14	18.3
sequence_100	KY112757.1	100	7	0	0	15	21	249	255	219	14.4
sequence_100	KT336710.1	100	9	0	0	12	20	372	380	14	18.3
sequence_100	KT336710.1	100	7	0	0	15	21	298	304	219	14.4
sequence_100	KT336709.1	100	9	0	0	12	20	296	304	14	18.3
sequence_100	KT336709.1	100	7	0	0	15	21	222	228	219	14.4
sequence_100	KY112758.1	100	9	0	0	12	20	317	325	14	18.3
sequence_100	KY112758.1	100	7	0	0	15	21	243	249	219	14.4
sequence_100	AB775411.1	100	9	0	0	12	20	264	272	14	18.3
sequence_100	AB775411.1	100	7	0	0	15	21	190	196	219	14.4
sequence_100	KT336697.1	100	9	0	0	12	20	297	305	14	18.3
sequence_100	KT336697.1	100	7	0	0	15	21	223	229	219	14.4
sequence_100	AB775416.1	100	9	0	0	12	20	377	385	14	18.3
sequence_100	AB775416.1	100	7	0	0	15	21	303	309	219	14.4
sequence_100	KT336707.1	100	9	0	0	12	20	299	307	14	18.3
sequence_100	KT336707.1	100	8	0	0	8	15	473	480	55	16.4
sequence_100	KT336707.1	100	7	0	0	8	14	183	189	219	14.4
sequence_100	KT336707.1	100	7	0	0	15	21	225	231	219	14.4
sequence_100	KY112756.1	100	9	0	0	12	20	323	331	14	18.3
sequence_100	KY112756.1	100	7	0	0	15	21	249	255	219	14.4
sequence_100	KT336685.1	100	9	0	0	12	20	316	324	14	18.3
sequence_100	KT336685.1	100	7	0	0	8	14	200	206	219	14.4
sequence_100	KT336685.1	100	7	0	0	15	21	242	248	219	14.4
sequence_100	KT336668.1	100	9	0	0	12	20	376	384	14	18.3
sequence_100	KT336668.1	100	7	0	0	15	21	302	308	219	14.4
sequence_100	KT336668.1	100	7	0	0	10	16	198	192	219	14.4
sequence_100	KT336669.1	100	9	0	0	12	20	373	381	14	18.3
sequence_100	KT336669.1	100	7	0	0	15	21	299	305	219	14.4
sequence_100	KT336702.1	100	9	0	0	12	20	298	306	14	18.3
sequence_100	KT336702.1	100	7	0	0	15	21	224	230	219	14.4
sequence_100	JN578861.1	100	9	0	0	12	20	195	203	14	18.3
sequence_100	JN578861.1	100	7	0	0	15	21	122	128	219	14.4
sequence_100	KT336681.1	100	9	0	0	12	20	316	324	14	18.3
sequence_100	KT336681.1	100	7	0	0	15	21	242	248	219	14.4
sequence_100	KT336679.1	100	9	0	0	12	20	313	321	14	18.3
sequence_100	KT336679.1	100	7	0	0	8	14	197	203	219	14.4
sequence_100	KT336679.1	100	7	0	0	15	21	239	245	219	14.4
sequence_100	KT336678.1	100	9	0	0	12	20	318	326	14	18.3
sequence_100	KT336678.1	100	7	0	0	8	14	202	208	219	14.4
sequence_100	KT336706.1	100	9	0	0	12	20	300	308	14	18.3
sequence_100	KT336706.1	100	7	0	0	8	14	184	190	219	14.4
sequence_100	KT336706.1	100	7	0	0	15	21	226	232	219	14.4
sequence_100	JQ352778.1	100	9	0	0	12	20	325	333	14	18.3
sequence_100	JQ352778.1	100	7	0	0	15	21	251	257	219	14.4
sequence_100	JQ352778.1	100	7	0	0	11	17	87	81	219	14.4
sequence_100	JQ352778.1	100	7	0	0	15	21	441	435	219	14.4
sequence_100	KT336671.1	100	9	0	0	12	20	377	385	14	18.3
sequence_100	KT336671.1	100	7	0	0	15	21	303	309	219	14.4
sequence_100	KT336712.1	100	9	0	0	12	20	378	386	14	18.3
sequence_100	KT336712.1	100	7	0	0	15	21	304	310	219	14.4
sequence_100	KT336673.1	100	9	0	0	12	20	376	384	14	18.3
sequence_100	KT336673.1	100	7	0	0	15	21	302	308	219	14.4
sequence_100	KT336673.1	100	7	0	0	10	16	198	192	219	14.4
sequence_100	KT336698.1	100	9	0	0	12	20	296	304	14	18.3
sequence_100	KT336698.1	100	7	0	0	15	21	222	228	219	14.4
sequence_100	KT336691.1	100	9	0	0	12	20	297	305	14	18.3
sequence_100	KT336691.1	100	7	0	0	15	21	223	229	219	14.4
sequence_100	KM355426.1	100	9	0	0	10	18	407	415	14	18.3
sequence_100	KM355426.1	100	8	0	0	1	8	645	652	55	16.4
sequence_100	AB775414.1	100	9	0	0	12	20	304	312	14	18.3
sequence_100	AB775414.1	100	7	0	0	15	21	230	236	219	14.4
sequence_100	KT336675.1	100	9	0	0	12	20	316	324	14	18.3
sequence_100	KT336675.1	100	7	0	0	14	20	194	200	219	14.4
sequence_100	KT336675.1	100	7	0	0	15	21	242	248	219	14.4
sequence_100	KT336674.1	100	9	0	0	12	20	372	380	14	18.3
sequence_100	KT336674.1	100	7	0	0	15	21	298	304	219	14.4
sequence_100	KT336674.1	100	7	0	0	10	16	198	192	219	14.4
sequence_100	AB775407.1	100	9	0	0	12	20	341	349	14	18.3
sequence_100	AB775407.1	100	7	0	0	15	21	267	273	219	14.4
sequence_100	KY112755.1	100	9	0	0	12	20	317	325	14	18.3
sequence_100	KY112755.1	100	7	0	0	15	21	243	249	219	14.4
sequence_100	KT336695.1	100	9	0	0	12	20	297	305	14	18.3
sequence_100	KT336695.1	100	9	0	0	12	20	332	340	14	18.3
sequence_100	KT336687.1	100	9	0	0	12	20	317	325	14	18.3
sequence_100	KT336687.1	100	7	0	0	15	21	243	249	219	14.4
sequence_100	KT336693.1	100	9	0	0	12	20	296	304	14	18.3
sequence_100	KT336693.1	100	7	0	0	15	21	222	228	219	14.4
sequence_100	KT336684.1	100	9	0	0	12	20	317	325	14	18.3
sequence_100	KT336684.1	100	7	0	0	15	21	243	249	219	14.4
sequence_100	AB829728.1	100	9	0	0	12	20	295	303	14	18.3
sequence_100	AB829728.1	100	7	0	0	15	21	221	227	219	14.4
sequence_100	AB829731.1	100	9	0	0	12	20	303	311	14	18.3
sequence_100	AB829731.1	100	7	0	0	15	21	229	235	219	14.4
sequence_100	ON994380.1	100	9	0	0	12	20	376	384	14	18.3
sequence_100	ON994380.1	100	7	0	0	15	21	302	308	219	14.4
sequence_100	ON994380.1	100	7	0	0	10	16	198	192	219	14.4
sequence_100	OP498014.1	100	9	0	0	12	20	378	386	14	18.3
sequence_100	OP498014.1	100	7	0	0	15	21	304	310	219	14.4
sequence_100	KT336672.1	100	9	0	0	12	20	376	384	14	18.3
sequence_100	KT336672.1	100	7	0	0	15	21	302	308	219	14.4
sequence_100	KT336672.1	100	7	0	0	10	16	198	192	219	14.4
sequence_100	KT336690.1	100	9	0	0	12	20	298	306	14	18.3
sequence_100	KT336690.1	100	7	0	0	15	21	224	230	219	14.4
sequence_100	KT336689.1	100	9	0	0	12	20	320	328	14	18.3
sequence_100	KT336689.1	100	7	0	0	15	21	246	252	219	14.4
sequence_100	KT885213.1	100	9	0	0	12	20	302	310	14	18.3
[truncated: 104,374 more rows]

## Sheet: Table S9
Table S9: BLAST Results of 21-bp Fragments Derived from a 398-bp dsRNA against the P. persimilis (SRA: SRR27237291)
[truncated: 67,460 more rows]

[truncated: 1 more sheets: Table S10]
